# Supplementary material for: Super-enhancer-guided mapping of regulatory networks controlling mouse trophoblast stem cells
Source: Nat Commun. 2019 Oct 18;10:4749. doi: 10.1038/s41467-019-12720-6 (PMC6802173; doi:10.1038/s41467-019-12720-6)
Supplement: Supplementary file 4 — Supplementary Data 1 [file 41467_2019_12720_MOESM4_ESM.xlsx]

## Sheet: Sheet1
Supplementary Table 1. p300 binding sites in TSCs
chromosome	Start	End	score	score	strand	center	center	center
chr1	3181590	3182187	10.433	19	+	3181936	3181936	3181936
chr1	3583049	3583403	8.51668	17	+	3583284	3583284	3583284
chr1	3717674	3717890	8.11432	17	+	3717768	3717768	3717768
chr1	3718063	3718343	8.06668	17	+	3718249	3718249	3718249
chr1	4204457	4204690	9.55051	16	+	4204541	4204541	4204541
chr1	4561731	4561878	5.61795	9	+	4561810	4561810	4561810
chr1	4735791	4736163	13.1954	30	+	4736022	4736022	4736022
chr1	4741421	4741763	15.927	36	+	4741555	4741555	4741555
chr1	4775704	4776021	6.78237	16	+	4775894	4775894	4775894
chr1	4790405	4790561	6.34766	12	+	4790492	4790492	4790492
chr1	4797643	4798071	7.99832	18	+	4797798	4797798	4797798
chr1	4837264	4837394	6.17974	10	+	4837316	4837316	4837316
chr1	4847675	4847899	11.1056	28	+	4847798	4847798	4847798
chr1	4870200	4870671	10.4922	22	+	4870589	4870589	4870589
chr1	5005571	5005701	6.17538	11	+	5005636	5005636	5005636
chr1	5073062	5073297	16.0871	33	+	5073174	5073174	5073174
chr1	5098742	5099011	6.82809	12	+	5098853	5098853	5098853
chr1	5223048	5223305	8.5698	17	+	5223141	5223141	5223141
chr1	5251088	5251263	6.34652	11	+	5251157	5251157	5251157
chr1	5251385	5251676	6.82809	12	+	5251588	5251588	5251588
chr1	5395450	5395604	5.61795	9	+	5395521	5395521	5395521
chr1	5451622	5452110	14.7984	39	+	5451890	5451890	5451890
chr1	5508661	5509045	11.6015	22	+	5508921	5508921	5508921
chr1	5694813	5694986	6.17974	10	+	5694911	5694911	5694911
chr1	5772699	5772946	5.61795	9	+	5772865	5772865	5772865
chr1	5869386	5869528	7.30333	12	+	5869440	5869440	5869440
chr1	5998955	5999145	10.6741	18	+	5999063	5999063	5999063
chr1	6178470	6178832	15.614	41	+	6178703	6178703	6178703
chr1	6183635	6183940	6.8904	16	+	6183758	6183758	6183758
chr1	6200939	6201128	5.42024	15	+	6201062	6201062	6201062
chr1	6204518	6204898	9.78078	28	+	6204666	6204666	6204666
chr1	6270386	6270516	5.43951	9	+	6270454	6270454	6270454
chr1	7042901	7043109	6.66195	15	+	7043003	7043003	7043003
chr1	7078735	7079334	11.5246	30	+	7079205	7079205	7079205
chr1	7116074	7116398	14.0686	35	+	7116213	7116213	7116213
chr1	7197316	7197493	8.1243	15	+	7197413	7197413	7197413
chr1	7388006	7388243	5.70474	13	+	7388074	7388074	7388074
chr1	7487613	7488055	11.3947	81	+	7487801	7487801	7487801
chr1	7488707	7489002	8.23271	59	+	7488831	7488831	7488831
chr1	7492526	7492789	7.27968	47	+	7492667	7492667	7492667
chr1	7581817	7582093	10.0221	19	+	7582017	7582017	7582017
chr1	7628415	7628565	6.74154	11	+	7628510	7628510	7628510
chr1	7661866	7662159	12.318	21	+	7662046	7662046	7662046
chr1	7715617	7715820	6.74154	11	+	7715717	7715717	7715717
chr1	7961358	7961787	11.0098	24	+	7961530	7961530	7961530
chr1	8087152	8087413	5.61795	9	+	8087377	8087377	8087377
chr1	8526299	8526533	8.34637	15	+	8526404	8526404	8526404
chr1	8548310	8548611	6.17974	10	+	8548496	8548496	8548496
chr1	8572056	8572186	6.17974	10	+	8572126	8572126	8572126
chr1	8734087	8734258	5.05615	8	+	8734190	8734190	8734190
chr1	9357372	9357810	11.4502	28	+	9357691	9357691	9357691
chr1	9510686	9510816	5.61795	9	+	9510799	9510799	9510799
chr1	9531484	9531626	5.93531	11	+	9531556	9531556	9531556
chr1	9690343	9690519	7.29315	19	+	9690429	9690429	9690429
chr1	9690663	9690910	5.80678	15	+	9690716	9690716	9690716
chr1	9738501	9738675	6.29681	18	+	9738591	9738591	9738591
chr1	9742466	9742681	5.22448	29	+	9742594	9742594	9742594
chr1	9745723	9746038	18.4498	96	+	9745865	9745865	9745865
chr1	9757843	9758110	13.7403	41	+	9757972	9757972	9757972
chr1	9758915	9759115	5.10235	16	+	9758976	9758976	9758976
chr1	9763615	9763745	5.08031	12	+	9763683	9763683	9763683
chr1	9838387	9838517	5.05615	8	+	9838461	9838461	9838461
chr1	9934091	9934346	5.9964	20	+	9934285	9934285	9934285
chr1	9937740	9937984	8.53436	29	+	9937864	9937864	9937864
chr1	9939262	9939416	6.89972	20	+	9939337	9939337	9939337
chr1	10029678	10029825	6.06635	15	+	10029743	10029743	10029743
chr1	10029992	10030218	5.71559	14	+	10030096	10030096	10030096
chr1	10160318	10160778	14.2338	44	+	10160505	10160505	10160505
chr1	10223078	10223332	6.4711	17	+	10223204	10223204	10223204
chr1	10247739	10247890	6.24067	22	+	10247802	10247802	10247802
chr1	10249610	10249946	8.47047	27	+	10249704	10249704	10249704
chr1	10275289	10275888	14.9713	53	+	10275758	10275758	10275758
chr1	10290596	10290814	9.26307	17	+	10290690	10290690	10290690
chr1	10370944	10371281	18.3741	40	+	10371058	10371058	10371058
chr1	10503449	10503697	6.17974	10	+	10503566	10503566	10503566
chr1	10582737	10583328	10.019	27	+	10582861	10582861	10582861
chr1	10709868	10710014	6.11417	10	+	10709926	10709926	10709926
chr1	10860657	10860795	6.74154	11	+	10860703	10860703	10860703
chr1	10868485	10868724	8.46802	22	+	10868601	10868601	10868601
chr1	10870152	10870289	5.91935	15	+	10870231	10870231	10870231
chr1	10945379	10945697	13.849	27	+	10945585	10945585	10945585
chr1	11008889	11009073	5.47855	9	+	11008967	11008967	11008967
chr1	11087385	11087635	12.249	22	+	11087493	11087493	11087493
chr1	11268111	11268336	5.05615	8	+	11268206	11268206	11268206
chr1	11320367	11320639	13.9813	28	+	11320514	11320514	11320514
chr1	11483351	11483673	8.51874	16	+	11483560	11483560	11483560
chr1	11735632	11735896	8.42692	14	+	11735798	11735798	11735798
chr1	11854429	11854723	5.98346	10	+	11854544	11854544	11854544
chr1	12161858	12162101	14.4803	26	+	12161987	12161987	12161987
chr1	12341511	12341770	5.3464	11	+	12341654	12341654	12341654
chr1	12342149	12342302	7.08717	15	+	12342249	12342249	12342249
chr1	12388483	12388666	5.05615	8	+	12388574	12388574	12388574
chr1	12414660	12414905	9.13984	17	+	12414808	12414808	12414808
chr1	12562914	12563135	9.20104	17	+	12563039	12563039	12563039
chr1	12570530	12570802	13.7747	31	+	12570644	12570644	12570644
chr1	12613103	12613311	6.972	12	+	12613186	12613186	12613186
chr1	12613412	12613624	6.4357	11	+	12613556	12613556	12613556
chr1	12714751	12715011	11.4046	24	+	12714905	12714905	12714905
chr1	12734878	12735301	13.3364	34	+	12735017	12735017	12735017
chr1	12747620	12747871	5.77761	10	+	12747717	12747717	12747717
chr1	12802571	12802722	5.05615	8	+	12802611	12802611	12802611
chr1	12982895	12983028	5.41283	12	+	12982996	12982996	12982996
chr1	12988990	12989141	7.41913	14	+	12989091	12989091	12989091
chr1	13011857	13012134	12.1146	30	+	13011998	13011998	13011998
chr1	13042207	13042339	6.17974	10	+	13042252	13042252	13042252
chr1	13151703	13151889	7.46752	14	+	13151821	13151821	13151821
chr1	13221414	13221578	7.15637	13	+	13221496	13221496	13221496
chr1	13230563	13230778	8.51668	17	+	13230693	13230693	13230693
chr1	13235901	13236110	5.94113	10	+	13236019	13236019	13236019
chr1	13249678	13249896	9.24898	24	+	13249795	13249795	13249795
chr1	13268383	13268531	7.71382	15	+	13268458	13268458	13268458
chr1	13299032	13299325	10.4093	24	+	13299202	13299202	13299202
chr1	13322806	13323011	8.56512	18	+	13322924	13322924	13322924
chr1	13364151	13364294	6.32427	18	+	13364202	13364202	13364202
chr1	13447073	13447352	9.75474	20	+	13447176	13447176	13447176
chr1	13477915	13478108	5.77761	10	+	13478007	13478007	13478007
chr1	13478406	13478536	5.14615	9	+	13478471	13478471	13478471
chr1	13484014	13484258	5.01802	10	+	13484140	13484140	13484140
chr1	13486639	13486775	6.06061	13	+	13486720	13486720	13486720
chr1	13492111	13492442	15.0992	41	+	13492336	13492336	13492336
chr1	13579839	13580230	8.68638	21	+	13580130	13580130	13580130
chr1	13629826	13629990	5.72512	15	+	13629926	13629926	13629926
chr1	13633189	13633475	11.518	33	+	13633318	13633318	13633318
chr1	13650449	13651007	10.4637	34	+	13650679	13650679	13650679
chr1	13844754	13845015	6.82809	12	+	13844931	13844931	13844931
chr1	13862727	13862999	5.55833	9	+	13862772	13862772	13862772
chr1	13864151	13864367	7.61532	13	+	13864238	13864238	13864238
chr1	14069689	14069882	10.5775	19	+	14069773	14069773	14069773
chr1	14128812	14129029	10.0883	19	+	14128911	14128911	14128911
chr1	14163335	14163573	9.24717	16	+	14163458	14163458	14163458
chr1	14282442	14282713	8.42692	14	+	14282505	14282505	14282505
chr1	14294766	14294896	5.69919	10	+	14294820	14294820	14294820
chr1	14462251	14462399	7.30333	12	+	14462337	14462337	14462337
chr1	14695559	14695859	7.09723	14	+	14695771	14695771	14695771
chr1	14733313	14733552	9.522	19	+	14733423	14733423	14733423
chr1	14745458	14745720	6.74154	11	+	14745499	14745499	14745499
chr1	15069446	15069675	7.02133	12	+	15069551	15069551	15069551
chr1	15069946	15070124	6.52742	11	+	15069999	15069999	15069999
chr1	15524503	15524693	6.74154	11	+	15524593	15524593	15524593
chr1	15795043	15795173	5.07958	11	+	15795147	15795147	15795147
chr1	15804886	15805020	6.42068	14	+	15804968	15804968	15804968
chr1	15805186	15805318	5.53356	12	+	15805268	15805268	15805268
chr1	15986281	15986802	16.2623	60	+	15986543	15986543	15986543
chr1	16031251	16031474	6.74154	11	+	16031361	16031361	16031361
chr1	16041264	16041525	6.6452	12	+	16041386	16041386	16041386
chr1	16112161	16112394	9.11049	21	+	16112252	16112252	16112252
chr1	16117365	16117497	6.88735	15	+	16117430	16117430	16117430
chr1	16202655	16202956	7.03992	16	+	16202767	16202767	16202767
chr1	16206764	16207000	8.37311	19	+	16206889	16206889	16206889
chr1	16218048	16218206	5.03018	18	+	16218102	16218102	16218102
chr1	16219749	16219947	5.25845	19	+	16219867	16219867	16219867
chr1	16221696	16222020	7.05467	25	+	16221769	16221769	16221769
chr1	16231183	16231431	6.17974	10	+	16231334	16231334	16231334
chr1	16258877	16259130	7.30333	12	+	16259026	16259026	16259026
chr1	16509100	16509370	5.64281	11	+	16509176	16509176	16509176
chr1	16543269	16543512	7.12854	15	+	16543347	16543347	16543347
chr1	16543693	16544007	5.01802	10	+	16543781	16543781	16543781
chr1	16609269	16609469	9.87492	20	+	16609366	16609366	16609366
chr1	16646954	16647199	9.09953	23	+	16647057	16647057	16647057
chr1	16686803	16686938	7.30333	12	+	16686871	16686871	16686871
chr1	16693069	16693347	8.52106	15	+	16693169	16693169	16693169
chr1	16786595	16787046	9.37207	22	+	16786775	16786775	16786775
chr1	16814288	16814444	5.49925	13	+	16814370	16814370	16814370
chr1	16814635	16815152	7.10704	17	+	16815065	16815065	16815065
chr1	16823187	16823324	6.74154	11	+	16823264	16823264	16823264
chr1	16871699	16871874	6.3908	11	+	16871795	16871795	16871795
chr1	16879832	16880390	15.0391	43	+	16880133	16880133	16880133
chr1	16891215	16891468	5.61795	9	+	16891269	16891269	16891269
chr1	16928270	16928474	6.74154	11	+	16928378	16928378	16928378
chr1	17004077	17004219	6.74154	11	+	17004192	17004192	17004192
chr1	17087901	17088061	6.7354	12	+	17087942	17087942	17087942
chr1	17197741	17197945	12.3595	21	+	17197854	17197854	17197854
chr1	17230248	17230539	13.3894	28	+	17230406	17230406	17230406
chr1	17240827	17241104	6.82809	12	+	17240983	17240983	17240983
chr1	17250006	17250257	8.98872	15	+	17250166	17250166	17250166
chr1	17424202	17424584	9.522	19	+	17424369	17424369	17424369
chr1	17479419	17479909	12.3678	30	+	17479610	17479610	17479610
chr1	17496849	17497116	13.5988	24	+	17497003	17497003	17497003
chr1	18213597	18214025	19.2321	53	+	18213822	18213822	18213822
chr1	18236372	18236505	6.74154	11	+	18236451	18236451	18236451
chr1	18258959	18259125	7.30333	12	+	18259057	18259057	18259057
chr1	18527830	18527970	8.98872	15	+	18527906	18527906	18527906
chr1	18614864	18615132	6.74154	11	+	18615014	18615014	18615014
chr1	18836185	18836325	6.74154	11	+	18836247	18836247	18836247
chr1	19671522	19671676	6.17974	10	+	19671612	19671612	19671612
chr1	19958747	19958892	7.30333	12	+	19958834	19958834	19958834
chr1	19964091	19964422	16.5086	38	+	19964284	19964284	19964284
chr1	20300947	20301274	8.42692	14	+	20301168	20301168	20301168
chr1	20404959	20405216	6.74154	11	+	20405100	20405100	20405100
chr1	20609480	20609655	6.17974	10	+	20609528	20609528	20609528
chr1	20658850	20659061	8.98872	15	+	20658948	20658948	20658948
chr1	20690662	20690792	6.17974	10	+	20690734	20690734	20690734
chr1	20764181	20764404	14.7616	36	+	20764282	20764282	20764282
chr1	20764609	20764815	6.31737	15	+	20764690	20764690	20764690
chr1	20777146	20777424	12.7029	35	+	20777290	20777290	20777290
chr1	20777657	20777787	5.15004	14	+	20777721	20777721	20777721
chr1	20810228	20810402	5.58546	10	+	20810311	20810311	20810311
chr1	20857585	20857865	6.09777	17	+	20857791	20857791	20857791
chr1	20861121	20861292	5.70834	16	+	20861225	20861225	20861225
chr1	20880465	20880713	8.70739	19	+	20880595	20880595	20880595
chr1	20913318	20913538	12.2856	24	+	20913415	20913415	20913415
chr1	20941430	20941708	7.47768	15	+	20941532	20941532	20941532
chr1	20988169	20988340	7.50837	25	+	20988241	20988241	20988241
chr1	20992372	20992597	7.8516	23	+	20992474	20992474	20992474
chr1	20998993	20999312	8.32743	19	+	20999075	20999075	20999075
chr1	21004582	21004865	20.0529	49	+	21004744	21004744	21004744
chr1	21091529	21092071	8.8362	23	+	21091884	21091884	21091884
chr1	21156408	21156596	6.02641	10	+	21156469	21156469	21156469
chr1	21218819	21218972	6.4357	11	+	21218927	21218927	21218927
chr1	21244066	21244249	8.69637	20	+	21244147	21244147	21244147
chr1	21261612	21261756	6.02641	10	+	21261644	21261644	21261644
chr1	21323684	21324041	19.6182	51	+	21323899	21323899	21323899
chr1	21334885	21335242	13.0394	31	+	21335020	21335020	21335020
chr1	21527977	21528279	9.93612	20	+	21528090	21528090	21528090
chr1	21604058	21604347	17.9525	40	+	21604185	21604185	21604185
chr1	21873974	21874178	10.4093	18	+	21874072	21874072	21874072
chr1	21909473	21909621	6.17974	10	+	21909566	21909566	21909566
chr1	21951396	21951598	6.4357	11	+	21951497	21951497	21951497
chr1	21956187	21956346	5.05615	8	+	21956270	21956270	21956270
chr1	22298054	22298199	6.74154	11	+	22298104	22298104	22298104
chr1	22412257	22412488	13.8069	28	+	22412400	22412400	22412400
chr1	22473419	22473806	22.7936	63	+	22473600	22473600	22473600
chr1	22480286	22480569	5.43951	9	+	22480351	22480351	22480351
chr1	23262766	23263272	8.96459	21	+	23263120	23263120	23263120
chr1	23309066	23309246	11.2359	19	+	23309155	23309155	23309155
chr1	23389937	23390067	6.92452	13	+	23389977	23389977	23389977
chr1	23652025	23652176	7.51654	14	+	23652107	23652107	23652107
chr1	23656891	23657042	6.05296	11	+	23656982	23656982	23656982
chr1	23898994	23899255	10.4845	18	+	23899148	23899148	23899148
chr1	23928582	23928758	5.88969	16	+	23928663	23928663	23928663
chr1	23929069	23929501	10.5017	30	+	23929373	23929373	23929373
chr1	23959501	23959640	6.25978	11	+	23959602	23959602	23959602
chr1	23973103	23973432	12.141	28	+	23973210	23973210	23973210
chr1	24012330	24012723	6.22814	12	+	24012379	24012379	24012379
chr1	24089347	24089553	7.30333	12	+	24089449	24089449	24089449
chr1	24107061	24107254	5.28471	11	+	24107092	24107092	24107092
chr1	24114361	24114754	6.07441	19	+	24114480	24114480	24114480
chr1	24114857	24115323	12.0367	38	+	24115038	24115038	24115038
chr1	24305575	24305726	6.17974	10	+	24305642	24305642	24305642
chr1	24518464	24518611	7.86513	13	+	24518513	24518513	24518513
chr1	24560311	24560623	13.6211	31	+	24560434	24560434	24560434
chr1	24619483	24619696	19.629	59	+	24619592	24619592	24619592
chr1	24619842	24620073	28.3406	86	+	24619955	24619955	24619955
chr1	24685317	24685598	14.8154	34	+	24685429	24685429	24685429
chr1	24756286	24756416	5.61795	9	+	24756326	24756326	24756326
chr1	24826951	24827309	10.1574	21	+	24827071	24827071	24827071
chr1	26435936	26436066	5.05615	8	+	26435957	26435957	26435957
chr1	26796749	26797102	5.58546	10	+	26796789	26796789	26796789
chr1	26967292	26967521	10.1123	17	+	26967409	26967409	26967409
chr1	27036406	27036730	11.9596	26	+	27036549	27036549	27036549
chr1	27036907	27037175	7.92707	17	+	27037030	27037030	27037030
chr1	27543571	27543780	7.30333	12	+	27543669	27543669	27543669
chr1	28082642	28082772	6.17974	10	+	28082687	28082687	28082687
chr1	28451761	28452011	11.9979	22	+	28451870	28451870	28451870
chr1	28520970	28521242	9.44917	16	+	28521070	28521070	28521070
chr1	28668180	28668448	11.9669	21	+	28668284	28668284	28668284
chr1	28706048	28706184	6.17974	10	+	28706091	28706091	28706091
chr1	29499362	29499492	5.05615	8	+	29499478	29499478	29499478
chr1	29768406	29768614	6.17974	10	+	29768503	29768503	29768503
chr1	30013139	30013272	7.86513	13	+	30013209	30013209	30013209
chr1	30035296	30035727	8.14449	16	+	30035606	30035606	30035606
chr1	30213510	30213649	5.61795	9	+	30213610	30213610	30213610
chr1	30470676	30470896	9.93612	20	+	30470804	30470804	30470804
chr1	30471930	30472169	9.69574	20	+	30472080	30472080	30472080
chr1	30814076	30814328	7.30333	12	+	30814173	30814173	30814173
chr1	30930585	30930928	7.12674	29	+	30930754	30930754	30930754
chr1	30931737	30931895	5.30888	21	+	30931804	30931804	30931804
chr1	30955591	30955896	13.5116	38	+	30955705	30955705	30955705
chr1	30960750	30961041	11.3145	49	+	30960898	30960898	30960898
chr1	30965663	30966129	18.404	96	+	30965849	30965849	30965849
chr1	30994418	30994845	7.1736	12	+	30994532	30994532	30994532
chr1	31005977	31006150	7.05148	20	+	31006060	31006060	31006060
chr1	31006572	31007078	7.02059	20	+	31006988	31006988	31006988
chr1	31186711	31186866	11.7977	20	+	31186787	31186787	31186787
chr1	31213690	31214012	9.64227	19	+	31213929	31213929	31213929
chr1	31233058	31233292	6.17974	10	+	31233164	31233164	31233164
chr1	31332067	31332288	8.42692	14	+	31332163	31332163	31332163
chr1	31657730	31658031	14.9721	43	+	31657858	31657858	31657858
chr1	31997239	31997405	7.86513	13	+	31997310	31997310	31997310
chr1	32954572	32954783	6.17974	10	+	32954665	32954665	32954665
chr1	33505511	33505711	8.28973	15	+	33505630	33505630	33505630
chr1	33641152	33641334	5.54939	14	+	33641261	33641261	33641261
chr1	33743128	33743288	6.17974	10	+	33743199	33743199	33743199
chr1	33776591	33777027	6.62715	17	+	33776721	33776721	33776721
chr1	33814241	33814411	5.22048	14	+	33814341	33814341	33814341
chr1	33814506	33814854	7.02469	19	+	33814672	33814672	33814672
chr1	33871249	33871532	10.6415	24	+	33871430	33871430	33871430
chr1	33955055	33955201	6.6654	13	+	33955087	33955087	33955087
chr1	33964596	33964990	6.08294	16	+	33964745	33964745	33964745
chr1	33982303	33982582	8.21877	21	+	33982398	33982398	33982398
chr1	33983881	33984058	5.94818	15	+	33983998	33983998	33983998
chr1	34021571	34021725	5.19481	11	+	34021668	34021668	34021668
chr1	34026846	34027049	9.97073	30	+	34026945	34026945	34026945
chr1	34037900	34038137	14.5847	56	+	34038003	34038003	34038003
chr1	34038966	34039116	6.50016	25	+	34039035	34039035	34039035
chr1	34046620	34046811	5.6591	14	+	34046720	34046720	34046720
chr1	34063337	34063469	5.63126	14	+	34063409	34063409	34063409
chr1	34097955	34098182	7.11714	16	+	34098078	34098078	34098078
chr1	34157212	34157511	5.54047	29	+	34157421	34157421	34157421
chr1	34160505	34160904	9.77059	72	+	34160702	34160702	34160702
chr1	34166430	34166769	10.8224	80	+	34166641	34166641	34166641
chr1	34169576	34169708	5.14835	26	+	34169646	34169646	34169646
chr1	34179842	34180052	5.17943	13	+	34179928	34179928	34179928
chr1	34184688	34185324	7.9324	22	+	34184803	34184803	34184803
chr1	34190882	34191012	5.82213	11	+	34190961	34190961	34190961
chr1	34196968	34197255	11.2074	29	+	34197084	34197084	34197084
chr1	34221582	34221745	6.58328	13	+	34221662	34221662	34221662
chr1	34241253	34241432	8.31063	17	+	34241379	34241379	34241379
chr1	34293274	34293553	9.73586	22	+	34293385	34293385	34293385
chr1	34307994	34308313	6.38657	13	+	34308075	34308075	34308075
chr1	34496562	34496804	5.55644	13	+	34496743	34496743	34496743
chr1	34516459	34516624	6.09323	11	+	34516561	34516561	34516561
chr1	34524340	34524522	9.8201	24	+	34524412	34524412	34524412
chr1	34542299	34542446	6.62179	11	+	34542351	34542351	34542351
chr1	34636486	34636627	7.52375	15	+	34636529	34636529	34636529
chr1	34659258	34659441	5.61795	9	+	34659375	34659375	34659375
chr1	34858553	34858683	5.85938	11	+	34858628	34858628	34858628
chr1	34899767	34900072	14.6457	43	+	34899886	34899886	34899886
chr1	34906701	34906866	5.36131	13	+	34906803	34906803	34906803
chr1	35051550	35051680	5.05615	8	+	35051602	35051602	35051602
chr1	35253334	35253650	14.246	39	+	35253494	35253494	35253494
chr1	35277220	35277904	9.63926	32	+	35277484	35277484	35277484
chr1	35289422	35289856	11.752	36	+	35289529	35289529	35289529
chr1	35316268	35316461	10.5047	19	+	35316358	35316358	35316358
chr1	35323451	35323748	5.77761	10	+	35323705	35323705	35323705
chr1	35331626	35331772	6.24558	14	+	35331661	35331661	35331661
chr1	35332348	35332684	12.9017	31	+	35332523	35332523	35332523
chr1	35368648	35368949	8.40835	16	+	35368836	35368836	35368836
chr1	35400127	35400297	8.19336	19	+	35400201	35400201	35400201
chr1	35401057	35401209	6.31446	14	+	35401155	35401155	35401155
chr1	35420260	35420491	9.58176	19	+	35420366	35420366	35420366
chr1	35686423	35686604	7.54546	19	+	35686530	35686530	35686530
chr1	35687805	35688027	7.46327	18	+	35687927	35687927	35687927
chr1	35719888	35720092	11.6353	21	+	35719994	35719994	35719994
chr1	35840239	35840525	12.2261	25	+	35840395	35840395	35840395
chr1	35896347	35896642	9.36449	21	+	35896530	35896530	35896530
chr1	35928356	35928581	8.41928	19	+	35928468	35928468	35928468
chr1	35988017	35988287	8.74381	20	+	35988100	35988100	35988100
chr1	36008735	36008872	6.6452	12	+	36008794	36008794	36008794
chr1	36018704	36019104	13.2193	33	+	36018970	36018970	36018970
chr1	36058755	36058927	8.26067	17	+	36058813	36058813	36058813
chr1	36070647	36070987	6.6335	43	+	36070834	36070834	36070834
chr1	36073946	36074362	16.7229	120	+	36074137	36074137	36074137
chr1	36100811	36101139	6.84275	14	+	36101068	36101068	36101068
chr1	36111559	36111891	9.02648	26	+	36111700	36111700	36111700
chr1	36116835	36117086	8.4153	60	+	36116970	36116970	36116970
chr1	36117425	36117807	9.62099	70	+	36117670	36117670	36117670
chr1	36118249	36118509	9.88924	69	+	36118369	36118369	36118369
chr1	36136627	36136863	10.8871	28	+	36136736	36136736	36136736
chr1	36155404	36155534	5.61795	9	+	36155458	36155458	36155458
chr1	36176292	36176575	7.57735	17	+	36176457	36176457	36176457
chr1	36257204	36257513	7.57407	16	+	36257400	36257400	36257400
chr1	36301090	36301362	7.8181	23	+	36301213	36301213	36301213
chr1	36363004	36363234	8.9481	26	+	36363105	36363105	36363105
chr1	36382962	36383111	5.69919	10	+	36383021	36383021	36383021
chr1	36425916	36426180	16.6	43	+	36426044	36426044	36426044
chr1	36514253	36514602	12.0915	32	+	36514382	36514382	36514382
chr1	36528142	36528333	5.5991	9	+	36528249	36528249	36528249
chr1	36568504	36568805	7.25719	17	+	36568736	36568736	36568736
chr1	36604122	36604408	8.29155	20	+	36604258	36604258	36604258
chr1	36613975	36614130	6.28848	23	+	36614078	36614078	36614078
chr1	36617902	36618065	5.36033	17	+	36617953	36617953	36617953
chr1	36687468	36687631	6.4455	16	+	36687552	36687552	36687552
chr1	36741008	36741177	6.22814	12	+	36741069	36741069	36741069
chr1	36748151	36748480	9.88509	23	+	36748379	36748379	36748379
chr1	36753839	36754058	8.41928	19	+	36753962	36753962	36753962
chr1	36766670	36766960	7.18133	17	+	36766818	36766818	36766818
chr1	36827825	36828017	5.17258	10	+	36827877	36827877	36827877
chr1	36841650	36841780	6.17538	11	+	36841707	36841707	36841707
chr1	37035729	37035999	7.93777	19	+	37035881	37035881	37035881
chr1	37043808	37044293	9.72814	36	+	37044090	37044090	37044090
chr1	37057144	37057389	7.70905	16	+	37057237	37057237	37057237
chr1	37088327	37088457	6.34652	11	+	37088380	37088380	37088380
chr1	37113758	37113969	8.98983	18	+	37113878	37113878	37113878
chr1	37120103	37120410	6.99532	18	+	37120308	37120308	37120308
chr1	37120779	37121032	9.94072	26	+	37120927	37120927	37120927
chr1	37134222	37134431	9.79112	17	+	37134336	37134336	37134336
chr1	37141015	37141180	6.74154	11	+	37141092	37141092	37141092
chr1	37186946	37187211	14.4496	32	+	37187087	37187087	37187087
chr1	37356522	37356827	6.6452	12	+	37356604	37356604	37356604
chr1	37371999	37372168	9.10267	18	+	37372084	37372084	37372084
chr1	37466604	37466766	6.96968	13	+	37466687	37466687	37466687
chr1	37486851	37487109	7.53012	16	+	37486981	37486981	37486981
chr1	37531154	37531344	6.30731	12	+	37531280	37531280	37531280
chr1	37552033	37552255	6.15093	12	+	37552140	37552140	37552140
chr1	37553705	37553835	5.11169	9	+	37553752	37553752	37553752
chr1	37581637	37581795	7.07832	16	+	37581703	37581703	37581703
chr1	37581950	37582250	9.16018	21	+	37582128	37582128	37582128
chr1	37597953	37598083	5.7132	11	+	37598039	37598039	37598039
chr1	37660094	37660429	16.8906	42	+	37660243	37660243	37660243
chr1	37687728	37687858	5.32569	12	+	37687789	37687789	37687789
chr1	37688378	37688582	7.37403	17	+	37688502	37688502	37688502
chr1	37908735	37908913	5.61795	9	+	37908860	37908860	37908860
chr1	37921734	37922301	7.69456	20	+	37921965	37921965	37921965
chr1	37928592	37928783	5.8908	15	+	37928692	37928692	37928692
chr1	37929064	37929295	5.8908	15	+	37929178	37929178	37929178
chr1	37947158	37947461	11.4312	29	+	37947334	37947334	37947334
chr1	37974614	37974804	7.22584	12	+	37974692	37974692	37974692
chr1	37988728	37988865	5.61795	9	+	37988755	37988755	37988755
chr1	38022684	38022831	7.71923	14	+	38022757	38022757	38022757
chr1	38054079	38054340	8.4317	24	+	38054220	38054220	38054220
chr1	38054762	38054982	6.43653	18	+	38054858	38054858	38054858
chr1	38160720	38161041	17.125	50	+	38160866	38160866	38160866
chr1	38186441	38186809	14.0667	49	+	38186673	38186673	38186673
chr1	38186906	38187044	5.908	20	+	38186980	38186980	38186980
chr1	38316531	38316692	9.26307	17	+	38316608	38316608	38316608
chr1	38420489	38420686	8.95857	15	+	38420597	38420597	38420597
chr1	38494633	38494904	13.5533	28	+	38494750	38494750	38494750
chr1	38893032	38893162	5.05615	8	+	38893047	38893047	38893047
chr1	39044286	39044621	8.96706	25	+	39044466	39044466	39044466
chr1	39064426	39064560	5.73813	10	+	39064491	39064491	39064491
chr1	39103409	39103736	10.1123	17	+	39103619	39103619	39103619
chr1	39162333	39162678	11.8451	29	+	39162511	39162511	39162511
chr1	39179647	39179809	6.15093	12	+	39179715	39179715	39179715
chr1	39187535	39187713	6.21729	11	+	39187616	39187616	39187616
chr1	39285906	39286140	7.23975	18	+	39286013	39286013	39286013
chr1	39300915	39301210	6.48894	23	+	39301081	39301081	39301081
chr1	39301382	39301705	16.4927	60	+	39301538	39301538	39301538
chr1	39308939	39309275	7.46327	18	+	39309041	39309041	39309041
chr1	39316529	39316830	11.6773	35	+	39316713	39316713	39316713
chr1	39341570	39341837	11.0535	38	+	39341687	39341687	39341687
chr1	39348791	39349185	12.9667	58	+	39349031	39349031	39349031
chr1	39361979	39362118	5.46621	18	+	39362046	39362046	39362046
chr1	39364138	39364556	10.2627	34	+	39364318	39364318	39364318
chr1	39397625	39397755	5.89516	12	+	39397704	39397704	39397704
chr1	39424662	39424907	8.50906	22	+	39424801	39424801	39424801
chr1	39525234	39525401	6.30285	11	+	39525300	39525300	39525300
chr1	39535474	39535827	7.18133	17	+	39535739	39535739	39535739
chr1	39592355	39592714	12.2244	29	+	39592589	39592589	39592589
chr1	39612662	39613064	13.7334	39	+	39612815	39612815	39612815
chr1	39628544	39628856	14.0746	47	+	39628668	39628668	39628668
chr1	39634097	39634496	8.8079	28	+	39634310	39634310	39634310
chr1	39665286	39665774	8.46672	20	+	39665586	39665586	39665586
chr1	39671335	39671676	5.93039	12	+	39671570	39671570	39671570
chr1	39707774	39707904	6.74154	11	+	39707812	39707812	39707812
chr1	39720989	39721279	7.07137	12	+	39721110	39721110	39721110
chr1	39766438	39766645	6.30285	11	+	39766520	39766520	39766520
chr1	39787117	39787288	6.67767	16	+	39787199	39787199	39787199
chr1	39788380	39788594	10.1619	27	+	39788472	39788472	39788472
chr1	39806691	39806880	5.5991	9	+	39806762	39806762	39806762
chr1	39818337	39818495	7.31276	18	+	39818428	39818428	39818428
chr1	39853590	39853720	5.40103	9	+	39853655	39853655	39853655
chr1	39853866	39854014	6.52742	11	+	39853943	39853943	39853943
chr1	39902033	39902397	8.74381	20	+	39902149	39902149	39902149
chr1	39908129	39908310	5.20464	10	+	39908217	39908217	39908217
chr1	39916166	39916396	10.4275	25	+	39916280	39916280	39916280
chr1	39916844	39917012	6.28486	15	+	39916929	39916929	39916929
chr1	39924895	39925036	6.86292	18	+	39924929	39924929	39924929
chr1	39925806	39926209	6.89555	18	+	39925874	39925874	39925874
chr1	39945023	39945217	7.9885	14	+	39945113	39945113	39945113
chr1	39957513	39957744	7.88667	26	+	39957630	39957630	39957630
chr1	39975505	39975647	5.41283	12	+	39975567	39975567	39975567
chr1	39993454	39993688	6.03865	12	+	39993562	39993562	39993562
chr1	40058991	40059188	9.24825	20	+	40059065	40059065	40059065
chr1	40103476	40103684	9.522	19	+	40103586	40103586	40103586
chr1	40129175	40129350	7.66353	16	+	40129274	40129274	40129274
chr1	40142413	40142723	7.95445	18	+	40142578	40142578	40142578
chr1	40169399	40169543	6.25978	11	+	40169459	40169459	40169459
chr1	40229008	40229219	8.23384	15	+	40229116	40229116	40229116
chr1	40290140	40290507	10.3896	23	+	40290285	40290285	40290285
chr1	40437057	40437206	5.40567	10	+	40437123	40437123	40437123
chr1	40471243	40471392	5.05615	8	+	40471350	40471350	40471350
chr1	40506057	40506451	9.79015	22	+	40506183	40506183	40506183
chr1	40599603	40599941	10.5775	19	+	40599723	40599723	40599723
chr1	40904454	40904721	7.45593	13	+	40904568	40904568	40904568
chr1	40992702	40992832	6.17974	10	+	40992745	40992745	40992745
chr1	41901905	41902192	6.17974	10	+	41902003	41902003	41902003
chr1	42092310	42092512	9.55051	16	+	42092419	42092419	42092419
chr1	42300344	42300478	6.74154	11	+	42300394	42300394	42300394
chr1	42908045	42908189	6.11417	10	+	42908114	42908114	42908114
chr1	43149181	43149506	7.62079	19	+	43149397	43149397	43149397
chr1	43155342	43155628	10.5694	23	+	43155518	43155518	43155518
chr1	43181633	43182083	7.90413	36	+	43181968	43181968	43181968
chr1	43184687	43185008	9.66723	44	+	43184806	43184806	43184806
chr1	43196453	43196754	5.44252	12	+	43196506	43196506	43196506
chr1	43204414	43204622	6.42497	13	+	43204509	43204509	43204509
chr1	43224696	43225199	7.17137	29	+	43224834	43224834	43224834
chr1	43225513	43225750	8.98538	36	+	43225615	43225615	43225615
chr1	43241440	43241689	10.4093	30	+	43241563	43241563	43241563
chr1	43243231	43243436	6.59957	19	+	43243350	43243350	43243350
chr1	43259889	43260501	13.2834	49	+	43260380	43260380	43260380
chr1	43274972	43275179	5.98346	10	+	43275055	43275055	43275055
chr1	43281141	43281335	7.86279	15	+	43281206	43281206	43281206
chr1	43294348	43294502	6.601	12	+	43294409	43294409	43294409
chr1	43321297	43321454	5.31538	11	+	43321349	43321349	43321349
chr1	43326596	43326829	8.60919	19	+	43326717	43326717	43326717
chr1	43343798	43344079	8.84024	20	+	43343886	43343886	43343886
chr1	43373134	43373271	6.47185	12	+	43373201	43373201	43373201
chr1	43395459	43395680	6.34652	11	+	43395570	43395570	43395570
chr1	43453477	43453659	9.26307	17	+	43453591	43453591	43453591
chr1	43479852	43480130	8.61669	25	+	43480015	43480015	43480015
chr1	43480233	43480479	10.1417	30	+	43480366	43480366	43480366
chr1	43488686	43489116	15.0965	58	+	43488978	43488978	43488978
chr1	43501070	43501249	5.37667	26	+	43501140	43501140	43501140
chr1	43502012	43502355	10.5876	53	+	43502187	43502187	43502187
chr1	43507776	43507923	5.91654	16	+	43507869	43507869	43507869
chr1	43528909	43529212	8.33466	20	+	43529087	43529087	43529087
chr1	43755317	43755595	8.84564	17	+	43755470	43755470	43755470
chr1	43842118	43842531	13.4992	27	+	43842386	43842386	43842386
chr1	43876000	43876214	13.136	29	+	43876107	43876107	43876107
chr1	43884670	43884901	6.31446	14	+	43884773	43884773	43884773
chr1	43990389	43991020	6.65927	17	+	43990513	43990513	43990513
chr1	44026262	44026537	7.47917	20	+	44026420	44026420	44026420
chr1	44028015	44028240	9.39686	26	+	44028106	44028106	44028106
chr1	44158929	44159455	8.37311	19	+	44159341	44159341	44159341
chr1	44176726	44176856	5.96604	12	+	44176787	44176787	44176787
chr1	44204552	44204853	7.34282	15	+	44204769	44204769	44204769
chr1	44388759	44388889	6.11417	10	+	44388802	44388802	44388802
chr1	44445005	44445314	6.17974	10	+	44445197	44445197	44445197
chr1	44452544	44452701	6.84873	15	+	44452626	44452626	44452626
chr1	44455020	44455252	11.3845	25	+	44455136	44455136	44455136
chr1	44490273	44490406	6.74154	11	+	44490290	44490290	44490290
chr1	44641683	44642057	11.4732	24	+	44641813	44641813	44641813
chr1	44648719	44649058	20.4469	54	+	44648854	44648854	44648854
chr1	44654339	44654566	6.67	11	+	44654449	44654449	44654449
chr1	44946702	44947002	11.2359	19	+	44946869	44946869	44946869
chr1	45411987	45412117	5.05615	8	+	45412067	45412067	45412067
chr1	45629853	45630272	9.33126	23	+	45630015	45630015	45630015
chr1	45637393	45637731	11.1383	24	+	45637555	45637555	45637555
chr1	45647392	45647591	10.3528	24	+	45647503	45647503	45647503
chr1	45784807	45785007	10.5775	19	+	45784936	45784936	45784936
chr1	45852177	45852463	11.5167	25	+	45852271	45852271	45852271
chr1	45873845	45873975	5.55833	9	+	45873910	45873910	45873910
chr1	45882087	45882243	5.25238	9	+	45882169	45882169	45882169
chr1	45890234	45890403	5.10318	15	+	45890302	45890302	45890302
chr1	45892228	45892498	10.6589	32	+	45892378	45892378	45892378
chr1	45892641	45892772	5.03677	14	+	45892730	45892730	45892730
chr1	45918149	45918339	7.62335	24	+	45918239	45918239	45918239
chr1	45921347	45921668	5.22944	23	+	45921544	45921544	45921544
chr1	45923558	45923860	13.6343	53	+	45923683	45923683	45923683
chr1	45961946	45962449	8.98824	22	+	45962047	45962047	45962047
chr1	45973950	45974284	9.93871	23	+	45974140	45974140	45974140
chr1	45982553	45983468	9.69149	53	+	45983219	45983219	45983219
chr1	46060457	46060589	7.86513	13	+	46060551	46060551	46060551
chr1	46312476	46312640	8.42692	14	+	46312572	46312572	46312572
chr1	46399634	46399987	14.7337	34	+	46399796	46399796	46399796
chr1	46409479	46409789	6.972	12	+	46409670	46409670	46409670
chr1	46413291	46413515	7.44373	16	+	46413391	46413391	46413391
chr1	46428630	46428822	11.2625	20	+	46428723	46428723	46428723
chr1	46465654	46465836	8.51668	17	+	46465728	46465728	46465728
chr1	46910319	46910569	5.83452	15	+	46910447	46910447	46910447
chr1	46942269	46942505	8.72038	22	+	46942377	46942377	46942377
chr1	46945154	46945347	5.4711	13	+	46945247	46945247	46945247
chr1	46951253	46951492	6.74154	11	+	46951349	46951349	46951349
chr1	46973204	46973371	8.98872	15	+	46973277	46973277	46973277
chr1	46978637	46978769	5.61795	9	+	46978752	46978752	46978752
chr1	47001990	47002236	6.48123	11	+	47002104	47002104	47002104
chr1	47020844	47021028	5.61795	9	+	47020900	47020900	47020900
chr1	47492504	47492776	17.0375	33	+	47492648	47492648	47492648
chr1	47502770	47503189	7.86513	13	+	47503042	47503042	47503042
chr1	47545485	47545728	10.879	19	+	47545612	47545612	47545612
chr1	47795756	47795910	6.69	12	+	47795812	47795812	47795812
chr1	48223624	48223783	6.74154	11	+	48223684	48223684	48223684
chr1	50537629	50537781	5.05615	8	+	50537666	50537666	50537666
chr1	51206452	51206701	9.90703	25	+	51206580	51206580	51206580
chr1	51208968	51209161	6.99844	17	+	51209068	51209068	51209068
chr1	51457299	51457708	8.77883	57	+	51457437	51457437	51457437
chr1	51457877	51458320	8.96575	58	+	51458199	51458199	51458199
chr1	51458756	51458996	7.33799	47	+	51458860	51458860	51458860
chr1	51468642	51468920	13.6081	34	+	51468793	51468793	51468793
chr1	51477979	51478294	5.85938	11	+	51478165	51478165	51478165
chr1	51486617	51486782	6.52742	11	+	51486680	51486680	51486680
chr1	51505360	51505899	7.57407	16	+	51505482	51505482	51505482
chr1	51535080	51535649	9.59744	35	+	51535262	51535262	51535262
chr1	51543155	51543469	17.8371	61	+	51543313	51543313	51543313
chr1	51565935	51566382	16.1489	104	+	51566197	51566197	51566197
chr1	51586931	51587291	14.3483	75	+	51587152	51587152	51587152
chr1	51588355	51588542	7.09485	35	+	51588430	51588430	51588430
chr1	51610776	51610917	7.30333	12	+	51610827	51610827	51610827
chr1	51641656	51642153	12.9779	47	+	51641874	51641874	51641874
chr1	51650650	51651121	13.3625	57	+	51650861	51650861	51650861
chr1	51693682	51693812	5.61795	9	+	51693746	51693746	51693746
chr1	51746820	51747020	8.10154	14	+	51746911	51746911	51746911
chr1	51804453	51804644	5.07872	10	+	51804546	51804546	51804546
chr1	51864711	51864852	5.4711	13	+	51864737	51864737	51864737
chr1	51871723	51871928	6.15319	22	+	51871834	51871834	51871834
chr1	51872472	51872811	12.8414	47	+	51872671	51872671	51872671
chr1	51878974	51879224	13.7599	27	+	51879089	51879089	51879089
chr1	51906435	51906622	5.78467	16	+	51906518	51906518	51906518
chr1	51910200	51910525	9.49394	32	+	51910402	51910402	51910402
chr1	51919108	51919399	11.5839	25	+	51919312	51919312	51919312
chr1	51936228	51936503	12.5648	30	+	51936385	51936385	51936385
chr1	51944261	51944444	6.06061	13	+	51944330	51944330	51944330
chr1	51970063	51970234	8.40653	28	+	51970161	51970161	51970161
chr1	51971921	51972129	6.27821	20	+	51972003	51972003	51972003
chr1	51972670	51972913	7.41598	24	+	51972796	51972796	51972796
chr1	52170509	52170887	19.4272	65	+	52170744	52170744	52170744
chr1	52176070	52176430	9.62205	24	+	52176240	52176240	52176240
chr1	52218381	52218607	6.55285	18	+	52218459	52218459	52218459
chr1	52289970	52290383	7.80698	20	+	52290118	52290118	52290118
chr1	52359556	52359688	6.17974	10	+	52359637	52359637	52359637
chr1	52487053	52487183	5.05615	8	+	52487115	52487115	52487115
chr1	52513446	52513733	6.62179	11	+	52513530	52513530	52513530
chr1	52557065	52557206	5.78536	11	+	52557166	52557166	52557166
chr1	52635440	52635673	5.82213	11	+	52635548	52635548	52635548
chr1	52654779	52654977	9.89217	19	+	52654852	52654852	52654852
chr1	52687387	52687596	7.29894	15	+	52687489	52687489	52687489
chr1	52860225	52860480	5.79468	24	+	52860381	52860381	52860381
chr1	52860667	52861083	8.62853	36	+	52860956	52860956	52860956
chr1	52867121	52867570	11.3557	41	+	52867330	52867330	52867330
chr1	52874512	52874654	6.55469	15	+	52874579	52874579	52874579
chr1	52901634	52902016	13.3142	39	+	52901773	52901773	52901773
chr1	52994930	52995065	5.05615	8	+	52994988	52994988	52994988
chr1	53009998	53010176	6.06997	10	+	53010071	53010071	53010071
chr1	53353684	53354186	8.08252	20	+	53353931	53353931	53353931
chr1	53370359	53370584	9.38967	17	+	53370460	53370460	53370460
chr1	53409313	53409632	6.21729	11	+	53409433	53409433	53409433
chr1	53435130	53435326	8.4038	15	+	53435219	53435219	53435219
chr1	53464001	53464145	5.03919	8	+	53464039	53464039	53464039
chr1	53470547	53470695	8.42692	14	+	53470599	53470599	53470599
chr1	53476551	53476795	10.1123	17	+	53476679	53476679	53476679
chr1	53491778	53491942	5.51815	9	+	53491836	53491836	53491836
chr1	53498261	53498443	7.30333	12	+	53498348	53498348	53498348
chr1	53582888	53583284	13.8544	33	+	53583008	53583008	53583008
chr1	53777798	53777977	5.55833	9	+	53777857	53777857	53777857
chr1	53841901	53842051	7.47768	15	+	53841988	53841988	53841988
chr1	53878035	53878252	8.7332	17	+	53878131	53878131	53878131
chr1	53880708	53880911	6.00212	12	+	53880821	53880821	53880821
chr1	53895045	53895302	12.6146	25	+	53895164	53895164	53895164
chr1	53906826	53907001	6.34766	12	+	53906875	53906875	53906875
chr1	53912659	53912847	6.06997	10	+	53912747	53912747	53912747
chr1	53923334	53923564	10.7615	24	+	53923440	53923440	53923440
chr1	53997149	53997352	5.94113	10	+	53997271	53997271	53997271
chr1	54185696	54186128	15.0992	41	+	54185902	54185902	54185902
chr1	54307396	54307819	7.86513	13	+	54307499	54307499	54307499
chr1	54384669	54384944	6.38852	12	+	54384872	54384872	54384872
chr1	54495759	54495974	8.98872	15	+	54495844	54495844	54495844
chr1	54580712	54580842	6.74154	11	+	54580764	54580764	54580764
chr1	54614503	54614651	6.49351	14	+	54614601	54614601	54614601
chr1	54642261	54642696	7.09723	14	+	54642494	54642494	54642494
chr1	54657143	54657484	11.2283	42	+	54657271	54657271	54657271
chr1	54658132	54658548	7.2372	27	+	54658441	54658441	54658441
chr1	54666645	54667020	11.7308	45	+	54666833	54666833	54666833
chr1	54668858	54669031	6.42072	23	+	54668946	54668946	54668946
chr1	54717696	54717862	6.38852	12	+	54717779	54717779	54717779
chr1	54841575	54841755	8.68987	16	+	54841647	54841647	54841647
chr1	54883493	54883657	6.46383	13	+	54883542	54883542	54883542
chr1	54887244	54887418	5.93039	12	+	54887300	54887300	54887300
chr1	54982883	54983364	5.77323	14	+	54983114	54983114	54983114
chr1	54987584	54987889	9.14495	23	+	54987766	54987766	54987766
chr1	55084210	55084520	8.50591	25	+	55084411	55084411	55084411
chr1	55109271	55110019	5.6935	17	+	55109492	55109492	55109492
chr1	55129939	55130085	5.13655	11	+	55129992	55129992	55129992
chr1	55131721	55131851	5.50711	11	+	55131761	55131761	55131761
chr1	55144557	55145197	11.8356	42	+	55144869	55144869	55144869
chr1	55187793	55188123	12.3984	33	+	55187941	55187941	55187941
chr1	55220929	55221166	7.1415	14	+	55221046	55221046	55221046
chr1	55250208	55250458	6.85518	31	+	55250328	55250328	55250328
chr1	55253151	55253854	7.26363	35	+	55253384	55253384	55253384
chr1	55258692	55259152	16.5192	72	+	55258863	55258863	55258863
chr1	55292148	55292286	5.94364	16	+	55292213	55292213	55292213
chr1	55293827	55294145	8.00473	22	+	55293911	55293911	55293911
chr1	55419355	55419622	5.13655	11	+	55419566	55419566	55419566
chr1	55632853	55633117	6.74154	11	+	55633002	55633002	55633002
chr1	55909359	55909575	6.17974	10	+	55909478	55909478	55909478
chr1	56771372	56771506	7.86513	13	+	56771453	56771453	56771453
chr1	56979450	56979665	11.6519	25	+	56979566	56979566	56979566
chr1	57009855	57010082	5.18033	28	+	57009965	57009965	57009965
chr1	57010460	57010857	14.1253	79	+	57010638	57010638	57010638
chr1	57023108	57023336	8.82572	18	+	57023211	57023211	57023211
chr1	57434312	57434593	8.50906	22	+	57434423	57434423	57434423
chr1	57463263	57463427	5.8971	11	+	57463356	57463356	57463356
chr1	57487003	57487324	8.00183	20	+	57487133	57487133	57487133
chr1	57533453	57533823	14.3332	43	+	57533574	57533574	57533574
chr1	57601011	57601259	10.8858	26	+	57601102	57601102	57601102
chr1	57621193	57621332	6.30285	11	+	57621242	57621242	57621242
chr1	57639352	57639520	6.17974	10	+	57639463	57639463	57639463
chr1	57662809	57663153	9.93136	33	+	57662933	57662933	57662933
chr1	57663824	57664115	11.5241	38	+	57663945	57663945	57663945
chr1	57670199	57670350	6.20128	13	+	57670230	57670230	57670230
chr1	57675549	57675781	5.36308	9	+	57675738	57675738	57675738
chr1	57694349	57694509	7.50831	13	+	57694432	57694432	57694432
chr1	57792695	57792833	5.05615	8	+	57792720	57792720	57792720
chr1	57832169	57832327	6.64422	14	+	57832261	57832261	57832261
chr1	57887286	57887543	7.61532	13	+	57887457	57887457	57887457
chr1	57906829	57907000	7.41913	14	+	57906905	57906905	57906905
chr1	57913743	57914039	8.46422	17	+	57913867	57913867	57913867
chr1	57947109	57947439	7.8816	17	+	57947331	57947331	57947331
chr1	58004894	58005170	9.62205	24	+	58005055	58005055	58005055
chr1	58026827	58027239	12.208	28	+	58026946	58026946	58026946
chr1	58052712	58052951	7.74215	18	+	58052881	58052881	58052881
chr1	58109229	58109361	6.11417	10	+	58109282	58109282	58109282
chr1	58150932	58151097	6.8754	12	+	58151007	58151007	58151007
chr1	58167287	58167644	7.01687	21	+	58167480	58167480	58167480
chr1	58168262	58168416	6.543	19	+	58168335	58168335	58168335
chr1	58346718	58347011	5.32566	9	+	58346832	58346832	58346832
chr1	58398455	58398698	7.73167	20	+	58398574	58398574	58398574
chr1	58401950	58402116	7.21906	17	+	58402033	58402033	58402033
chr1	58416476	58416657	8.17874	21	+	58416569	58416569	58416569
chr1	58423634	58423924	7.11046	28	+	58423847	58423847	58423847
chr1	58424743	58425128	10.1491	38	+	58424974	58424974	58424974
chr1	58437335	58437499	6.42991	12	+	58437411	58437411	58437411
chr1	58449790	58450141	8.32746	25	+	58449958	58449958	58449958
chr1	58502151	58502531	9.72763	23	+	58502323	58502323	58502323
chr1	58515053	58515193	5.37109	10	+	58515077	58515077	58515077
chr1	58561614	58562048	5.28471	11	+	58561990	58561990	58561990
chr1	58576171	58576346	9.27734	18	+	58576259	58576259	58576259
chr1	58708846	58709222	21.0984	95	+	58709036	58709036	58709036
chr1	58747017	58747481	9.05455	23	+	58747088	58747088	58747088
chr1	58765245	58765446	6.82749	23	+	58765370	58765370	58765370
chr1	58765748	58766007	6.18934	21	+	58765906	58765906	58765906
chr1	58799336	58799671	8.04353	16	+	58799542	58799542	58799542
chr1	58818223	58818396	6.09323	11	+	58818334	58818334	58818334
chr1	58909025	58909486	16.276	56	+	58909254	58909254	58909254
chr1	58916806	58917073	12.208	28	+	58916924	58916924	58916924
chr1	58946742	58947256	20.5162	73	+	58946943	58946943	58946943
chr1	59008148	59008430	16.252	54	+	59008276	59008276	59008276
chr1	59018116	59018593	8.77299	28	+	59018228	59018228	59018228
chr1	59030099	59030538	6.96175	18	+	59030437	59030437	59030437
chr1	59039298	59039512	5.05615	8	+	59039408	59039408	59039408
chr1	59099581	59099711	5.61795	9	+	59099629	59099629	59099629
chr1	59176447	59176578	5.77761	10	+	59176503	59176503	59176503
chr1	59176960	59177127	6.25978	11	+	59177073	59177073	59177073
chr1	59219835	59219965	6.06997	10	+	59219893	59219893	59219893
chr1	59228739	59229003	6.92336	12	+	59228875	59228875	59228875
chr1	59293827	59294335	9.72763	23	+	59294040	59294040	59294040
chr1	59313573	59313818	9.71221	18	+	59313683	59313683	59313683
chr1	59444913	59445151	6.1893	12	+	59445082	59445082	59445082
chr1	59461279	59461678	8.3612	17	+	59461615	59461615	59461615
chr1	59466525	59466837	6.47185	12	+	59466628	59466628	59466628
chr1	59490107	59490385	5.2413	12	+	59490312	59490312	59490312
chr1	59506255	59506659	15.3028	56	+	59506523	59506523	59506523
chr1	59532498	59532723	9.97642	21	+	59532607	59532607	59532607
chr1	59538893	59539088	6.73544	18	+	59538995	59538995	59538995
chr1	59544444	59544780	15.3114	45	+	59544557	59544557	59544557
chr1	59577229	59577494	5.16551	11	+	59577332	59577332	59577332
chr1	59627848	59628082	6.96767	14	+	59627959	59627959	59627959
chr1	59635657	59635848	6.47573	21	+	59635736	59635736	59635736
chr1	59637094	59637444	8.37473	28	+	59637234	59637234	59637234
chr1	59666797	59667129	6.95872	21	+	59666892	59666892	59666892
chr1	59671274	59671432	5.69841	15	+	59671358	59671358	59671358
chr1	59727586	59727841	9.24825	20	+	59727713	59727713	59727713
chr1	59741692	59741971	7.55684	22	+	59741812	59741812	59741812
chr1	59744354	59744584	9.17286	28	+	59744467	59744467	59744467
chr1	59782595	59783037	5.7132	11	+	59782710	59782710	59782710
chr1	59796552	59796701	7.07137	12	+	59796639	59796639	59796639
chr1	59801944	59802161	6.34947	14	+	59802098	59802098	59802098
chr1	59805973	59806133	5.50288	12	+	59806014	59806014	59806014
chr1	59956546	59956759	5.66077	10	+	59956634	59956634	59956634
chr1	59969592	59969894	8.41602	18	+	59969683	59969683	59969683
chr1	59998080	59998510	7.66036	18	+	59998173	59998173	59998173
chr1	60057273	60057431	6.601	12	+	60057358	60057358	60057358
chr1	60155014	60155178	5.86189	14	+	60155092	60155092	60155092
chr1	60155353	60155513	5.44323	13	+	60155470	60155470	60155470
chr1	60226570	60226887	5.40567	10	+	60226780	60226780	60226780
chr1	60237084	60237547	10.4935	33	+	60237287	60237287	60237287
chr1	60400205	60400502	5.2413	12	+	60400326	60400326	60400326
chr1	60466178	60466590	13.4489	35	+	60466467	60466467	60466467
chr1	60605266	60605465	6.07562	12	+	60605389	60605389	60605389
chr1	60623403	60623994	7.55684	22	+	60623590	60623590	60623590
chr1	60629963	60630192	7.82569	18	+	60630069	60630069	60630069
chr1	60665888	60666157	8.87107	26	+	60666065	60666065	60666065
chr1	60666328	60666556	8.61669	25	+	60666447	60666447	60666447
chr1	60914877	60915012	5.73813	10	+	60914939	60914939	60914939
chr1	60977329	60977656	6.3908	11	+	60977426	60977426	60977426
chr1	61069919	61070199	7.86513	13	+	61070074	61070074	61070074
chr1	61152298	61152952	13.0382	38	+	61152505	61152505	61152505
chr1	61435246	61435393	8.40835	16	+	61435330	61435330	61435330
chr1	61538594	61538846	5.61795	9	+	61538768	61538768	61538768
chr1	62444421	62444605	6.568	14	+	62444485	62444485	62444485
chr1	62444946	62445267	10.331	23	+	62445106	62445106	62445106
chr1	62483085	62483215	5.05615	8	+	62483122	62483122	62483122
chr1	62610974	62611143	5.43951	9	+	62611088	62611088	62611088
chr1	62637526	62637662	6.17974	10	+	62637570	62637570	62637570
chr1	62749725	62750057	7.076	21	+	62749971	62749971	62749971
chr1	62762330	62762635	11.3484	38	+	62762497	62762497	62762497
chr1	62783156	62783529	9.01597	34	+	62783315	62783315	62783315
chr1	62814195	62814686	16.9257	82	+	62814445	62814445	62814445
chr1	62821318	62821712	5.59851	20	+	62821534	62821534	62821534
chr1	62934623	62934755	5.18108	9	+	62934677	62934677	62934677
chr1	63039401	63039531	6.17974	10	+	63039471	63039471	63039471
chr1	63160822	63160952	5.89206	14	+	63160895	63160895	63160895
chr1	63176491	63176838	6.96968	13	+	63176593	63176593	63176593
chr1	63185210	63185501	9.8201	24	+	63185324	63185324	63185324
chr1	63223250	63223385	6.14051	16	+	63223330	63223330	63223330
chr1	63257885	63258259	16.0937	60	+	63258062	63258062	63258062
chr1	63271793	63272015	5.61795	9	+	63271889	63271889	63271889
chr1	63281971	63282145	7.09723	14	+	63282053	63282053	63282053
chr1	63284452	63284715	6.11304	12	+	63284591	63284591	63284591
chr1	63320013	63320143	5.61795	9	+	63320046	63320046	63320046
chr1	63367613	63367804	11.4763	21	+	63367698	63367698	63367698
chr1	63370287	63370459	6.25978	11	+	63370355	63370355	63370355
chr1	63613687	63613933	12.3652	24	+	63613814	63613814	63613814
chr1	63777073	63777281	6.82809	12	+	63777203	63777203	63777203
chr1	63984147	63984365	7.46752	14	+	63984273	63984273	63984273
chr1	64023483	64023766	13.4964	30	+	64023611	64023611	64023611
chr1	64040932	64041122	6.30731	12	+	64041028	64041028	64041028
chr1	64134951	64135081	5.78536	11	+	64135021	64135021	64135021
chr1	64165372	64165722	8.47322	36	+	64165596	64165596	64165596
chr1	64219232	64219380	7.30333	12	+	64219317	64219317	64219317
chr1	64272629	64273072	17.7743	68	+	64272817	64272817	64272817
chr1	64347829	64348451	5.68752	33	+	64348187	64348187	64348187
chr1	64352206	64352474	9.51459	57	+	64352346	64352346	64352346
chr1	64363712	64364122	18.128	48	+	64363931	64363931	64363931
chr1	64465693	64465860	6.31114	13	+	64465781	64465781	64465781
chr1	64492700	64492830	5.61795	9	+	64492746	64492746	64492746
chr1	64578527	64578657	5.03307	13	+	64578582	64578582	64578582
chr1	64579232	64579433	7.54961	20	+	64579353	64579353	64579353
chr1	64648183	64648387	11.4707	27	+	64648298	64648298	64648298
chr1	64670339	64670642	8.22511	18	+	64670548	64670548	64670548
chr1	64737165	64737553	7.19607	16	+	64737436	64737436	64737436
chr1	64751966	64752096	5.61795	9	+	64752054	64752054	64752054
chr1	64762065	64762195	5.66077	10	+	64762161	64762161	64762161
chr1	64784179	64784374	7.21523	22	+	64784279	64784279	64784279
chr1	64800414	64800544	5.05615	8	+	64800465	64800465	64800465
chr1	64808289	64808598	12.6223	27	+	64808414	64808414	64808414
chr1	64813423	64813732	11.2699	24	+	64813552	64813552	64813552
chr1	64894227	64894391	5.8971	11	+	64894296	64894296	64894296
chr1	64922998	64923205	8.66749	18	+	64923107	64923107	64923107
chr1	64934498	64934698	7.32422	14	+	64934602	64934602	64934602
chr1	64976326	64976477	6.31114	13	+	64976398	64976398	64976398
chr1	64983348	64983611	11.9445	28	+	64983511	64983511	64983511
chr1	64988570	64988928	10.2856	33	+	64988688	64988688	64988688
chr1	65003248	65003528	12.2603	27	+	65003377	65003377	65003377
chr1	65032671	65033003	12.4833	28	+	65032790	65032790	65032790
chr1	65084161	65084477	10.6415	24	+	65084361	65084361	65084361
chr1	65101332	65101462	5.69919	10	+	65101400	65101400	65101400
chr1	65112956	65113191	7.51654	14	+	65113066	65113066	65113066
chr1	65165183	65165507	12.1091	33	+	65165292	65165292	65165292
chr1	65180382	65180638	8.10636	19	+	65180559	65180559	65180559
chr1	65193228	65193532	10.2129	25	+	65193377	65193377	65193377
chr1	65224864	65225066	5.72512	15	+	65224961	65224961	65224961
chr1	65225493	65225935	8.39102	23	+	65225820	65225820	65225820
chr1	65232899	65233369	10.3637	30	+	65233027	65233027	65233027
chr1	65485798	65485928	6.01323	11	+	65485874	65485874	65485874
chr1	65486801	65487062	12.7792	24	+	65486941	65486941	65486941
chr1	65793081	65793391	15.3351	29	+	65793286	65793286	65793286
chr1	66026204	66026334	6.74154	11	+	66026300	66026300	66026300
chr1	66050998	66051193	10.1123	17	+	66051107	66051107	66051107
chr1	66381325	66381504	6.3908	11	+	66381385	66381385	66381385
chr1	66508249	66508384	6.74154	11	+	66508284	66508284	66508284
chr1	66746583	66746927	7.3635	19	+	66746756	66746756	66746756
chr1	66747254	66747463	8.75178	23	+	66747347	66747347	66747347
chr1	66863452	66863615	5.41565	13	+	66863495	66863495	66863495
chr1	66864003	66864169	6.67767	16	+	66864063	66864063	66864063
chr1	66885132	66885272	6.74154	11	+	66885180	66885180	66885180
chr1	66892314	66892800	10.2417	24	+	66892426	66892426	66892426
chr1	66928454	66928631	10.7346	20	+	66928532	66928532	66928532
chr1	67055516	67055834	12.0265	23	+	67055633	67055633	67055633
chr1	67060979	67061109	5.61795	9	+	67061058	67061058	67061058
chr1	67085366	67085543	7.30308	13	+	67085451	67085451	67085451
chr1	67696710	67697009	6.17974	10	+	67696768	67696768	67696768
chr1	67972225	67972590	8.34637	15	+	67972332	67972332	67972332
chr1	67980518	67980873	15.1729	42	+	67980701	67980701	67980701
chr1	68024523	68024725	11.2359	19	+	68024616	68024616	68024616
chr1	68548219	68548471	8.42692	14	+	68548343	68548343	68548343
chr1	69324067	69324316	10.4845	18	+	69324189	69324189	69324189
chr1	69332930	69333167	6.17974	10	+	69333042	69333042	69333042
chr1	69423594	69423765	6.17538	11	+	69423696	69423696	69423696
chr1	69426450	69426621	7.25351	13	+	69426522	69426522	69426522
chr1	69507733	69508050	5.67445	13	+	69507966	69507966	69507966
chr1	69508668	69508927	5.36131	13	+	69508760	69508760	69508760
chr1	69535767	69535897	6.17974	10	+	69535801	69535801	69535801
chr1	69560311	69560448	6.17974	10	+	69560347	69560347	69560347
chr1	69568327	69568504	10.1123	17	+	69568418	69568418	69568418
chr1	69774642	69774848	10.1112	36	+	69774723	69774723	69774723
chr1	69777974	69778436	11.9585	39	+	69778268	69778268	69778268
chr1	71050863	71051002	6.11417	10	+	71050920	71050920	71050920
chr1	71122222	71122380	7.86513	13	+	71122286	71122286	71122286
chr1	71149542	71149921	8.80786	19	+	71149744	71149744	71149744
chr1	71336860	71337114	11.9669	21	+	71336990	71336990	71336990
chr1	71522465	71522595	6.17974	10	+	71522533	71522533	71522533
chr1	71603533	71603822	9.30191	20	+	71603696	71603696	71603696
chr1	71655719	71655849	5.05615	8	+	71655727	71655727	71655727
chr1	71697406	71697560	5.19481	11	+	71697486	71697486	71697486
chr1	71713952	71714260	9.67625	23	+	71714117	71714117	71714117
chr1	71727955	71728121	7.31781	16	+	71728009	71728009	71728009
chr1	71785514	71785942	12.4912	38	+	71785814	71785814	71785814
chr1	71813725	71813950	7.76285	15	+	71813821	71813821	71813821
chr1	71877042	71877191	6.74959	13	+	71877130	71877130	71877130
chr1	71891615	71891957	5.35442	12	+	71891908	71891908	71891908
chr1	71896296	71896458	6.62581	15	+	71896370	71896370	71896370
chr1	71912302	71912493	9.31354	16	+	71912401	71912401	71912401
chr1	71940224	71940615	17.0358	60	+	71940367	71940367	71940367
chr1	72024144	72024412	13.4199	30	+	72024291	72024291	72024291
chr1	72043554	72043703	5.77761	10	+	72043652	72043652	72043652
chr1	72081738	72081985	7.27884	12	+	72081865	72081865	72081865
chr1	72104259	72104416	6.48123	11	+	72104334	72104334	72104334
chr1	72117122	72117352	9.91132	18	+	72117204	72117204	72117204
chr1	72130882	72131112	5.67779	11	+	72130985	72130985	72130985
chr1	72152192	72152411	7.67923	27	+	72152260	72152260	72152260
chr1	72153731	72154048	9.01597	34	+	72153869	72153869	72153869
chr1	72166635	72166844	8.05412	29	+	72166736	72166736	72166736
chr1	72168529	72168837	9.21607	32	+	72168685	72168685	72168685
chr1	72185054	72185411	10.3528	24	+	72185213	72185213	72185213
chr1	72258857	72258987	5.3673	14	+	72258909	72258909	72258909
chr1	72272443	72272581	5.9964	20	+	72272500	72272500	72272500
chr1	72275672	72275919	7.34173	25	+	72275789	72275789	72275789
chr1	72282968	72283282	5.64281	11	+	72283209	72283209	72283209
chr1	72290302	72290850	7.86137	22	+	72290482	72290482	72290482
chr1	72290997	72291167	5.19678	14	+	72291104	72291104	72291104
chr1	72301708	72301914	7.25953	21	+	72301784	72301784	72301784
chr1	72330859	72330989	5.77761	10	+	72330956	72330956	72330956
chr1	72353932	72354199	8.51483	18	+	72354053	72354053	72354053
chr1	72536861	72537188	14.0768	40	+	72537030	72537030	72537030
chr1	72537458	72537633	6.23614	17	+	72537546	72537546	72537546
chr1	72611095	72611226	6.3908	11	+	72611164	72611164	72611164
chr1	72629783	72629913	5.22443	11	+	72629870	72629870	72629870
chr1	72640068	72640325	11.1591	22	+	72640202	72640202	72640202
chr1	72665631	72665761	5.05615	8	+	72665693	72665693	72665693
chr1	72742963	72743103	6.74154	11	+	72743051	72743051	72743051
chr1	72757654	72757966	7.86815	18	+	72757774	72757774	72757774
chr1	72782655	72782894	7.15639	16	+	72782768	72782768	72782768
chr1	72788103	72788233	5.30806	13	+	72788160	72788160	72788160
chr1	72792929	72793336	7.46327	18	+	72793108	72793108	72793108
chr1	72802338	72802673	8.616	18	+	72802550	72802550	72802550
chr1	72807744	72808139	11.8236	37	+	72807945	72807945	72807945
chr1	72825369	72825773	8.47517	47	+	72825634	72825634	72825634
chr1	72827306	72827724	13.4402	76	+	72827531	72827531	72827531
chr1	72839699	72840047	14.4744	55	+	72839873	72839873	72839873
chr1	72889878	72890008	6.13403	11	+	72889951	72889951	72889951
chr1	72910027	72910277	16.832	37	+	72910169	72910169	72910169
chr1	72924568	72924703	6.82809	12	+	72924603	72924603	72924603
chr1	73046117	73046288	7.86513	13	+	73046171	73046171	73046171
chr1	73073526	73073780	7.34214	20	+	73073668	73073668	73073668
chr1	73077410	73077593	6.11159	16	+	73077511	73077511	73077511
chr1	73092614	73092918	7.61854	16	+	73092724	73092724	73092724
chr1	73161419	73161611	5.55833	9	+	73161527	73161527	73161527
chr1	73237514	73237968	13.8192	34	+	73237643	73237643	73237643
chr1	73268492	73268863	18.9765	58	+	73268712	73268712	73268712
chr1	73353909	73354043	6.4357	11	+	73353999	73353999	73353999
chr1	73409748	73409921	6.67005	20	+	73409833	73409833	73409833
chr1	73441149	73441279	5.13655	11	+	73441235	73441235	73441235
chr1	73445406	73445602	9.67625	23	+	73445511	73445511	73445511
chr1	73456220	73456375	5.61795	9	+	73456299	73456299	73456299
chr1	73550314	73550444	5.21648	9	+	73550384	73550384	73550384
chr1	73572338	73572503	5.61795	9	+	73572418	73572418	73572418
chr1	73633055	73633228	8.21783	14	+	73633124	73633124	73633124
chr1	73710108	73710423	11.4095	27	+	73710237	73710237	73710237
chr1	73764157	73764532	6.4357	11	+	73764433	73764433	73764433
chr1	73790560	73790705	6.17974	10	+	73790605	73790605	73790605
chr1	73895079	73895238	6.38852	12	+	73895144	73895144	73895144
chr1	73909254	73909532	6.96968	13	+	73909353	73909353	73909353
chr1	73952407	73952697	9.24898	24	+	73952497	73952497	73952497
chr1	73977261	73977569	11.4503	34	+	73977434	73977434	73977434
chr1	73985365	73985681	11.7841	29	+	73985507	73985507	73985507
chr1	73995313	73995696	17.0687	59	+	73995488	73995488	73995488
chr1	74002075	74002216	5.41565	13	+	74002136	74002136	74002136
chr1	74004699	74004885	6.64348	16	+	74004799	74004799	74004799
chr1	74015763	74016011	9.03965	20	+	74015888	74015888	74015888
chr1	74037617	74037842	6.4711	17	+	74037743	74037743	74037743
chr1	74089462	74089625	7.09723	14	+	74089556	74089556	74089556
chr1	74096078	74096370	7.97372	24	+	74096253	74096253	74096253
chr1	74100606	74100906	11.7525	34	+	74100717	74100717	74100717
chr1	74117408	74117702	7.75512	16	+	74117496	74117496	74117496
chr1	74129057	74129282	9.5246	22	+	74129160	74129160	74129160
chr1	74142405	74142620	8.65801	19	+	74142491	74142491	74142491
chr1	74181950	74182269	13.5391	34	+	74182054	74182054	74182054
chr1	74197801	74198033	7.89671	19	+	74197924	74197924	74197924
chr1	74203061	74203356	16.5429	50	+	74203191	74203191	74203191
chr1	74251666	74251882	14.288	35	+	74251783	74251783	74251783
chr1	74261265	74261431	7.94504	16	+	74261329	74261329	74261329
chr1	74282879	74283136	7.56538	36	+	74283007	74283007	74283007
chr1	74286325	74286523	6.01517	27	+	74286418	74286418	74286418
chr1	74286916	74287185	8.47366	38	+	74287079	74287079	74287079
chr1	74295468	74295722	14.1799	39	+	74295594	74295594	74295594
chr1	74303223	74303743	13.2971	44	+	74303561	74303561	74303561
chr1	74318329	74318461	5.24439	14	+	74318370	74318370	74318370
chr1	74321455	74321782	5.46986	14	+	74321600	74321600	74321600
chr1	74331505	74331662	6.35021	15	+	74331600	74331600	74331600
chr1	74342273	74342532	7.86061	29	+	74342389	74342389	74342389
chr1	74343966	74344180	9.27357	35	+	74344071	74344071	74344071
chr1	74351540	74351735	8.07257	37	+	74351616	74351616	74351616
chr1	74356403	74356638	9.14468	46	+	74356521	74356521	74356521
chr1	74384341	74384478	5.4742	11	+	74384423	74384423	74384423
chr1	74425745	74425977	7.57735	17	+	74425848	74425848	74425848
chr1	74433421	74433654	7.9952	27	+	74433533	74433533	74433533
chr1	74443831	74444253	11.7302	43	+	74444045	74444045	74444045
chr1	74469773	74470037	7.86815	18	+	74469903	74469903	74469903
chr1	74478434	74478661	9.43183	24	+	74478553	74478553	74478553
chr1	74484669	74484938	9.44351	27	+	74484831	74484831	74484831
chr1	74552476	74552692	5.05689	13	+	74552574	74552574	74552574
chr1	74552834	74553003	6.22893	16	+	74552890	74552890	74552890
chr1	74634581	74634938	12.1327	31	+	74634791	74634791	74634791
chr1	74647836	74648085	8.616	18	+	74647928	74647928	74647928
chr1	74674758	74674914	5.05615	8	+	74674803	74674803	74674803
chr1	74708233	74708443	5.78536	11	+	74708325	74708325	74708325
chr1	74796025	74796174	6.42497	13	+	74796092	74796092	74796092
chr1	74808170	74808303	6.42497	13	+	74808214	74808214	74808214
chr1	74817968	74818147	5.17723	29	+	74818043	74818043	74818043
chr1	74820533	74820850	6.53371	39	+	74820629	74820629	74820629
chr1	74841155	74841307	7.01687	21	+	74841213	74841213	74841213
chr1	74853666	74853879	5.80743	29	+	74853758	74853758	74853758
chr1	74854822	74855097	5.02589	22	+	74854922	74854922	74854922
chr1	74863468	74863636	6.02643	13	+	74863592	74863592	74863592
chr1	74923702	74924009	8.96298	19	+	74923869	74923869	74923869
chr1	74945258	74945474	14.5863	39	+	74945366	74945366	74945366
chr1	75121414	75121762	5.14091	10	+	75121650	75121650	75121650
chr1	75139214	75139434	9.89936	29	+	75139326	75139326	75139326
chr1	75165089	75165496	6.45689	14	+	75165198	75165198	75165198
chr1	75188531	75188771	5.8292	13	+	75188601	75188601	75188601
chr1	75207210	75207555	9.21838	18	+	75207471	75207471	75207471
chr1	75215789	75215935	5.05157	11	+	75215869	75215869	75215869
chr1	75227903	75228147	10.8924	40	+	75228024	75228024	75228024
chr1	75231302	75231480	6.0798	23	+	75231382	75231382	75231382
chr1	75236363	75236566	6.04412	17	+	75236445	75236445	75236445
chr1	75244722	75245039	13.8646	57	+	75244885	75244885	75244885
chr1	75314111	75314703	6.78991	21	+	75314264	75314264	75314264
chr1	75334580	75335015	8.73155	21	+	75334693	75334693	75334693
chr1	75358443	75358677	7.08717	15	+	75358604	75358604	75358604
chr1	75395367	75395528	6.6917	17	+	75395450	75395450	75395450
chr1	75396410	75396730	6.79092	17	+	75396673	75396673	75396673
chr1	75432412	75432617	8.88927	20	+	75432511	75432511	75432511
chr1	75475911	75476247	8.8079	28	+	75476076	75476076	75476076
chr1	75502986	75503298	6.98188	24	+	75503169	75503169	75503169
chr1	75508011	75508253	10.8126	38	+	75508145	75508145	75508145
chr1	75514649	75514938	11.0154	37	+	75514798	75514798	75514798
chr1	75517985	75518136	5.14618	15	+	75518092	75518092	75518092
chr1	75542999	75543212	5.25238	9	+	75543121	75543121	75543121
chr1	75556012	75556373	9.52295	20	+	75556265	75556265	75556265
chr1	75585576	75585886	13.6657	32	+	75585743	75585743	75585743
chr1	75608171	75608301	5.44323	13	+	75608249	75608249	75608249
chr1	75614897	75615106	7.61937	17	+	75615016	75615016	75615016
chr1	75615717	75615900	7.12854	15	+	75615790	75615790	75615790
chr1	75622230	75622432	5.51213	10	+	75622306	75622306	75622306
chr1	75659304	75659467	5.6591	14	+	75659373	75659373	75659373
chr1	75680203	75680567	10.297	24	+	75680383	75680383	75680383
chr1	75701320	75701464	5.47855	9	+	75701372	75701372	75701372
chr1	75701856	75702023	5.0025	8	+	75701931	75701931	75701931
chr1	75730180	75730648	13.3185	35	+	75730485	75730485	75730485
chr1	75769838	75770078	9.1952	20	+	75769963	75769963	75769963
chr1	75792091	75792314	9.17852	19	+	75792195	75792195	75792195
chr1	76025682	76026027	6.38657	13	+	76025866	76025866	76025866
chr1	76876656	76876937	12.45	32	+	76876815	76876815	76876815
chr1	76877253	76877575	7.50835	19	+	76877347	76877347	76877347
chr1	77047915	77048190	7.93315	14	+	77048043	77048043	77048043
chr1	77090087	77090431	8.19593	16	+	77090320	77090320	77090320
chr1	77178196	77178476	7.00587	15	+	77178289	77178289	77178289
chr1	77184542	77184793	9.42729	23	+	77184675	77184675	77184675
chr1	77199548	77199937	5.40103	9	+	77199583	77199583	77199583
chr1	77213010	77213221	7.47768	15	+	77213096	77213096	77213096
chr1	77417007	77417152	7.86513	13	+	77417085	77417085	77417085
chr1	77467661	77467850	7.53012	16	+	77467742	77467742	77467742
chr1	77493105	77493323	8.41239	17	+	77493196	77493196	77493196
chr1	77705202	77705405	7.30333	12	+	77705299	77705299	77705299
chr1	77738077	77738258	11.2359	19	+	77738147	77738147	77738147
chr1	77831746	77832097	8.04353	16	+	77832002	77832002	77832002
chr1	77842698	77842951	11.9772	24	+	77842835	77842835	77842835
chr1	77870806	77870961	6.62179	11	+	77870860	77870860	77870860
chr1	77944513	77944746	5.07769	9	+	77944679	77944679	77944679
chr1	78054551	78054888	10.2818	21	+	78054632	78054632	78054632
chr1	78352152	78352518	9.42729	23	+	78352389	78352389	78352389
chr1	78368339	78368494	7.00587	15	+	78368424	78368424	78368424
chr1	78485685	78485938	7.1415	14	+	78485809	78485809	78485809
chr1	78521835	78522073	6.74154	11	+	78521954	78521954	78521954
chr1	78564810	78564940	5.11169	9	+	78564841	78564841	78564841
chr1	78583485	78583815	6.22814	12	+	78583754	78583754	78583754
chr1	78597397	78597554	6.86672	19	+	78597470	78597470	78597470
chr1	78598647	78598867	12.4159	35	+	78598762	78598762	78598762
chr1	78605772	78606011	6.1655	13	+	78605910	78605910	78605910
chr1	78612540	78612701	5.8971	11	+	78612634	78612634	78612634
chr1	78654163	78654600	8.72134	30	+	78654283	78654283	78654283
chr1	78698998	78699394	12.7017	33	+	78699240	78699240	78699240
chr1	79436557	79436736	12.3595	21	+	79436659	79436659	79436659
chr1	79578032	79578310	5.25238	9	+	79578081	79578081	79578081
chr1	79652827	79652957	6.17974	10	+	79652893	79652893	79652893
chr1	79675728	79675880	7.35333	13	+	79675808	79675808	79675808
chr1	79709173	79709490	7.30308	13	+	79709338	79709338	79709338
chr1	79751969	79752246	6.42991	12	+	79752058	79752058	79752058
chr1	79758152	79758473	11.817	28	+	79758370	79758370	79758370
chr1	79772539	79772752	11.3984	21	+	79772639	79772639	79772639
chr1	79826715	79826942	5.61795	9	+	79826844	79826844	79826844
chr1	79833424	79833554	6.17974	10	+	79833490	79833490	79833490
chr1	79855086	79855234	6.79858	18	+	79855179	79855179	79855179
chr1	79864313	79864498	8.67804	17	+	79864411	79864411	79864411
chr1	80035105	80035242	5.61795	9	+	80035191	80035191	80035191
chr1	80204550	80204766	6.74154	11	+	80204674	80204674	80204674
chr1	81228165	81228412	12.208	28	+	81228294	81228294	81228294
chr1	81605451	81605851	12.0134	31	+	81605730	81605730	81605730
chr1	81627042	81627388	8.0196	17	+	81627127	81627127	81627127
chr1	81640346	81640478	7.30333	12	+	81640421	81640421	81640421
chr1	81714962	81715097	7.86513	13	+	81715015	81715015	81715015
chr1	82090108	82090356	10.2158	23	+	82090237	82090237	82090237
chr1	82090625	82090755	5.53356	12	+	82090678	82090678	82090678
chr1	82147468	82147747	12.1295	24	+	82147623	82147623	82147623
chr1	82152673	82152987	11.1483	23	+	82152791	82152791	82152791
chr1	82231864	82232012	5.61795	9	+	82231889	82231889	82231889
chr1	82244160	82244345	5.61795	9	+	82244269	82244269	82244269
chr1	82251812	82251980	5.55833	9	+	82251933	82251933	82251933
chr1	82270254	82270427	8.87975	18	+	82270347	82270347	82270347
chr1	82271035	82271267	9.63745	20	+	82271150	82271150	82271150
chr1	82279907	82280088	6.76194	14	+	82280037	82280037	82280037
chr1	82288097	82288271	6.64422	14	+	82288160	82288160	82288160
chr1	82313053	82313376	9.27307	22	+	82313143	82313143	82313143
chr1	82321152	82321327	8.70739	19	+	82321209	82321209	82321209
chr1	82368391	82368764	7.27677	16	+	82368665	82368665	82368665
chr1	82375103	82375396	7.72716	21	+	82375279	82375279	82375279
chr1	82379053	82379212	7.47161	19	+	82379128	82379128	82379128
chr1	82407260	82407390	6.17974	10	+	82407317	82407317	82407317
chr1	82425639	82426039	12.0168	34	+	82425830	82425830	82425830
chr1	82440301	82440535	10.0709	22	+	82440415	82440415	82440415
chr1	82595852	82596030	6.17974	10	+	82595931	82595931	82595931
chr1	82612832	82613150	10.3351	18	+	82612924	82612924	82612924
chr1	82623625	82623755	6.17974	10	+	82623678	82623678	82623678
chr1	82679089	82679482	13.2349	32	+	82679324	82679324	82679324
chr1	82692530	82692875	15.4138	34	+	82692711	82692711	82692711
chr1	82721336	82721589	11.4502	25	+	82721463	82721463	82721463
chr1	82763370	82763670	9.79015	22	+	82763530	82763530	82763530
chr1	82784074	82784308	8.36746	18	+	82784198	82784198	82784198
chr1	82791928	82792098	6.07977	14	+	82791982	82791982	82791982
chr1	82792332	82792479	5.7663	13	+	82792420	82792420	82792420
chr1	82828463	82828793	10.3768	28	+	82828680	82828680	82828680
chr1	82835656	82836114	9.52948	31	+	82835832	82835832	82835832
chr1	82914947	82915077	6.13403	11	+	82915054	82915054	82915054
chr1	82956529	82956784	11.7942	23	+	82956622	82956622	82956622
chr1	82968701	82968892	6.79858	18	+	82968816	82968816	82968816
chr1	82972849	82973030	7.58752	21	+	82972929	82972929	82972929
chr1	83003425	83003619	7.30333	12	+	83003516	83003516	83003516
chr1	83088008	83088209	6.70723	13	+	83088116	83088116	83088116
chr1	83093100	83093390	7.76915	20	+	83093268	83093268	83093268
chr1	83096286	83096480	8.72038	22	+	83096406	83096406	83096406
chr1	83113058	83113357	14.0371	34	+	83113213	83113213	83113213
chr1	83132422	83132757	14.5057	46	+	83132585	83132585	83132585
chr1	83134490	83134674	7.59133	23	+	83134589	83134589	83134589
chr1	83657618	83658081	7.61532	13	+	83657867	83657867	83657867
chr1	84154482	84154650	6.57426	11	+	84154573	84154573	84154573
chr1	84281063	84281239	7.29572	17	+	84281174	84281174	84281174
chr1	84329471	84330123	12.7104	57	+	84329898	84329898	84329898
chr1	84363348	84363680	7.66353	16	+	84363520	84363520	84363520
chr1	84403343	84403865	17.3879	87	+	84403631	84403631	84403631
chr1	84509805	84510072	10.3683	22	+	84509934	84509934	84509934
chr1	84551057	84551235	6.38852	12	+	84551145	84551145	84551145
chr1	84558474	84558685	9.71221	18	+	84558569	84558569	84558569
chr1	84835874	84836219	7.94054	24	+	84836000	84836000	84836000
chr1	84844312	84844652	12.9859	62	+	84844527	84844527	84844527
chr1	84848630	84848876	8.33859	40	+	84848734	84848734	84848734
chr1	84857233	84857624	6.95713	23	+	84857384	84857384	84857384
chr1	84865378	84865655	5.81671	26	+	84865479	84865479	84865479
chr1	84866202	84866456	5.56984	25	+	84866357	84866357	84866357
chr1	84877992	84878391	7.8181	23	+	84878277	84878277	84878277
chr1	84878913	84879092	8.39793	25	+	84879025	84879025	84879025
chr1	87546530	87546731	8.98872	15	+	87546614	87546614	87546614
chr1	87637622	87637907	11.725	31	+	87637743	87637743	87637743
chr1	87645666	87645855	6.55469	15	+	87645759	87645759	87645759
chr1	87668586	87668748	5.73813	10	+	87668651	87668651	87668651
chr1	87680455	87680736	12.6973	27	+	87680639	87680639	87680639
chr1	87689869	87690060	8.98896	20	+	87689945	87689945	87689945
chr1	87734715	87734919	10.1554	19	+	87734795	87734795	87734795
chr1	87750033	87750163	5.61795	9	+	87750086	87750086	87750086
chr1	87764922	87765122	6.01323	11	+	87765043	87765043	87765043
chr1	87791080	87791258	7.19607	16	+	87791178	87791178	87791178
chr1	87816301	87816465	6.17974	10	+	87816358	87816358	87816358
chr1	87833440	87833680	6.31114	13	+	87833563	87833563	87833563
chr1	87904220	87904430	5.61795	9	+	87904278	87904278	87904278
chr1	87930650	87930937	11.1129	27	+	87930817	87930817	87930817
chr1	87960882	87961127	7.10704	17	+	87960961	87960961	87960961
chr1	88047906	88048179	10.7991	33	+	88048055	88048055	88048055
chr1	88063791	88064113	9.41113	20	+	88063931	88063931	88063931
chr1	88078724	88079103	14.1622	46	+	88078922	88078922	88078922
chr1	88085875	88086021	6.60589	14	+	88085975	88085975	88085975
chr1	88114614	88114824	6.07562	12	+	88114723	88114723	88114723
chr1	88135796	88136006	8.88676	25	+	88135917	88135917	88135917
chr1	88154760	88155019	11.9165	22	+	88154878	88154878	88154878
chr1	88174856	88175123	9.95671	22	+	88175009	88175009	88175009
chr1	88196790	88197067	13.9193	41	+	88196938	88196938	88196938
chr1	88218697	88219180	13.6493	35	+	88219000	88219000	88219000
chr1	88224316	88224459	5.56459	12	+	88224357	88224357	88224357
chr1	88255686	88256048	6.01765	17	+	88255918	88255918	88255918
chr1	88297058	88297279	11.6883	26	+	88297171	88297171	88297171
chr1	88331094	88331291	7.79716	26	+	88331203	88331203	88331203
chr1	88368086	88368235	5.11745	19	+	88368139	88368139	88368139
chr1	88368845	88369083	8.79765	32	+	88368960	88368960	88368960
chr1	88383888	88384390	13.3333	56	+	88384124	88384124	88384124
chr1	88398206	88398412	6.1317	22	+	88398308	88398308	88398308
chr1	88400591	88400909	5.32571	18	+	88400758	88400758	88400758
chr1	88406039	88406259	6.85401	16	+	88406145	88406145	88406145
chr1	88412647	88412870	9.11049	21	+	88412760	88412760	88412760
chr1	88422845	88423200	6.86009	33	+	88423073	88423073	88423073
chr1	88483597	88483751	8.64945	20	+	88483689	88483689	88483689
chr1	88546924	88547058	5.77761	10	+	88547007	88547007	88547007
chr1	88600236	88600540	15.3222	36	+	88600414	88600414	88600414
chr1	88904945	88905102	7.37137	14	+	88905030	88905030	88905030
chr1	88925527	88925680	6.15901	10	+	88925616	88925616	88925616
chr1	88968205	88968394	8.04462	14	+	88968311	88968311	88968311
chr1	88982887	88983039	8.1243	15	+	88982951	88982951	88982951
chr1	89011438	89011613	5.05615	8	+	89011554	89011554	89011554
chr1	89077560	89077690	5.58546	10	+	89077635	89077635	89077635
chr1	89083678	89083886	6.8754	12	+	89083783	89083783	89083783
chr1	89110352	89110882	11.1632	34	+	89110526	89110526	89110526
chr1	89135749	89135919	6.34863	13	+	89135834	89135834	89135834
chr1	89151868	89152048	6.55738	12	+	89151997	89151997	89151997
chr1	89206253	89206526	9.47321	22	+	89206422	89206422	89206422
chr1	89209951	89210166	5.15955	12	+	89210044	89210044	89210044
chr1	89223248	89223407	5.1052	13	+	89223285	89223285	89223285
chr1	89223504	89223643	5.1052	13	+	89223602	89223602	89223602
chr1	89447713	89447924	6.87995	13	+	89447840	89447840	89447840
chr1	89522983	89523201	5.61795	9	+	89523106	89523106	89523106
chr1	89532964	89533240	9.64909	29	+	89533091	89533091	89533091
chr1	89537047	89537293	5.25693	15	+	89537126	89537126	89537126
chr1	89652383	89652767	9.21692	25	+	89652586	89652586	89652586
chr1	89660004	89660147	6.09323	11	+	89660036	89660036	89660036
chr1	89737051	89737247	8.38712	22	+	89737158	89737158	89737158
chr1	89737572	89737877	7.6214	20	+	89737764	89737764	89737764
chr1	89768231	89768453	7.61653	14	+	89768323	89768323	89768323
chr1	89796243	89796452	9.38544	24	+	89796354	89796354	89796354
chr1	89797571	89797898	8.34123	21	+	89797768	89797768	89797768
chr1	89816679	89816855	5.37109	10	+	89816779	89816779	89816779
chr1	90102172	90102387	6.48123	11	+	90102290	90102290	90102290
chr1	90116974	90117196	9.70664	26	+	90117078	90117078	90117078
chr1	90158886	90159213	14.0653	70	+	90159031	90159031	90159031
chr1	90174013	90174447	11.5615	51	+	90174176	90174176	90174176
chr1	90290120	90290292	6.17974	10	+	90290210	90290210	90290210
chr1	90300014	90300199	5.55833	9	+	90300121	90300121	90300121
chr1	90325107	90325237	6.11304	12	+	90325163	90325163	90325163
chr1	90325389	90325612	5.67779	11	+	90325505	90325505	90325505
chr1	90344155	90344301	5.4407	10	+	90344263	90344263	90344263
chr1	90353394	90353527	5.18651	12	+	90353471	90353471	90353471
chr1	90361113	90361593	9.17071	34	+	90361360	90361360	90361360
chr1	90371184	90371554	13.3293	82	+	90371400	90371400	90371400
chr1	90372070	90372397	14.2835	90	+	90372246	90372246	90372246
chr1	90422799	90423178	14.5669	42	+	90423062	90423062	90423062
chr1	90430735	90431060	9.81455	47	+	90430897	90430897	90430897
chr1	90433511	90433864	13.1496	64	+	90433674	90433674	90433674
chr1	90455887	90456026	5.22048	14	+	90455955	90455955	90455955
chr1	90457197	90457461	5.67195	15	+	90457391	90457391	90457391
chr1	90480382	90480633	11.6839	39	+	90480511	90480511	90480511
chr1	90487542	90487826	7.29572	17	+	90487701	90487701	90487701
chr1	90496820	90497000	8.51874	16	+	90496895	90496895	90496895
chr1	90504814	90505116	16.9718	74	+	90504932	90504932	90504932
chr1	90524043	90524238	8.69637	20	+	90524139	90524139	90524139
chr1	90536057	90536208	5.15534	18	+	90536096	90536096	90536096
chr1	90536399	90536881	12.7982	46	+	90536759	90536759	90536759
chr1	90542300	90542642	12.3162	31	+	90542522	90542522	90542522
chr1	90646835	90647016	7.00194	16	+	90646922	90646922	90646922
chr1	90647296	90647434	6.568	14	+	90647368	90647368	90647368
chr1	90653316	90653505	7.78167	13	+	90653384	90653384	90653384
chr1	90676958	90677263	10.8834	23	+	90677111	90677111	90677111
chr1	90697041	90697375	7.27503	22	+	90697145	90697145	90697145
chr1	90732925	90733104	5.05615	8	+	90732984	90732984	90732984
chr1	90775510	90775782	9.41113	20	+	90775635	90775635	90775635
chr1	90818181	90818533	5.57414	11	+	90818424	90818424	90818424
chr1	90869189	90869439	6.84275	14	+	90869378	90869378	90869378
chr1	90895595	90895760	5.3464	11	+	90895676	90895676	90895676
chr1	90912038	90912288	11.0671	25	+	90912189	90912189	90912189
chr1	90936527	90936891	11.6808	37	+	90936653	90936653	90936653
chr1	90965486	90965666	7.09891	26	+	90965565	90965565	90965565
chr1	90970531	90970755	5.36733	23	+	90970633	90970633	90970633
chr1	90992859	90993261	6.58782	20	+	90993155	90993155	90993155
chr1	90998860	90999056	6.74408	22	+	90998994	90998994	90998994
chr1	90999311	90999677	7.62749	41	+	90999420	90999420	90999420
chr1	91004006	91004422	9.52186	78	+	91004157	91004157	91004157
chr1	91006338	91006745	6.89779	49	+	91006507	91006507	91006507
chr1	91012902	91013261	13.8856	64	+	91013028	91013028	91013028
chr1	91016855	91017062	7.19861	31	+	91016957	91016957	91016957
chr1	91029960	91030090	5.97401	11	+	91030004	91030004	91030004
chr1	91072054	91072201	5.85823	10	+	91072141	91072141	91072141
chr1	91080064	91080345	8.7196	18	+	91080185	91080185	91080185
chr1	91085839	91086064	8.31739	29	+	91085949	91085949	91085949
chr1	91087740	91088023	8.22774	29	+	91087868	91087868	91087868
chr1	91088123	91088273	5.40745	19	+	91088193	91088193	91088193
chr1	91131997	91132266	12.4659	26	+	91132163	91132163	91132163
chr1	91322943	91323073	5.03919	8	+	91323009	91323009	91323009
chr1	91351136	91351411	5.10161	17	+	91351366	91351366	91351366
chr1	91353786	91354097	10.128	35	+	91353870	91353870	91353870
chr1	91359858	91360038	8.06354	19	+	91359930	91359930	91359930
chr1	91373425	91373644	7.27607	18	+	91373547	91373547	91373547
chr1	91391459	91391682	9.71309	25	+	91391573	91391573	91391573
chr1	91410314	91410840	12.4726	60	+	91410639	91410639	91410639
chr1	91434841	91435057	8.0196	17	+	91434951	91434951	91434951
chr1	91448439	91448601	5.39258	14	+	91448512	91448512	91448512
chr1	91448760	91448913	5.24439	14	+	91448848	91448848	91448848
chr1	91467246	91467396	6.8904	16	+	91467332	91467332	91467332
chr1	91585657	91585877	8.31947	18	+	91585787	91585787	91585787
chr1	91620869	91620999	5.07872	10	+	91620968	91620968	91620968
chr1	91660633	91660763	5.05615	8	+	91660653	91660653	91660653
chr1	91693492	91693683	7.94504	16	+	91693596	91693596	91693596
chr1	91701702	91701923	10.4093	21	+	91701815	91701815	91701815
chr1	91733843	91734109	9.56534	33	+	91733991	91733991	91733991
chr1	91734526	91734760	6.01892	20	+	91734693	91734693	91734693
chr1	91777495	91777625	5.89939	10	+	91777558	91777558	91777558
chr1	91823990	91824132	5.35442	12	+	91824062	91824062	91824062
chr1	91837083	91837226	6.92452	13	+	91837159	91837159	91837159
chr1	91947800	91948137	6.92336	12	+	91948025	91948025	91948025
chr1	91997093	91997363	9.11724	16	+	91997212	91997212	91997212
chr1	92005316	92005551	16.1711	30	+	92005424	92005424	92005424
chr1	92050061	92050191	5.55833	9	+	92050126	92050126	92050126
chr1	92100465	92100659	7.25847	19	+	92100545	92100545	92100545
chr1	92109435	92109590	5.61795	9	+	92109524	92109524	92109524
chr1	92122267	92122661	9.44687	28	+	92122477	92122477	92122477
chr1	92141195	92141484	11.3215	21	+	92141364	92141364	92141364
chr1	92225828	92226048	10.2234	19	+	92225950	92225950	92225950
chr1	92226179	92226309	5.66077	10	+	92226243	92226243	92226243
chr1	92406214	92406344	5.77761	10	+	92406268	92406268	92406268
chr1	92499794	92500125	14.8095	40	+	92499989	92499989	92499989
chr1	92547572	92547925	11.7559	24	+	92547773	92547773	92547773
chr1	92634769	92635058	7.56144	13	+	92634959	92634959	92634959
chr1	92667803	92667993	7.83875	13	+	92667902	92667902	92667902
chr1	92731453	92731640	5.05615	8	+	92731520	92731520	92731520
chr1	92814876	92815153	13.8926	30	+	92815000	92815000	92815000
chr1	92869779	92870097	5.75971	24	+	92869895	92869895	92869895
chr1	92871583	92871944	14.7821	62	+	92871729	92871729	92871729
chr1	92895144	92895454	6.60589	14	+	92895255	92895255	92895255
chr1	92920559	92921237	13.8064	45	+	92920721	92920721	92920721
chr1	92942969	92943114	5.08093	13	+	92942988	92942988	92942988
chr1	92949448	92949663	10.5616	40	+	92949552	92949552	92949552
chr1	92954545	92954745	5.96453	37	+	92954624	92954624	92954624
chr1	92954873	92955279	7.39791	44	+	92955011	92955011	92955011
chr1	92974158	92974865	10.4557	40	+	92974327	92974327	92974327
chr1	92983020	92983264	9.56761	30	+	92983135	92983135	92983135
chr1	93005943	93006097	6.13403	11	+	93006002	93006002	93006002
chr1	93113263	93113425	6.34652	11	+	93113374	93113374	93113374
chr1	93136481	93136659	5.25238	9	+	93136593	93136593	93136593
chr1	93144868	93145086	7.6241	26	+	93144972	93144972	93144972
chr1	93146686	93146938	13.3563	47	+	93146814	93146814	93146814
chr1	93159121	93159414	7.61854	16	+	93159186	93159186	93159186
chr1	93177103	93177444	10.3359	31	+	93177190	93177190	93177190
chr1	93188424	93188625	5.99264	13	+	93188504	93188504	93188504
chr1	93194577	93194907	5.8434	20	+	93194816	93194816	93194816
chr1	93201276	93201516	11.2201	38	+	93201375	93201375	93201375
chr1	93209886	93210241	17.2085	64	+	93210045	93210045	93210045
chr1	93248801	93248961	6.00212	12	+	93248868	93248868	93248868
chr1	93262901	93263053	9.01591	19	+	93262977	93262977	93262977
chr1	93279087	93279294	8.36746	18	+	93279211	93279211	93279211
chr1	93295164	93295616	9.62205	24	+	93295453	93295453	93295453
chr1	93314548	93314770	8.8362	23	+	93314657	93314657	93314657
chr1	93355787	93356210	10.7811	28	+	93356080	93356080	93356080
chr1	93361905	93362087	5.61795	9	+	93361959	93361959	93361959
chr1	93391059	93391380	8.9455	24	+	93391128	93391128	93391128
chr1	93434023	93434239	5.85052	27	+	93434125	93434125	93434125
chr1	93434467	93434667	6.16064	28	+	93434578	93434578	93434578
chr1	93437093	93437364	9.61646	42	+	93437187	93437187	93437187
chr1	93474697	93474979	14.3802	39	+	93474827	93474827	93474827
chr1	93497822	93497952	5.61795	9	+	93497913	93497913	93497913
chr1	93508401	93508577	8.51874	16	+	93508490	93508490	93508490
chr1	93522821	93522977	6.74154	11	+	93522909	93522909	93522909
chr1	93549524	93549792	9.76563	19	+	93549652	93549652	93549652
chr1	93713068	93713644	11.6212	33	+	93713379	93713379	93713379
chr1	93720034	93720477	12.9569	42	+	93720146	93720146	93720146
chr1	93767115	93767380	8.28226	19	+	93767286	93767286	93767286
chr1	93771367	93771497	5.75209	15	+	93771408	93771408	93771408
chr1	93825624	93825854	6.88389	14	+	93825740	93825740	93825740
chr1	93922488	93922702	6.71892	11	+	93922592	93922592	93922592
chr1	93934134	93934449	11.3368	24	+	93934329	93934329	93934329
chr1	93960946	93961284	13.9754	43	+	93961076	93961076	93961076
chr1	93980516	93980862	13.5964	50	+	93980723	93980723	93980723
chr1	94027113	94027454	14.0371	34	+	94027240	94027240	94027240
chr1	94070905	94071063	5.16551	11	+	94070953	94070953	94070953
chr1	94077418	94077594	6.22439	23	+	94077506	94077506	94077506
chr1	94080066	94080288	9.72814	36	+	94080158	94080158	94080158
chr1	94101305	94101505	6.71892	11	+	94101386	94101386	94101386
chr1	94148627	94148794	7.50831	13	+	94148718	94148718	94148718
chr1	94167258	94167421	6.17818	14	+	94167338	94167338	94167338
chr1	94200488	94200685	6.74154	11	+	94200637	94200637	94200637
chr1	94234051	94234397	10.4093	24	+	94234237	94234237	94234237
chr1	94243113	94243249	5.47855	9	+	94243191	94243191	94243191
chr1	94268267	94268415	5.33191	19	+	94268354	94268354	94268354
chr1	94269225	94269720	14.2963	53	+	94269445	94269445	94269445
chr1	94275696	94276332	7.94654	21	+	94275883	94275883	94275883
chr1	94294707	94295146	9.47867	24	+	94294932	94294932	94294932
chr1	94325090	94325419	16.5372	45	+	94325218	94325218	94325218
chr1	94334072	94334527	9.87089	24	+	94334405	94334405	94334405
chr1	94370270	94370493	8.4038	15	+	94370391	94370391	94370391
chr1	94417995	94418125	5.98346	10	+	94418065	94418065	94418065
chr1	94489109	94489273	6.95789	22	+	94489174	94489174	94489174
chr1	94489600	94489840	10.9776	35	+	94489698	94489698	94489698
chr1	94505535	94505723	6.92336	12	+	94505610	94505610	94505610
chr1	94538468	94538618	7.18632	14	+	94538514	94538514	94538514
chr1	94551413	94551571	6.30285	11	+	94551489	94551489	94551489
chr1	94595659	94595818	5.01802	10	+	94595713	94595713	94595713
chr1	94645912	94646250	5.93961	17	+	94646001	94646001	94646001
chr1	94648627	94648762	5.29287	14	+	94648693	94648693	94648693
chr1	94669026	94669277	5.19678	14	+	94669154	94669154	94669154
chr1	94672030	94672363	6.79858	18	+	94672130	94672130	94672130
chr1	94696316	94696571	10.4093	30	+	94696411	94696411	94696411
chr1	94711156	94711309	5.73813	10	+	94711228	94711228	94711228
chr1	94728228	94728470	5.02882	12	+	94728268	94728268	94728268
chr1	94791756	94791895	6.17974	10	+	94791812	94791812	94791812
chr1	94807228	94807378	7.49234	22	+	94807291	94807291	94807291
chr1	94830860	94831284	6.41364	16	+	94831215	94831215	94831215
chr1	94875509	94875764	10.6514	25	+	94875610	94875610	94875610
chr1	95057205	95057346	6.34766	12	+	95057237	95057237	95057237
chr1	95070284	95070494	10.187	24	+	95070378	95070378	95070378
chr1	95102020	95102341	16.4597	45	+	95102208	95102208	95102208
chr1	95120674	95120849	9.86139	17	+	95120755	95120755	95120755
chr1	95132226	95132550	5.7132	11	+	95132310	95132310	95132310
chr1	95143590	95143720	6.21729	11	+	95143681	95143681	95143681
chr1	95196429	95196720	21.5831	76	+	95196557	95196557	95196557
chr1	95202389	95202621	13.7213	28	+	95202515	95202515	95202515
chr1	95239368	95239552	5.1052	13	+	95239462	95239462	95239462
chr1	95240094	95240477	9.48109	25	+	95240176	95240176	95240176
chr1	95246418	95246670	14.9734	33	+	95246544	95246544	95246544
chr1	95251704	95251867	5.40103	9	+	95251794	95251794	95251794
chr1	95273768	95273924	7.10876	13	+	95273856	95273856	95273856
chr1	95274325	95274460	5.14615	9	+	95274415	95274415	95274415
chr1	95342231	95342417	6.1655	13	+	95342324	95342324	95342324
chr1	95374617	95375145	6.90608	24	+	95374819	95374819	95374819
chr1	95375295	95375660	6.80754	24	+	95375462	95375462	95375462
chr1	95426324	95426736	7.92707	17	+	95426544	95426544	95426544
chr1	95473734	95474046	7.34282	15	+	95473948	95473948	95473948
chr1	95532109	95532541	6.77698	23	+	95532376	95532376	95532376
chr1	95564669	95565076	8.94794	58	+	95564835	95564835	95564835
chr1	95568955	95569212	6.30575	40	+	95569097	95569097	95569097
chr1	95569321	95569501	6.23996	39	+	95569409	95569409	95569409
chr1	95576777	95577142	17.2722	57	+	95576969	95576969	95576969
chr1	95582032	95582202	6.35087	16	+	95582155	95582155	95582155
chr1	95645224	95645387	7.8125	15	+	95645300	95645300	95645300
chr1	95651364	95651610	8.46802	22	+	95651526	95651526	95651526
chr1	95687781	95688163	6.42497	13	+	95688071	95688071	95688071
chr1	95698377	95698720	9.26612	34	+	95698541	95698541	95698541
chr1	95700339	95700559	7.11197	24	+	95700430	95700430	95700430
chr1	95706718	95706891	5.62286	10	+	95706780	95706780	95706780
chr1	95721711	95721936	6.96175	18	+	95721890	95721890	95721890
chr1	95722031	95722199	8.02246	21	+	95722126	95722126	95722126
chr1	95885496	95885627	6.17974	10	+	95885571	95885571	95885571
chr1	95931854	95932058	7.86513	13	+	95931982	95931982	95931982
chr1	95983740	95983931	6.03865	12	+	95983825	95983825	95983825
chr1	96047963	96048179	11.2359	19	+	96048072	96048072	96048072
chr1	97210114	97210284	6.17974	10	+	97210233	97210233	97210233
chr1	97564037	97564256	6.1893	12	+	97564132	97564132	97564132
chr1	97606370	97606516	7.30333	12	+	97606427	97606427	97606427
chr1	97616990	97617676	13.8581	39	+	97617419	97617419	97617419
chr1	97623893	97624029	6.17538	11	+	97623958	97623958	97623958
chr1	97624155	97624320	6.69	12	+	97624236	97624236	97624236
chr1	97645532	97645829	12.6223	27	+	97645696	97645696	97645696
chr1	98522026	98522344	8.04462	14	+	98522267	98522267	98522267
chr1	98702175	98702333	5.61795	9	+	98702208	98702208	98702208
chr1	99623882	99624102	9.55051	16	+	99623993	99623993	99623993
chr1	99666538	99666847	10.3683	22	+	99666742	99666742	99666742
chr1	99873580	99873944	6.02641	10	+	99873700	99873700	99873700
chr1	99992026	99992226	7.9885	14	+	99992113	99992113	99992113
chr1	100236382	100236607	10.1123	17	+	100236495	100236495	100236495
chr1	100485870	100486117	7.86513	13	+	100485955	100485955	100485955
chr1	101413438	101413726	6.74154	11	+	101413534	101413534	101413534
chr1	101458107	101458258	8.27723	14	+	101458215	101458215	101458215
chr1	102068265	102068444	6.17974	10	+	102068373	102068373	102068373
chr1	104116202	104116332	5.61795	9	+	104116249	104116249	104116249
chr1	104199062	104199286	11.4264	23	+	104199175	104199175	104199175
chr1	104524745	104524892	7.30333	12	+	104524843	104524843	104524843
chr1	104708008	104708344	13.592	32	+	104708176	104708176	104708176
chr1	105155101	105155399	6.17974	10	+	105155203	105155203	105155203
chr1	107436751	107437088	5.61795	9	+	107436819	107436819	107436819
chr1	107560418	107560566	7.27677	16	+	107560526	107560526	107560526
chr1	107566432	107566599	7.61653	14	+	107566514	107566514	107566514
chr1	107677083	107677216	6.22814	12	+	107677144	107677144	107677144
chr1	107763552	107763816	12.1295	24	+	107763705	107763705	107763705
chr1	107780136	107780325	9.81446	20	+	107780213	107780213	107780213
chr1	107787704	107787884	6.17974	10	+	107787774	107787774	107787774
chr1	107804948	107805337	14.5627	50	+	107805075	107805075	107805075
chr1	107819648	107819941	10.2104	27	+	107819774	107819774	107819774
chr1	107822226	107822356	5.46986	14	+	107822294	107822294	107822294
chr1	107838704	107839111	17.2629	78	+	107838923	107838923	107838923
chr1	107843799	107844147	15.4827	66	+	107843945	107843945	107843945
chr1	107850175	107850582	23.5381	95	+	107850365	107850365	107850365
chr1	107861899	107862124	10.036	21	+	107862020	107862020	107862020
chr1	107868269	107868692	11.7536	30	+	107868497	107868497	107868497
chr1	107877958	107878175	6.7471	16	+	107878074	107878074	107878074
chr1	107886858	107887163	7.30006	26	+	107887093	107887093	107887093
chr1	107895243	107895691	16.0889	76	+	107895497	107895497	107895497
chr1	107950147	107950331	5.60315	30	+	107950232	107950232	107950232
chr1	107954749	107955378	16.9981	126	+	107955153	107955153	107955153
chr1	107960874	107961294	7.11046	28	+	107961135	107961135	107961135
chr1	108005907	108006129	6.17974	10	+	108006034	108006034	108006034
chr1	108016014	108016144	6.17974	10	+	108016059	108016059	108016059
chr1	108057049	108057220	5.57414	11	+	108057100	108057100	108057100
chr1	108065534	108065757	9.38306	31	+	108065624	108065624	108065624
chr1	108101017	108101324	13.06	42	+	108101145	108101145	108101145
chr1	108104303	108104469	6.95789	22	+	108104373	108104373	108104373
chr1	108219815	108220077	8.2113	17	+	108219997	108219997	108219997
chr1	108292088	108292362	10.1244	20	+	108292266	108292266	108292266
chr1	108297476	108297647	6.54297	13	+	108297554	108297554	108297554
chr1	108303694	108303932	9.01908	45	+	108303809	108303809	108303809
chr1	108304534	108304948	16.8618	85	+	108304674	108304674	108304674
chr1	108409919	108410053	5.60826	11	+	108410011	108410011	108410011
chr1	108416139	108416309	8.42692	14	+	108416234	108416234	108416234
chr1	108574988	108575134	7.78167	13	+	108575072	108575072	108575072
chr1	108656230	108656642	6.25269	15	+	108656323	108656323	108656323
chr1	108693152	108693430	10.129	22	+	108693323	108693323	108693323
chr1	109487639	109487818	7.46752	14	+	109487708	109487708	109487708
chr1	109645272	109645691	14.7253	28	+	109645518	109645518	109645518
chr1	110287830	110287960	5.5991	9	+	110287890	110287890	110287890
chr1	110443330	110443618	9.9981	20	+	110443443	110443443	110443443
chr1	111225695	111225935	5.05615	8	+	111225822	111225822	111225822
chr1	111835731	111835941	6.17974	10	+	111835813	111835813	111835813
chr1	112354104	112354347	8.23384	15	+	112354217	112354217	112354217
chr1	113761342	113761641	6.52742	11	+	113761447	113761447	113761447
chr1	113914684	113914850	7.30333	12	+	113914757	113914757	113914757
chr1	114122084	114122524	13.8885	44	+	114122313	114122313	114122313
chr1	114548814	114548969	8.98872	15	+	114548872	114548872	114548872
chr1	115867269	115867531	18.7708	34	+	115867391	115867391	115867391
chr1	115936079	115936283	7.30333	12	+	115936169	115936169	115936169
chr1	116080082	116080212	6.74154	11	+	116080120	116080120	116080120
chr1	116454863	116455021	10.1123	17	+	116454946	116454946	116454946
chr1	118772022	118772152	5.05615	8	+	118772064	118772064	118772064
chr1	120207711	120207994	12.6347	31	+	120207819	120207819	120207819
chr1	120218262	120218591	5.4407	10	+	120218543	120218543	120218543
chr1	120285762	120285982	7.9324	22	+	120285865	120285865	120285865
chr1	120355646	120355872	5.1079	11	+	120355853	120355853	120355853
chr1	120524396	120524582	6.17818	14	+	120524492	120524492	120524492
chr1	120542455	120542604	5.36942	19	+	120542523	120542523	120542523
chr1	120544634	120544967	9.87329	35	+	120544770	120544770	120544770
chr1	120546614	120546771	5.22969	18	+	120546693	120546693	120546693
chr1	120586324	120586899	12.3719	48	+	120586536	120586536	120586536
chr1	120597762	120597950	8.51874	16	+	120597877	120597877	120597877
chr1	120612943	120613107	5.28877	9	+	120613016	120613016	120613016
chr1	120623172	120623427	7.43218	15	+	120623300	120623300	120623300
chr1	120653996	120654173	9.16019	24	+	120654090	120654090	120654090
chr1	120663960	120664198	6.22814	12	+	120664129	120664129	120664129
chr1	120704305	120704448	5.69919	10	+	120704395	120704395	120704395
chr1	120736386	120736845	11.0364	31	+	120736548	120736548	120736548
chr1	120849673	120849850	6.62179	11	+	120849797	120849797	120849797
chr1	120909992	120910170	6.74154	11	+	120910065	120910065	120910065
chr1	120944475	120944746	7.10876	13	+	120944659	120944659	120944659
chr1	120950190	120950346	7.71382	15	+	120950255	120950255	120950255
chr1	120967910	120968049	6.62408	13	+	120967985	120967985	120967985
chr1	120984272	120984409	7.30333	12	+	120984350	120984350	120984350
chr1	121064198	121064328	5.61795	9	+	121064229	121064229	121064229
chr1	121086282	121086493	7.9885	14	+	121086376	121086376	121086376
chr1	121176358	121176497	6.30731	12	+	121176463	121176463	121176463
chr1	121177663	121177793	5.85938	11	+	121177725	121177725	121177725
chr1	121205827	121206024	6.74154	11	+	121205928	121205928	121205928
chr1	121401180	121401594	8.29267	25	+	121401283	121401283	121401283
chr1	121432938	121433181	7.87734	27	+	121433052	121433052	121433052
chr1	121434989	121435267	14.897	50	+	121435138	121435138	121435138
chr1	121476747	121476959	5.14091	10	+	121476852	121476852	121476852
chr1	121546322	121546642	12.925	38	+	121546437	121546437	121546437
chr1	121594017	121594288	5.37109	10	+	121594199	121594199	121594199
chr1	121597042	121597172	5.66077	10	+	121597145	121597145	121597145
chr1	121734038	121734260	7.57735	17	+	121734132	121734132	121734132
chr1	121809613	121809780	5.31538	11	+	121809690	121809690	121809690
chr1	121868920	121869121	5.51815	9	+	121869003	121869003	121869003
chr1	121929733	121929962	5.9611	23	+	121929880	121929880	121929880
chr1	121930077	121930375	16.2871	65	+	121930245	121930245	121930245
chr1	121947666	121947979	12.2092	36	+	121947835	121947835	121947835
chr1	121954765	121954944	8.25684	33	+	121954838	121954838	121954838
chr1	121955211	121955378	5.30888	21	+	121955311	121955311	121955311
chr1	121966806	121967103	6.07807	30	+	121966923	121966923	121966923
chr1	121969532	121969713	5.54356	28	+	121969657	121969657	121969657
chr1	121977266	121977508	5.22248	19	+	121977357	121977357	121977357
chr1	121979858	121980111	8.52956	32	+	121979986	121979986	121979986
chr1	121987848	121988010	6.44076	17	+	121987919	121987919	121987919
chr1	121990216	121990371	6.92849	18	+	121990284	121990284	121990284
chr1	122017691	122017934	6.07083	17	+	122017807	122017807	122017807
chr1	122032771	122033131	8.86802	16	+	122032956	122032956	122032956
chr1	122093903	122094033	6.09323	11	+	122093984	122093984	122093984
chr1	122101475	122101765	15.4252	51	+	122101635	122101635	122101635
chr1	122133013	122133289	5.37109	10	+	122133087	122133087	122133087
chr1	122144817	122144977	7.8125	15	+	122144883	122144883	122144883
chr1	122163155	122163428	10.373	25	+	122163283	122163283	122163283
chr1	122339193	122339394	9.84505	22	+	122339294	122339294	122339294
chr1	122357932	122358479	12.8433	64	+	122358193	122358193	122358193
chr1	122371487	122371956	10.4534	53	+	122371787	122371787	122371787
chr1	122372735	122373045	10.0808	52	+	122372872	122372872	122372872
chr1	122387893	122388029	6.06997	10	+	122387964	122387964	122387964
chr1	122407935	122408065	5.7132	11	+	122408015	122408015	122408015
chr1	122426481	122426817	12.5697	31	+	122426656	122426656	122426656
chr1	122436211	122436421	9.46671	20	+	122436291	122436291	122436291
chr1	122445908	122446080	5.53356	12	+	122446033	122446033	122446033
chr1	122446511	122446740	6.69848	15	+	122446619	122446619	122446619
chr1	122579092	122579251	6.34652	11	+	122579178	122579178	122579178
chr1	122654023	122654371	8.34194	41	+	122654246	122654246	122654246
chr1	122655405	122655693	8.08025	40	+	122655564	122655564	122655564
chr1	122666251	122666407	6.17538	11	+	122666280	122666280	122666280
chr1	122714653	122715016	13.3755	32	+	122714876	122714876	122714876
chr1	122903480	122903725	7.87856	14	+	122903599	122903599	122903599
chr1	122910770	122911007	11.7569	22	+	122910900	122910900	122910900
chr1	123224300	123224752	10.2193	21	+	123224466	123224466	123224466
chr1	123257160	123257427	13.4831	23	+	123257304	123257304	123257304
chr1	123271601	123271791	7.9885	14	+	123271681	123271681	123271681
chr1	123327635	123327778	6.54297	13	+	123327691	123327691	123327691
chr1	123328132	123328325	8.5698	17	+	123328219	123328219	123328219
chr1	123446149	123446283	6.74154	11	+	123446226	123446226	123446226
chr1	123464393	123464696	13.4964	30	+	123464521	123464521	123464521
chr1	123531655	123531942	9.76563	19	+	123531838	123531838	123531838
chr1	123717194	123717488	10.0784	17	+	123717317	123717317	123717317
chr1	123739250	123739578	12.1295	24	+	123739457	123739457	123739457
chr1	124224921	124225143	8.98872	15	+	124225015	124225015	124225015
chr1	124436281	124436476	10.5047	19	+	124436352	124436352	124436352
chr1	125030822	125031242	8.52106	15	+	125030941	125030941	125030941
chr1	125211935	125212272	7.86513	13	+	125212014	125212014	125212014
chr1	125753908	125754085	20.7864	36	+	125754000	125754000	125754000
chr1	126805132	126805325	5.36131	13	+	126805212	126805212	126805212
chr1	126808969	126809326	7.02469	19	+	126809203	126809203	126809203
chr1	126810932	126811193	5.29726	12	+	126810992	126810992	126810992
chr1	126868655	126868785	5.05615	8	+	126868764	126868764	126868764
chr1	127099683	127099832	6.17974	10	+	127099767	127099767	127099767
chr1	127133745	127133958	6.17974	10	+	127133872	127133872	127133872
chr1	127184877	127185093	8.51874	16	+	127184966	127184966	127184966
chr1	127192742	127192902	8.42692	14	+	127192815	127192815	127192815
chr1	127264614	127264868	7.86279	15	+	127264746	127264746	127264746
chr1	127324921	127325286	10.3466	29	+	127325045	127325045	127325045
chr1	127332045	127332643	10.1476	36	+	127332323	127332323	127332323
chr1	127354568	127354949	6.89972	20	+	127354802	127354802	127354802
chr1	127385784	127386243	9.34101	30	+	127386096	127386096	127386096
chr1	127387727	127387955	6.55152	21	+	127387848	127387848	127387848
chr1	127410603	127410782	8.07062	15	+	127410717	127410717	127410717
chr1	127415989	127416196	6.74959	13	+	127416067	127416067	127416067
chr1	127422677	127422884	7.52375	15	+	127422780	127422780	127422780
chr1	127429469	127430056	10.8283	46	+	127429934	127429934	127429934
chr1	127446600	127446730	6.13013	13	+	127446650	127446650	127446650
chr1	127447014	127447309	14.6173	32	+	127447138	127447138	127447138
chr1	127457414	127457654	6.51508	19	+	127457528	127457528	127457528
chr1	127598412	127598659	8.87975	18	+	127598530	127598530	127598530
chr1	127629266	127629396	5.66077	10	+	127629331	127629331	127629331
chr1	127751178	127751505	5.51815	9	+	127751424	127751424	127751424
chr1	128253380	128253771	7.51654	14	+	128253641	128253641	128253641
chr1	128261141	128261376	9.79112	17	+	128261256	128261256	128261256
chr1	128339842	128340260	14.3962	53	+	128340040	128340040	128340040
chr1	128340598	128340781	7.24871	26	+	128340690	128340690	128340690
chr1	128405931	128406111	7.25719	17	+	128406006	128406006	128406006
chr1	128408439	128408694	8.82329	21	+	128408555	128408555	128408555
chr1	128432161	128432324	6.17974	10	+	128432241	128432241	128432241
chr1	128498259	128498509	7.3053	22	+	128498421	128498421	128498421
chr1	128498726	128498987	8.25816	25	+	128498839	128498839	128498839
chr1	128505533	128506037	9.09027	25	+	128505615	128505615	128505615
chr1	128567027	128567415	6.67	11	+	128567289	128567289	128567289
chr1	128706395	128706566	5.54855	10	+	128706469	128706469	128706469
chr1	128713989	128714243	8.98983	18	+	128714161	128714161	128714161
chr1	128714387	128714563	5.14091	10	+	128714483	128714483	128714483
chr1	128975549	128975733	7.25351	13	+	128975652	128975652	128975652
chr1	128988685	128988853	6.74154	11	+	128988775	128988775	128988775
chr1	128995685	128995925	7.93315	14	+	128995798	128995798	128995798
chr1	129002499	129002670	8.80783	16	+	129002560	129002560	129002560
chr1	129067507	129067779	10.0608	20	+	129067608	129067608	129067608
chr1	129101797	129101927	5.33455	13	+	129101860	129101860	129101860
chr1	129129912	129130097	6.03865	12	+	129130024	129130024	129130024
chr1	129136663	129136843	5.82213	11	+	129136748	129136748	129136748
chr1	129170067	129170319	9.57985	20	+	129170186	129170186	129170186
chr1	129180857	129180994	6.74154	11	+	129180929	129180929	129180929
chr1	129245501	129245704	5.8971	11	+	129245598	129245598	129245598
chr1	129485188	129485416	9.55051	16	+	129485293	129485293	129485293
chr1	129670457	129670717	7.45283	21	+	129670587	129670587	129670587
chr1	129726296	129726516	12.2603	27	+	129726400	129726400	129726400
chr1	129736468	129736631	6.72224	14	+	129736588	129736588	129736588
chr1	129765336	129765723	7.66353	16	+	129765416	129765416	129765416
chr1	129897551	129897873	9.45885	18	+	129897746	129897746	129897746
chr1	129999282	129999464	6.3834	15	+	129999365	129999365	129999365
chr1	129999782	129999995	5.64448	13	+	129999882	129999882	129999882
chr1	130140596	130141032	9.69511	28	+	130140857	130140857	130140857
chr1	130163672	130163802	5.89939	10	+	130163699	130163699	130163699
chr1	130256160	130256383	6.54297	13	+	130256262	130256262	130256262
chr1	130295709	130295868	6.09323	11	+	130295813	130295813	130295813
chr1	130313511	130314103	7.34981	18	+	130313956	130313956	130313956
chr1	130513335	130513637	8.42692	14	+	130513553	130513553	130513553
chr1	130597976	130598183	13.2482	27	+	130598080	130598080	130598080
chr1	130621435	130621614	8.98872	15	+	130621559	130621559	130621559
chr1	130751293	130751487	6.74154	11	+	130751393	130751393	130751393
chr1	131032737	131032966	7.30333	12	+	131032849	131032849	131032849
chr1	131333365	131333536	12.3595	21	+	131333439	131333439	131333439
chr1	131437439	131437623	14.7253	28	+	131437527	131437527	131437527
chr1	132143464	132143907	16.0042	54	+	132143713	132143713	132143713
chr1	132264744	132265074	12.8243	34	+	132264913	132264913	132264913
chr1	132358958	132359385	6.1697	16	+	132359027	132359027	132359027
chr1	132370886	132371025	7.02133	12	+	132370983	132370983	132370983
chr1	132382561	132382768	6.42991	12	+	132382676	132382676	132382676
chr1	132382964	132383118	6.92452	13	+	132383057	132383057	132383057
chr1	132405217	132405445	6.82809	12	+	132405315	132405315	132405315
chr1	132416887	132417037	6.11937	25	+	132416952	132416952	132416952
chr1	132421322	132421675	17.3894	64	+	132421568	132421568	132421568
chr1	132530649	132530834	5.61795	9	+	132530769	132530769	132530769
chr1	132613949	132614194	5.25693	15	+	132614027	132614027	132614027
chr1	132634255	132634583	8.43539	26	+	132634373	132634373	132634373
chr1	132638241	132638398	6.22893	16	+	132638314	132638314	132638314
chr1	132776650	132776785	6.92452	13	+	132776715	132776715	132776715
chr1	132799100	132799448	12.7011	32	+	132799287	132799287	132799287
chr1	132839447	132839625	8.87902	23	+	132839556	132839556	132839556
chr1	132911630	132911908	10.0487	18	+	132911791	132911791	132911791
chr1	132986889	132987055	6.09517	13	+	132986968	132986968	132986968
chr1	132994215	132994389	6.53263	17	+	132994262	132994262	132994262
chr1	133004563	133004874	15.3156	41	+	133004763	133004763	133004763
chr1	133020162	133020441	9.10818	34	+	133020283	133020283	133020283
chr1	133020534	133020770	7.05034	26	+	133020644	133020644	133020644
chr1	133034736	133035012	5.71623	31	+	133034883	133034883	133034883
chr1	133035783	133036094	15.61	87	+	133035930	133035930	133035930
chr1	133041017	133041378	10.9277	45	+	133041146	133041146	133041146
chr1	133049632	133049888	8.79379	23	+	133049762	133049762	133049762
chr1	133055213	133055466	7.79893	21	+	133055359	133055359	133055359
chr1	133173501	133173674	6.85401	16	+	133173607	133173607	133173607
chr1	133176849	133177038	6.72445	17	+	133176964	133176964	133176964
chr1	133232313	133232556	5.75833	12	+	133232402	133232402	133232402
chr1	133324076	133324364	7.31276	18	+	133324225	133324225	133324225
chr1	133410868	133411099	13.6577	42	+	133410984	133410984	133410984
chr1	133436481	133436642	6.31114	13	+	133436584	133436584	133436584
chr1	133443388	133443555	5.67779	11	+	133443480	133443480	133443480
chr1	133458680	133458976	8.39102	23	+	133458786	133458786	133458786
chr1	133554765	133554915	6.74154	11	+	133554839	133554839	133554839
chr1	133587069	133587327	7.35931	16	+	133587232	133587232	133587232
chr1	133626661	133626835	7.66353	16	+	133626751	133626751	133626751
chr1	133662284	133662451	7.20461	13	+	133662406	133662406	133662406
chr1	133724290	133724659	5.74427	14	+	133724415	133724415	133724415
chr1	133806752	133807121	5.42381	17	+	133806876	133806876	133806876
chr1	133807365	133807530	5.81698	18	+	133807416	133807416	133807416
chr1	133837410	133837619	7.31841	23	+	133837507	133837507	133837507
chr1	133843113	133843342	11.5513	39	+	133843224	133843224	133843224
chr1	133867458	133867634	6.18932	15	+	133867523	133867523	133867523
chr1	133878316	133878468	6.96436	16	+	133878413	133878413	133878413
chr1	133879627	133879769	5.70474	13	+	133879721	133879721	133879721
chr1	133898520	133898654	5.83204	14	+	133898572	133898572	133898572
chr1	133903982	133904313	8.36976	35	+	133904145	133904145	133904145
chr1	133964478	133964618	6.22814	12	+	133964506	133964506	133964506
chr1	133992197	133992505	12.6422	34	+	133992353	133992353	133992353
chr1	134019201	134019522	10.9356	33	+	134019325	134019325	134019325
chr1	134024826	134025263	15.1906	52	+	134025074	134025074	134025074
chr1	134036574	134036783	6.14405	21	+	134036670	134036670	134036670
chr1	134044713	134044890	6.12314	19	+	134044762	134044762	134044762
chr1	134050253	134050638	14.7746	79	+	134050425	134050425	134050425
chr1	134059316	134059446	6.11222	14	+	134059400	134059400	134059400
chr1	134102982	134103190	5.21006	21	+	134103069	134103069	134103069
chr1	134103515	134103832	7.8332	33	+	134103651	134103651	134103651
chr1	134109728	134110019	9.42638	33	+	134109863	134109863	134109863
chr1	134143304	134143771	8.63461	22	+	134143699	134143699	134143699
chr1	134151069	134151279	8.5834	24	+	134151176	134151176	134151176
chr1	134151766	134152090	5.46878	15	+	134151998	134151998	134151998
chr1	134161211	134161436	7.33322	34	+	134161295	134161295	134161295
chr1	134162193	134162517	9.14362	43	+	134162407	134162407	134162407
chr1	134189013	134189672	11.2405	74	+	134189200	134189200	134189200
chr1	134201172	134201623	21.9063	140	+	134201430	134201430	134201430
chr1	134207430	134207572	6.37667	22	+	134207499	134207499	134207499
chr1	134207877	134208074	7.50442	30	+	134207977	134207977	134207977
chr1	134212476	134212877	6.04482	25	+	134212595	134212595	134212595
chr1	134230275	134230701	12.4636	130	+	134230421	134230421	134230421
chr1	134231954	134232349	13.8241	151	+	134232118	134232118	134232118
chr1	134250064	134250236	7.46756	23	+	134250187	134250187	134250187
chr1	134252511	134252671	5.12459	15	+	134252593	134252593	134252593
chr1	134288314	134288483	6.49351	14	+	134288414	134288414	134288414
chr1	134313895	134314355	6.40809	18	+	134314125	134314125	134314125
chr1	134362312	134362681	14.7851	44	+	134362558	134362558	134362558
chr1	134373486	134373734	6.20797	17	+	134373640	134373640	134373640
chr1	134373942	134374075	5.24439	14	+	134374019	134374019	134374019
chr1	134483558	134483912	7.14399	17	+	134483645	134483645	134483645
chr1	134492417	134492636	9.52381	21	+	134492540	134492540	134492540
chr1	134505831	134505961	5.05615	8	+	134505930	134505930	134505930
chr1	134552766	134553199	11.2794	32	+	134552950	134552950	134552950
chr1	134668061	134668236	7.30333	12	+	134668125	134668125	134668125
chr1	134747881	134748160	5.0025	8	+	134747953	134747953	134747953
chr1	134903981	134904111	5.21376	12	+	134904066	134904066	134904066
chr1	134916722	134917072	15.9292	84	+	134916915	134916915	134916915
chr1	134921794	134922123	11.5102	47	+	134921998	134921998	134921998
chr1	134930403	134930754	6.35197	18	+	134930500	134930500	134930500
chr1	134942585	134942749	5.97099	16	+	134942677	134942677	134942677
chr1	134946733	134946879	6.62715	17	+	134946817	134946817	134946817
chr1	134964747	134965194	6.18932	15	+	134965134	134965134	134965134
chr1	135019739	135019902	6.85871	17	+	135019834	135019834	135019834
chr1	135027627	135028036	10.3893	46	+	135027834	135027834	135027834
chr1	135070362	135070589	7.22413	19	+	135070511	135070511	135070511
chr1	135071839	135072013	7.43522	19	+	135071939	135071939	135071939
chr1	135109821	135109979	6.31114	13	+	135109917	135109917	135109917
chr1	135121928	135122073	6.55738	12	+	135121996	135121996	135121996
chr1	135162088	135162292	11.7542	28	+	135162193	135162193	135162193
chr1	135167010	135167200	6.72445	17	+	135167085	135167085	135167085
chr1	135191805	135191990	6.52742	11	+	135191890	135191890	135191890
chr1	135207924	135208078	6.59006	15	+	135208010	135208010	135208010
chr1	135236981	135237198	8.93445	18	+	135237082	135237082	135237082
chr1	135259970	135260466	10.0884	49	+	135260111	135260111	135260111
chr1	135294189	135294686	15.3538	58	+	135294399	135294399	135294399
chr1	135389147	135389490	6.83597	19	+	135389288	135389288	135389288
chr1	135390025	135390324	5.51819	15	+	135390128	135390128	135390128
chr1	135397085	135397297	7.00587	15	+	135397187	135397187	135397187
chr1	135422322	135422452	6.601	12	+	135422356	135422356	135422356
chr1	135506711	135507081	14.3894	46	+	135506882	135506882	135506882
chr1	135557420	135557645	6.77403	30	+	135557502	135557502	135557502
chr1	135557875	135558165	6.15371	27	+	135557980	135557980	135557980
chr1	135566765	135567340	13.1372	124	+	135566992	135566992	135566992
chr1	135567525	135567884	5.87735	55	+	135567653	135567653	135567653
chr1	135588815	135589165	5.23297	100	+	135588975	135588975	135588975
chr1	135590805	135591384	8.75955	166	+	135591063	135591063	135591063
chr1	135592481	135593040	8.13571	154	+	135592641	135592641	135592641
chr1	135606910	135607097	5.83317	26	+	135606999	135606999	135606999
chr1	135609288	135609795	7.9936	36	+	135609434	135609434	135609434
chr1	135615937	135616094	5.5277	13	+	135616054	135616054	135616054
chr1	135632901	135633070	5.99859	16	+	135632997	135632997	135632997
chr1	135646622	135646951	9.5246	22	+	135646767	135646767	135646767
chr1	135661455	135661830	8.31895	52	+	135661653	135661653	135661653
chr1	135663880	135664123	11.4262	70	+	135664007	135664007	135664007
chr1	135669215	135669427	7.98855	23	+	135669324	135669324	135669324
chr1	135690023	135690202	9.07309	24	+	135690110	135690110	135690110
chr1	135739971	135740147	8.96459	21	+	135740050	135740050	135740050
chr1	135808134	135808366	5.58546	10	+	135808258	135808258	135808258
chr1	135829969	135830293	12.3441	28	+	135830166	135830166	135830166
chr1	135949895	135950038	5.13286	12	+	135949954	135949954	135949954
chr1	135960111	135960386	5.44835	30	+	135960275	135960275	135960275
chr1	135975636	135976073	9.12251	57	+	135975943	135975943	135975943
chr1	135988955	135989285	6.02319	47	+	135989166	135989166	135989166
chr1	135989450	135989892	9.09824	87	+	135989748	135989748	135989748
chr1	135994518	135994835	7.41264	84	+	135994677	135994677	135994677
chr1	135997588	135997856	9.7095	98	+	135997694	135997694	135997694
chr1	136003354	136003583	6.65391	23	+	136003457	136003457	136003457
chr1	136048378	136048508	5.04414	9	+	136048429	136048429	136048429
chr1	136074674	136074862	6.38488	14	+	136074786	136074786	136074786
chr1	136102722	136102924	5.49337	15	+	136102814	136102814	136102814
chr1	136106892	136107188	6.56383	17	+	136106992	136106992	136106992
chr1	136122680	136122874	5.95333	14	+	136122810	136122810	136122810
chr1	136140861	136141044	8.98896	20	+	136140962	136140962	136140962
chr1	136166721	136166876	6.64422	14	+	136166777	136166777	136166777
chr1	136184865	136185153	7.95445	18	+	136185046	136185046	136185046
chr1	136199117	136199330	6.59534	17	+	136199242	136199242	136199242
chr1	136241216	136241538	7.10704	17	+	136241392	136241392	136241392
chr1	136258334	136258770	9.27951	27	+	136258533	136258533	136258533
chr1	136302258	136302755	7.09723	14	+	136302508	136302508	136302508
chr1	136311717	136312096	6.2254	27	+	136311974	136311974	136311974
chr1	136316726	136316873	5.24441	23	+	136316801	136316801	136316801
chr1	136351926	136352304	9.94072	26	+	136352097	136352097	136352097
chr1	136388883	136389068	6.90608	24	+	136388971	136388971	136388971
chr1	136390993	136391407	8.96961	31	+	136391173	136391173	136391173
chr1	136453490	136453783	8.64592	38	+	136453653	136453653	136453653
chr1	136456609	136456884	8.10835	36	+	136456709	136456709	136456709
chr1	136480262	136480476	5.8971	11	+	136480392	136480392	136480392
chr1	136595109	136595295	6.15811	15	+	136595186	136595186	136595186
chr1	136597890	136598020	5.46878	15	+	136597961	136597961	136597961
chr1	136644220	136644378	6.78143	12	+	136644341	136644341	136644341
chr1	136650607	136650775	5.97401	11	+	136650707	136650707	136650707
chr1	136700328	136700592	7.10876	13	+	136700436	136700436	136700436
chr1	136715442	136715579	7.8125	15	+	136715497	136715497	136715497
chr1	136751028	136751181	6.34652	11	+	136751085	136751085	136751085
chr1	136832973	136833254	8.41239	17	+	136833066	136833066	136833066
chr1	136852228	136852634	8.06354	19	+	136852507	136852507	136852507
chr1	136858902	136859319	9.81451	29	+	136859029	136859029	136859029
chr1	136980083	136980328	14.573	34	+	136980213	136980213	136980213
chr1	137005272	137005470	6.52338	18	+	137005366	137005366	137005366
chr1	137043156	137043480	8.86472	29	+	137043307	137043307	137043307
chr1	137044035	137044283	9.41924	31	+	137044155	137044155	137044155
chr1	137051116	137051246	5.67445	13	+	137051193	137051193	137051193
chr1	137066931	137067115	5.28471	11	+	137067009	137067009	137067009
chr1	137080816	137081158	13.7723	42	+	137080968	137080968	137080968
chr1	137147965	137148155	5.80248	14	+	137148077	137148077	137148077
chr1	137156938	137157220	9.19857	47	+	137157091	137157091	137157091
chr1	137157582	137157814	13.2562	68	+	137157696	137157696	137157696
chr1	137180557	137180776	6.68631	31	+	137180681	137180681	137180681
chr1	137182953	137183296	12.0086	56	+	137183104	137183104	137183104
chr1	137210218	137210461	8.30001	21	+	137210374	137210374	137210374
chr1	137224659	137224789	5.74427	14	+	137224714	137224714	137224714
chr1	137255655	137255927	11.9918	30	+	137255798	137255798	137255798
chr1	137264826	137265105	7.55684	22	+	137264921	137264921	137264921
chr1	137271474	137271681	8.54025	26	+	137271614	137271614	137271614
chr1	137307616	137307823	5.2413	12	+	137307742	137307742	137307742
chr1	137326958	137327273	12.2536	44	+	137327086	137327086	137327086
chr1	137356831	137357103	6.75437	20	+	137357000	137357000	137357000
chr1	137363490	137363927	14.9493	68	+	137363701	137363701	137363701
chr1	137376498	137376687	5.80248	14	+	137376618	137376618	137376618
chr1	137385588	137385853	6.28486	15	+	137385709	137385709	137385709
chr1	137391775	137391914	5.75942	20	+	137391844	137391844	137391844
chr1	137392012	137392188	6.48894	23	+	137392082	137392082	137392082
chr1	137398839	137398969	5.12698	14	+	137398887	137398887	137398887
chr1	137404250	137404485	7.65477	23	+	137404380	137404380	137404380
chr1	137410682	137410886	8.21926	28	+	137410774	137410774	137410774
chr1	137420810	137421452	14.7046	121	+	137421233	137421233	137421233
chr1	137431775	137432216	14.5555	74	+	137432014	137432014	137432014
chr1	137444034	137444186	5.91935	15	+	137444125	137444125	137444125
chr1	137512596	137512762	5.94113	10	+	137512674	137512674	137512674
chr1	137528251	137528493	7.62079	19	+	137528365	137528365	137528365
chr1	137564900	137565262	17.0862	66	+	137565102	137565102	137565102
chr1	137584619	137584836	6.1317	22	+	137584709	137584709	137584709
chr1	137588549	137588782	6.22975	24	+	137588653	137588653	137588653
chr1	137590932	137591099	5.91182	18	+	137591049	137591049	137591049
chr1	137611516	137612124	13.2483	111	+	137611764	137611764	137611764
chr1	137620811	137621036	8.33507	39	+	137620915	137620915	137620915
chr1	137628466	137628798	14.003	95	+	137628615	137628615	137628615
chr1	137649529	137649843	8.53436	29	+	137649729	137649729	137649729
chr1	137652583	137652806	7.32819	31	+	137652753	137652753	137652753
chr1	137660166	137660414	8.60004	69	+	137660266	137660266	137660266
chr1	137662524	137662888	12.3688	100	+	137662698	137662698	137662698
chr1	137668239	137668512	12.0246	66	+	137668385	137668385	137668385
chr1	137673355	137673546	5.73137	22	+	137673453	137673453	137673453
chr1	137677334	137677508	6.20948	24	+	137677422	137677422	137677422
chr1	137688843	137689011	5.3395	17	+	137688951	137688951	137688951
chr1	137691192	137691408	5.99141	17	+	137691287	137691287	137691287
chr1	137715166	137715589	10.8191	23	+	137715263	137715263	137715263
chr1	137741105	137741363	11.0924	30	+	137741260	137741260	137741260
chr1	137948174	137948309	6.92553	14	+	137948227	137948227	137948227
chr1	137971165	137971350	7.83875	13	+	137971231	137971231	137971231
chr1	138054759	138055047	5.44323	13	+	138054803	138054803	138054803
chr1	138066873	138067005	6.26748	12	+	138066932	138066932	138066932
chr1	138117687	138117886	7.6214	20	+	138117758	138117758	138117758
chr1	138125026	138125212	7.59301	24	+	138125134	138125134	138125134
chr1	138242312	138242492	5.86308	16	+	138242379	138242379	138242379
chr1	138242596	138242849	6.23614	17	+	138242677	138242677	138242677
chr1	138300517	138300716	5.61975	15	+	138300603	138300603	138300603
chr1	138302213	138302432	6.11159	16	+	138302338	138302338	138302338
chr1	138311760	138312335	9.03597	31	+	138312235	138312235	138312235
chr1	138334920	138335057	6.74154	11	+	138334985	138334985	138334985
chr1	138341993	138342222	6.11304	12	+	138342094	138342094	138342094
chr1	138362738	138363029	7.22828	21	+	138362855	138362855	138362855
chr1	138366101	138366353	6.43273	19	+	138366223	138366223	138366223
chr1	138388308	138388438	5.01102	9	+	138388360	138388360	138388360
chr1	138408933	138409242	23.1644	78	+	138409105	138409105	138409105
chr1	138438018	138438528	8.17874	21	+	138438404	138438404	138438404
chr1	138447564	138447758	6.28486	15	+	138447684	138447684	138447684
chr1	138452667	138452865	7.76915	20	+	138452761	138452761	138452761
chr1	138458511	138458831	5.83671	16	+	138458738	138458738	138458738
chr1	138473069	138473308	6.45089	51	+	138473185	138473185	138473185
chr1	138474560	138474800	5.10287	40	+	138474650	138474650	138474650
chr1	138475835	138476257	15.0065	118	+	138476043	138476043	138476043
chr1	138521395	138521713	7.8516	23	+	138521525	138521525	138521525
chr1	138534806	138535015	8.55365	21	+	138534916	138534916	138534916
chr1	138569868	138570233	9.55668	53	+	138570009	138570009	138570009
chr1	138571733	138571902	5.54283	37	+	138571803	138571803	138571803
chr1	138575570	138575793	6.39217	45	+	138575690	138575690	138575690
chr1	138576835	138577088	6.42074	41	+	138576958	138576958	138576958
chr1	138586690	138587067	8.57655	66	+	138586846	138586846	138586846
chr1	138592374	138593386	8.58849	148	+	138593188	138593188	138593188
chr1	138622032	138622220	7.03427	17	+	138622123	138622123	138622123
chr1	138629458	138629691	6.81177	20	+	138629570	138629570	138629570
chr1	138631375	138631519	5.28952	16	+	138631432	138631432	138631432
chr1	138664262	138664441	5.21648	9	+	138664354	138664354	138664354
chr1	138822766	138822906	5.61795	9	+	138822826	138822826	138822826
chr1	138833440	138833760	13.0394	31	+	138833611	138833611	138833611
chr1	138845552	138845744	5.96604	12	+	138845646	138845646	138845646
chr1	138869310	138869458	5.44252	12	+	138869346	138869346	138869346
chr1	138917208	138917351	5.77761	10	+	138917248	138917248	138917248
chr1	139112828	139113033	8.15927	14	+	139112925	139112925	139112925
chr1	139261042	139261275	10.7767	27	+	139261155	139261155	139261155
chr1	139457334	139457552	9.68864	21	+	139457459	139457459	139457459
chr1	139476370	139476552	7.21273	15	+	139476462	139476462	139476462
chr1	139487914	139488176	8.5698	17	+	139488074	139488074	139488074
chr1	139781281	139781411	5.05615	8	+	139781295	139781295	139781295
chr1	139795059	139795277	8.30078	16	+	139795174	139795174	139795174
chr1	139935963	139936111	6.57426	11	+	139936067	139936067	139936067
chr1	139941267	139941423	6.17974	10	+	139941342	139941342	139941342
chr1	140194920	140195050	5.05615	8	+	140194952	140194952	140194952
chr1	140240068	140240404	12.0418	56	+	140240265	140240265	140240265
chr1	140244902	140245535	14.325	73	+	140245178	140245178	140245178
chr1	140258701	140258972	9.98306	32	+	140258826	140258826	140258826
chr1	140259463	140259715	9.25897	29	+	140259572	140259572	140259572
chr1	140467801	140467994	8.32398	42	+	140467908	140467908	140467908
chr1	140468176	140468711	10.9784	56	+	140468519	140468519	140468519
chr1	140503382	140503714	8.75178	23	+	140503609	140503609	140503609
chr1	140514593	140514840	5.25778	17	+	140514688	140514688	140514688
chr1	140521830	140521997	8.42492	21	+	140521892	140521892	140521892
chr1	140745218	140745403	9.40468	19	+	140745313	140745313	140745313
chr1	140753274	140753411	6.09777	17	+	140753318	140753318	140753318
chr1	140755931	140756244	8.7304	25	+	140756099	140756099	140756099
chr1	140808850	140809091	6.57426	11	+	140808967	140808967	140808967
chr1	140825505	140825714	6.47767	16	+	140825622	140825622	140825622
chr1	140853718	140854100	8.93056	27	+	140853984	140853984	140853984
chr1	140860102	140860313	7.55339	21	+	140860219	140860219	140860219
chr1	140870336	140870519	5.01802	10	+	140870421	140870421	140870421
chr1	141308992	141309391	13.6346	48	+	141309130	141309130	141309130
chr1	141318704	141319007	7.92273	20	+	141318813	141318813	141318813
chr1	141351016	141351456	7.10704	17	+	141351125	141351125	141351125
chr1	141370563	141370721	5.81764	10	+	141370648	141370648	141370648
chr1	141391992	141392304	10.0576	25	+	141392094	141392094	141392094
chr1	141476391	141476604	11.2359	19	+	141476505	141476505	141476505
chr1	141577141	141577348	6.17974	10	+	141577220	141577220	141577220
chr1	143037267	143037420	9.58386	18	+	143037348	143037348	143037348
chr1	143141231	143141371	6.74154	11	+	143141283	143141283	143141283
chr1	143285786	143285978	6.52742	11	+	143285898	143285898	143285898
chr1	143794647	143794938	9.58386	18	+	143794851	143794851	143794851
chr1	145549880	145550220	14.293	44	+	145550055	145550055	145550055
chr1	145574877	145575021	5.16943	19	+	145574961	145574961	145574961
chr1	145575253	145575532	12.4129	48	+	145575429	145575429	145575429
chr1	145586444	145586800	10.4888	29	+	145586650	145586650	145586650
chr1	145593034	145593229	11.2699	24	+	145593129	145593129	145593129
chr1	145624208	145624508	18.1949	57	+	145624330	145624330	145624330
chr1	145700960	145701090	6.17974	10	+	145701016	145701016	145701016
chr1	145709526	145709686	19.1749	34	+	145709576	145709576	145709576
chr1	145832315	145832565	7.40427	13	+	145832442	145832442	145832442
chr1	145853807	145853968	6.87995	13	+	145853877	145853877	145853877
chr1	145988330	145988523	6.92452	13	+	145988397	145988397	145988397
chr1	145988695	145988918	5.8971	11	+	145988728	145988728	145988728
chr1	146229721	146229919	8.42692	14	+	146229820	146229820	146229820
chr1	147616700	147616864	6.05296	11	+	147616806	147616806	147616806
chr1	147617217	147617471	8.07062	15	+	147617384	147617384	147617384
chr1	147744969	147745104	6.74154	11	+	147745024	147745024	147745024
chr1	147777488	147777733	6.62179	11	+	147777648	147777648	147777648
chr1	148177983	148178113	5.4407	10	+	148178011	148178011	148178011
chr1	148204237	148204412	6.17974	10	+	148204287	148204287	148204287
chr1	149047438	149047568	5.05615	8	+	149047513	149047513	149047513
chr1	151683742	151683883	6.17974	10	+	151683796	151683796	151683796
chr1	151709989	151710168	6.17974	10	+	151710083	151710083	151710083
chr1	151857175	151857305	5.62286	10	+	151857259	151857259	151857259
chr1	151857499	151857635	6.30285	11	+	151857555	151857555	151857555
chr1	151867640	151867804	5.47855	9	+	151867723	151867723	151867723
chr1	151874546	151874719	5.51213	10	+	151874637	151874637	151874637
chr1	151890331	151890641	11.0808	23	+	151890456	151890456	151890456
chr1	151936215	151936478	11.8804	28	+	151936338	151936338	151936338
chr1	151946440	151946667	7.61854	16	+	151946557	151946557	151946557
chr1	151979134	151979301	5.58546	10	+	151979241	151979241	151979241
chr1	152025545	152025685	7.30333	12	+	152025614	152025614	152025614
chr1	152148673	152148988	15.3156	41	+	152148827	152148827	152148827
chr1	152149236	152149433	6.50172	17	+	152149336	152149336	152149336
chr1	152239718	152240015	5.34902	15	+	152239886	152239886	152239886
chr1	152240170	152240573	6.04412	17	+	152240379	152240379	152240379
chr1	152272953	152273124	7.37403	17	+	152273034	152273034	152273034
chr1	152307692	152308128	15.347	63	+	152307927	152307927	152307927
chr1	152319677	152319998	5.51819	15	+	152319785	152319785	152319785
chr1	152327048	152327203	6.55469	15	+	152327139	152327139	152327139
chr1	152366501	152366649	6.17974	10	+	152366580	152366580	152366580
chr1	152380515	152380676	6.11304	12	+	152380592	152380592	152380592
chr1	152424231	152424476	9.16016	18	+	152424357	152424357	152424357
chr1	152438479	152438623	6.71892	11	+	152438554	152438554	152438554
chr1	152666566	152666739	9.55051	16	+	152666632	152666632	152666632
chr1	152872255	152872495	7.06179	13	+	152872366	152872366	152872366
chr1	152909518	152909814	17.0712	40	+	152909693	152909693	152909693
chr1	152926160	152926385	6.31114	13	+	152926228	152926228	152926228
chr1	152943356	152943554	5.60826	11	+	152943448	152943448	152943448
chr1	152977329	152977459	5.85938	11	+	152977364	152977364	152977364
chr1	152985693	152985823	5.37779	11	+	152985731	152985731	152985731
chr1	152991578	152992150	8.56629	29	+	152991812	152991812	152991812
chr1	153000294	153000554	6.56466	25	+	153000384	153000384	153000384
chr1	153000901	153001241	7.47038	28	+	153000973	153000973	153000973
chr1	153024888	153025108	6.65927	17	+	153025009	153025009	153025009
chr1	153186218	153186353	5.8292	13	+	153186282	153186282	153186282
chr1	153275448	153275882	9.12489	30	+	153275598	153275598	153275598
chr1	153312255	153312448	6.1697	16	+	153312347	153312347	153312347
chr1	153347937	153348331	7.59457	25	+	153348181	153348181	153348181
chr1	153391242	153391482	14.8763	32	+	153391360	153391360	153391360
chr1	153418443	153418656	5.4711	13	+	153418561	153418561	153418561
chr1	153439439	153439646	8.70322	15	+	153439555	153439555	153439555
chr1	153465942	153466145	7.54088	18	+	153466071	153466071	153466071
[truncated: 37,959 more rows]
