# Supplementary material for: Super-enhancer-guided mapping of regulatory networks controlling mouse trophoblast stem cells
Source: Nat Commun. 2019 Oct 18;10:4749. doi: 10.1038/s41467-019-12720-6 (PMC6802173; doi:10.1038/s41467-019-12720-6)
Supplement: Supplementary file 5 — Supplementary Data 2 [file 41467_2019_12720_MOESM5_ESM.xlsx]

## Sheet: Sheet1
Supplementary Table 2. p300 binding sites in ESCs
chromosome	Start	End	score	score	strand	center	center	center
chr1	3052862	3053206	18.4837	56	+	3053030	3053030	3053030
chr1	3056513	3056670	5.23526	15	+	3056601	3056601	3056601
chr1	3330888	3331070	4.67042	29	+	3331006	3331006	3331006
chr1	3333604	3333952	15.7714	99	+	3333753	3333753	3333753
chr1	3334247	3334557	15.4326	96	+	3334397	3334397	3334397
chr1	3435777	3436231	6.28009	11	+	3436122	3436122	3436122
chr1	3472951	3473289	13.8532	40	+	3473116	3473116	3473116
chr1	3639108	3639346	9.16146	16	+	3639232	3639232	3639232
chr1	3671589	3671887	20.8675	55	+	3671737	3671737	3671737
chr1	3904205	3904488	11.7215	29	+	3904357	3904357	3904357
chr1	3943689	3943982	16.4214	51	+	3943858	3943858	3943858
chr1	3972104	3972346	6.09871	12	+	3972224	3972224	3972224
chr1	3984872	3985144	9.82801	19	+	3985019	3985019	3985019
chr1	4049542	4049686	5.59512	10	+	4049624	4049624	4049624
chr1	4140870	4141252	22.5414	85	+	4141055	4141055	4141055
chr1	4387090	4387227	6.46772	11	+	4387173	4387173	4387173
chr1	4438203	4438340	5.38977	9	+	4438286	4438286	4438286
chr1	4561699	4562024	6.69045	14	+	4561798	4561798	4561798
chr1	4588628	4588783	6.16849	13	+	4588710	4588710	4588710
chr1	4650287	4650533	16.1056	50	+	4650408	4650408	4650408
chr1	4650835	4650981	5.14238	15	+	4650897	4650897	4650897
chr1	4712791	4712928	5.38977	9	+	4712822	4712822	4712822
chr1	4775701	4775925	6.95217	19	+	4775829	4775829	4775829
chr1	4792560	4793006	21.3236	196	+	4792788	4792788	4792788
chr1	4793130	4793380	5.94243	58	+	4793245	4793245	4793245
chr1	4798050	4798212	4.01094	21	+	4798134	4798134	4798134
chr1	4809604	4809944	12.5017	36	+	4809714	4809714	4809714
chr1	4845406	4845927	13.1201	84	+	4845680	4845680	4845680
chr1	4847638	4847899	5.89961	36	+	4847774	4847774	4847774
chr1	4904745	4904922	7.65176	17	+	4904837	4904837	4904837
chr1	4924202	4924434	7.66759	20	+	4924360	4924360	4924360
chr1	4960694	4961031	11.4689	79	+	4960878	4960878	4960878
chr1	4962424	4962875	13.7161	96	+	4962629	4962629	4962629
chr1	4968036	4968173	4.86928	12	+	4968141	4968141	4968141
chr1	5012891	5013106	5.26578	18	+	5012994	5012994	5012994
chr1	5073051	5073695	15.3206	38	+	5073177	5073177	5073177
chr1	5124896	5125051	5.48283	15	+	5124955	5124955	5124955
chr1	5127230	5127491	8.77439	24	+	5127302	5127302	5127302
chr1	5217953	5218325	14.7941	73	+	5218160	5218160	5218160
chr1	5222359	5222517	4.57108	23	+	5222464	5222464	5222464
chr1	5222988	5223287	6.67943	29	+	5223123	5223123	5223123
chr1	5231857	5232104	5.05102	9	+	5231888	5231888	5231888
chr1	5251018	5251245	6.667	26	+	5251132	5251132	5251132
chr1	5251420	5251719	9.74421	39	+	5251554	5251554	5251554
chr1	5251869	5252076	4.83957	19	+	5251954	5251954	5251954
chr1	5451659	5451987	8.66885	17	+	5451878	5451878	5451878
chr1	5768304	5768543	6.00013	18	+	5768415	5768415	5768415
chr1	5768705	5769023	10.2393	31	+	5768826	5768826	5768826
chr1	5770479	5770638	6.34357	19	+	5770535	5770535	5770535
chr1	6005848	6006041	10.9902	20	+	6005936	6005936	6005936
chr1	6049173	6049526	22.5668	77	+	6049366	6049366	6049366
chr1	6107664	6107936	7.0067	12	+	6107800	6107800	6107800
chr1	6132941	6133233	22.8665	55	+	6133077	6133077	6133077
chr1	6204485	6204939	9.08138	25	+	6204606	6204606	6204606
chr1	6272489	6272843	11.9913	33	+	6272623	6272623	6272623
chr1	6373071	6373360	4.85079	8	+	6373106	6373106	6373106
chr1	6438195	6438554	4.68669	26	+	6438476	6438476	6438476
chr1	6438783	6439355	12.7533	73	+	6438968	6438968	6438968
chr1	6448078	6448546	16.8104	52	+	6448264	6448264	6448264
chr1	6888343	6888670	11.2897	24	+	6888479	6888479	6888479
chr1	6974404	6974603	6.9541	12	+	6974496	6974496	6974496
chr1	7002718	7002904	8.92061	19	+	7002814	7002814	7002814
chr1	7010823	7010960	6.46772	11	+	7010878	7010878	7010878
chr1	7037322	7037687	14.6618	43	+	7037445	7037445	7037445
chr1	7042526	7042763	6.08447	16	+	7042583	7042583	7042583
chr1	7058888	7059117	6.30252	14	+	7058992	7058992	7058992
chr1	7078750	7079254	8.17507	25	+	7078850	7078850	7078850
chr1	7114882	7115096	7.66785	40	+	7115003	7115003	7115003
chr1	7115234	7115410	5.42849	29	+	7115302	7115302	7115302
chr1	7116081	7116417	13.1926	73	+	7116265	7116265	7116265
chr1	7197297	7197467	7.4912	19	+	7197402	7197402	7197402
chr1	7277906	7278111	4.85079	8	+	7277986	7277986	7277986
chr1	7289309	7289555	5.62957	11	+	7289420	7289420	7289420
chr1	7302594	7302868	7.68087	30	+	7302686	7302686	7302686
chr1	7303556	7303846	12.0579	47	+	7303709	7303709	7303709
chr1	7309373	7309756	16.4794	48	+	7309527	7309527	7309527
chr1	7388283	7388553	7.14286	16	+	7388429	7388429	7388429
chr1	7441776	7442124	17.1978	48	+	7441938	7441938	7441938
chr1	7478448	7478656	6.52087	12	+	7478534	7478534	7478534
chr1	7484173	7484422	6.25146	15	+	7484308	7484308	7484308
chr1	7492572	7492709	4.78844	10	+	7492630	7492630	7492630
chr1	7508935	7509195	7.54567	13	+	7509089	7509089	7509089
chr1	7523728	7523898	8.25423	15	+	7523824	7523824	7523824
chr1	7576582	7576804	8.62255	15	+	7576698	7576698	7576698
chr1	7661587	7662173	15.4675	61	+	7661899	7661899	7661899
chr1	7722834	7723246	18.2792	70	+	7722976	7722976	7722976
chr1	7740332	7740518	7.08282	14	+	7740434	7740434	7740434
chr1	8087083	8087471	15.1795	50	+	8087231	8087231	8087231
chr1	8486451	8486739	11.3496	21	+	8486570	8486570	8486570
chr1	8523768	8524299	10.449	38	+	8524184	8524184	8524184
chr1	8547934	8548326	12.1101	32	+	8548190	8548190	8548190
chr1	8571919	8572467	20.0689	98	+	8572146	8572146	8572146
chr1	8615641	8615879	8.62363	15	+	8615753	8615753	8615753
chr1	8903975	8904141	6.65399	13	+	8904097	8904097	8904097
chr1	8926140	8926418	14.4406	80	+	8926282	8926282	8926282
chr1	8930889	8931185	16.0389	108	+	8931042	8931042	8931042
chr1	8931506	8931743	8.43771	44	+	8931638	8931638	8931638
chr1	9230834	9231193	7.0067	12	+	9231100	9231100	9231100
chr1	9314221	9314391	5.92874	10	+	9314288	9314288	9314288
chr1	9357411	9357725	13.1383	29	+	9357529	9357529	9357529
chr1	9433088	9433364	19.3976	54	+	9433223	9433223	9433223
chr1	9510711	9510848	5.94476	12	+	9510759	9510759	9510759
chr1	9535548	9535834	6.55274	24	+	9535710	9535710	9535710
chr1	9535916	9536245	5.26122	19	+	9536028	9536028	9536028
chr1	9620102	9620239	6.10376	11	+	9620166	9620166	9620166
chr1	9690714	9690851	3.96788	16	+	9690757	9690757	9690757
chr1	9692072	9692439	8.60826	36	+	9692303	9692303	9692303
chr1	9738469	9738660	6.15966	14	+	9738590	9738590	9738590
chr1	9758862	9759079	4.95581	11	+	9758951	9758951	9758951
chr1	9788347	9788725	4.56887	10	+	9788581	9788581	9788581
chr1	9838325	9838574	9.72826	29	+	9838449	9838449	9838449
chr1	9879632	9879999	10.4309	28	+	9879869	9879869	9879869
chr1	9899175	9899532	8.37011	21	+	9899359	9899359	9899359
chr1	9934101	9934369	7.65871	26	+	9934189	9934189	9934189
chr1	9943789	9943926	4.70422	15	+	9943887	9943887	9943887
chr1	9980219	9980364	5.45306	11	+	9980285	9980285	9980285
chr1	10021770	10022056	15.5187	46	+	10021903	10021903	10021903
chr1	10029947	10030290	8.61079	29	+	10030135	10030135	10030135
chr1	10074663	10074844	7.22543	15	+	10074755	10074755	10074755
chr1	10161264	10161470	7.98319	18	+	10161370	10161370	10161370
chr1	10222909	10223379	6.34831	17	+	10223224	10223224	10223224
chr1	10385684	10385952	9.69071	23	+	10385807	10385807	10385807
chr1	10466999	10467252	8.08465	14	+	10467128	10467128	10467128
chr1	10640753	10641099	16.8844	52	+	10640924	10640924	10640924
chr1	10790495	10790632	5.78178	13	+	10790564	10790564	10790564
chr1	10807128	10807280	8.08465	14	+	10807201	10807201	10807201
chr1	10814092	10814229	5.92874	10	+	10814187	10814187	10814187
chr1	10843012	10843457	15.6288	50	+	10843185	10843185	10843185
chr1	10868290	10868764	15.3839	63	+	10868510	10868510	10868510
chr1	10983540	10983677	4.75285	9	+	10983637	10983637	10983637
chr1	10989354	10989516	5.38977	9	+	10989431	10989431	10989431
chr1	11042586	11042776	5.38977	9	+	11042704	11042704	11042704
chr1	11072315	11072508	9.73261	18	+	11072417	11072417	11072417
chr1	11086807	11087046	9.71153	26	+	11086916	11086916	11086916
chr1	11087509	11087654	5.93164	15	+	11087581	11087581	11087581
chr1	11139632	11139814	7.39217	22	+	11139710	11139710	11139710
chr1	11141539	11141797	9.47388	29	+	11141660	11141660	11141660
chr1	11241241	11241519	13.8419	35	+	11241401	11241401	11241401
chr1	11267877	11268381	18.6235	114	+	11268119	11268119	11268119
chr1	11319775	11319972	5.00985	28	+	11319837	11319837	11319837
chr1	11320237	11320714	18.0524	103	+	11320489	11320489	11320489
chr1	11341055	11341425	8.43238	20	+	11341251	11341251	11341251
chr1	11385532	11385874	14.6312	116	+	11385688	11385688	11385688
chr1	11386096	11386418	14.2825	114	+	11386261	11386261	11386261
chr1	11391304	11391605	16.2576	70	+	11391438	11391438	11391438
chr1	11404204	11404419	6.23027	14	+	11404297	11404297	11404297
chr1	11457150	11457516	25.0261	119	+	11457322	11457322	11457322
chr1	11483003	11483193	4.63135	9	+	11483129	11483129	11483129
chr1	11491660	11492095	16.383	71	+	11491874	11491874	11491874
chr1	11601825	11601990	5.38977	9	+	11601940	11601940	11601940
chr1	11610888	11611049	9.1626	16	+	11611009	11611009	11611009
chr1	11738053	11738249	5.04654	17	+	11738132	11738132	11738132
chr1	11738538	11738887	10.3335	36	+	11738751	11738751	11738751
chr1	12010741	12011057	10.5042	24	+	12010894	12010894	12010894
chr1	12015982	12016230	11.6298	27	+	12016103	12016103	12016103
chr1	12116705	12117120	19.7817	57	+	12116911	12116911	12116911
chr1	12302899	12303045	6.46772	11	+	12302968	12302968	12302968
chr1	12577065	12577410	18.1558	60	+	12577223	12577223	12577223
chr1	12626868	12627139	12.2969	32	+	12626999	12626999	12626999
chr1	12681931	12682468	10.338	48	+	12682195	12682195	12682195
chr1	12683491	12683636	4.68871	22	+	12683577	12683577	12683577
chr1	12723154	12723308	5.42221	14	+	12723226	12723226	12723226
chr1	12734558	12735395	16.5365	207	+	12734771	12734771	12734771
chr1	12744097	12744396	11.0364	44	+	12744247	12744247	12744247
chr1	12752709	12752890	6.37661	25	+	12752781	12752781	12752781
chr1	12753244	12753567	7.20999	28	+	12753434	12753434	12753434
chr1	12781341	12781522	5.16458	14	+	12781464	12781464	12781464
chr1	12785248	12785385	4.23453	12	+	12785341	12785341	12785341
chr1	12800563	12800741	4.33201	34	+	12800638	12800638	12800638
chr1	12804475	12804903	14.267	106	+	12804684	12804684	12804684
chr1	12825310	12825659	12.9555	79	+	12825523	12825523	12825523
chr1	12826121	12826503	9.00753	54	+	12826281	12826281	12826281
chr1	12855275	12855412	5.88235	13	+	12855337	12855337	12855337
chr1	12876787	12877041	6.78755	13	+	12876911	12876911	12876911
chr1	12920890	12921054	5.03018	10	+	12920920	12920920	12920920
chr1	12944330	12944499	6.30272	12	+	12944396	12944396	12944396
chr1	12980393	12980537	4.41745	15	+	12980444	12980444	12980444
chr1	12981124	12981385	10.3729	37	+	12981252	12981252	12981252
chr1	13005904	13006196	14.0726	49	+	13006029	13006029	13006029
chr1	13042179	13042657	5.61097	17	+	13042581	13042581	13042581
chr1	13047919	13048089	5.68854	24	+	13048004	13048004	13048004
chr1	13049800	13050044	10.6218	47	+	13049916	13049916	13049916
chr1	13061545	13061691	4.33005	35	+	13061605	13061605	13061605
chr1	13064556	13065108	12.5714	120	+	13064681	13064681	13064681
chr1	13066457	13066659	3.04925	31	+	13066529	13066529	13066529
chr1	13074781	13075480	11.849	176	+	13075129	13075129	13075129
chr1	13084673	13085194	14.554	72	+	13084784	13084784	13084784
chr1	13094061	13094389	11.0009	56	+	13094209	13094209	13094209
chr1	13117185	13117376	3.64166	24	+	13117259	13117259	13117259
chr1	13118023	13118360	11.5009	87	+	13118222	13118222	13118222
chr1	13122177	13122461	6.997	48	+	13122341	13122341	13122341
chr1	13243442	13243721	5.70342	11	+	13243672	13243672	13243672
chr1	13249626	13249816	4.93672	10	+	13249717	13249717	13249717
chr1	13287743	13287915	4.98157	9	+	13287806	13287806	13287806
chr1	13299103	13299299	4.5159	9	+	13299217	13299217	13299217
chr1	13362923	13363250	4.11925	15	+	13363023	13363023	13363023
chr1	13364734	13364882	4.71797	17	+	13364811	13364811	13364811
chr1	13445708	13446045	8.55212	19	+	13445808	13445808	13445808
chr1	13484956	13485187	4.84825	9	+	13484985	13484985	13484985
chr1	13497030	13497208	5.19018	13	+	13497148	13497148	13497148
chr1	13497690	13497881	8.29449	20	+	13497822	13497822	13497822
chr1	13515557	13515771	8.84343	22	+	13515674	13515674	13515674
chr1	13579768	13580209	6.73377	18	+	13580034	13580034	13580034
chr1	13589994	13590172	5.53261	14	+	13590057	13590057	13590057
chr1	13596749	13596954	8.14332	24	+	13596842	13596842	13596842
chr1	13607388	13607623	11.713	39	+	13607518	13607518	13607518
chr1	13640221	13640358	5.29763	10	+	13640246	13640246	13640246
chr1	13650465	13651006	9.22843	50	+	13650808	13650808	13650808
chr1	13654502	13654732	7.33165	38	+	13654619	13654619	13654619
chr1	13785375	13785545	6.43403	16	+	13785450	13785450	13785450
chr1	13836648	13836929	9.56846	19	+	13836811	13836811	13836811
chr1	13928527	13928719	7.22666	16	+	13928641	13928641	13928641
chr1	13991106	13991457	9.79992	23	+	13991313	13991313	13991313
chr1	14167322	14167497	4.85079	8	+	14167437	14167437	14167437
chr1	14215638	14215941	10.7782	19	+	14215832	14215832	14215832
chr1	14282385	14282714	11.5193	35	+	14282534	14282534	14282534
chr1	14284442	14284632	5.63521	17	+	14284510	14284510	14284510
chr1	14302688	14302984	12.6194	36	+	14302825	14302825	14302825
chr1	14411133	14411570	13.1444	35	+	14411410	14411410	14411410
chr1	14459594	14459906	7.97943	17	+	14459689	14459689	14459689
chr1	14603366	14603587	9.08445	22	+	14603499	14603499	14603499
chr1	14640545	14640760	11.1867	23	+	14640658	14640658	14640658
chr1	14678145	14678476	17.6522	51	+	14678317	14678317	14678317
chr1	14733101	14733588	18.1471	77	+	14733368	14733368	14733368
chr1	14747014	14747223	7.19848	21	+	14747133	14747133	14747133
chr1	14747361	14747498	5.88967	17	+	14747422	14747422	14747422
chr1	14966010	14966151	5.92874	10	+	14966091	14966091	14966091
chr1	15641226	15641363	4.79748	13	+	15641258	15641258	15641258
chr1	15745090	15745376	5.62527	12	+	15745181	15745181	15745181
chr1	15761001	15761154	4.93672	10	+	15761104	15761104	15761104
chr1	15779295	15779560	3.8952	18	+	15779484	15779484	15779484
chr1	15781706	15782092	13.4913	73	+	15781880	15781880	15781880
chr1	15794655	15794883	5.73093	23	+	15794750	15794750	15794750
chr1	15795017	15795162	4.68318	19	+	15795069	15795069	15795069
chr1	15795755	15795999	5.18501	21	+	15795855	15795855	15795855
chr1	15805154	15805416	13.9537	48	+	15805291	15805291	15805291
chr1	15825302	15825480	5.46218	12	+	15825388	15825388	15825388
chr1	15882739	15882984	5.87067	12	+	15882778	15882778	15882778
chr1	15925887	15926025	5.38977	9	+	15925981	15925981	15925981
chr1	16011757	16011967	6.46772	11	+	16011858	16011858	16011858
chr1	16120101	16120423	14.0182	49	+	16120236	16120236	16120236
chr1	16315978	16316125	4.85079	8	+	16316009	16316009	16316009
chr1	16609264	16609437	6.43182	12	+	16609358	16609358	16609358
chr1	16621560	16621747	5.928	10	+	16621614	16621614	16621614
chr1	16640626	16640828	6.97248	18	+	16640700	16640700	16640700
chr1	16655153	16655326	7.27074	15	+	16655216	16655216	16655216
chr1	16814126	16814461	7.2598	28	+	16814338	16814338	16814338
chr1	16814611	16814770	6.53135	25	+	16814675	16814675	16814675
chr1	16814925	16815192	8.51149	33	+	16815049	16815049	16815049
chr1	16858637	16858900	9.48338	20	+	16858720	16858720	16858720
chr1	16871713	16871916	6.46772	11	+	16871816	16871816	16871816
chr1	16943821	16943976	6.46772	11	+	16943888	16943888	16943888
chr1	17087966	17088149	5.85709	11	+	17088026	17088026	17088026
chr1	17135442	17135749	4.85079	8	+	17135470	17135470	17135470
chr1	17165718	17165949	7.00582	12	+	17165817	17165817	17165817
chr1	17197585	17197947	22.5026	101	+	17197776	17197776	17197776
chr1	17213948	17214139	4.85079	8	+	17214040	17214040	17214040
chr1	17230420	17230649	6.82128	19	+	17230547	17230547	17230547
chr1	17240799	17241269	27.0786	155	+	17241012	17241012	17241012
chr1	17348458	17348604	6.43182	12	+	17348520	17348520	17348520
chr1	17424298	17424715	8.29754	16	+	17424566	17424566	17424566
chr1	17479900	17480099	4.643	8	+	17479971	17479971	17479971
chr1	17496900	17497125	14.1857	31	+	17497014	17497014	17497014
chr1	17521447	17521691	11.1838	25	+	17521557	17521557	17521557
chr1	17656805	17656960	6.56784	13	+	17656880	17656880	17656880
chr1	17660042	17660189	6.10376	11	+	17660095	17660095	17660095
chr1	17677140	17677406	11.2312	31	+	17677253	17677253	17677253
chr1	17677974	17678207	8.69021	24	+	17678089	17678089	17678089
chr1	17717295	17717481	5.71547	10	+	17717413	17717413	17717413
chr1	17836575	17836757	6.46772	11	+	17836638	17836638	17836638
chr1	17922096	17922681	16.3483	81	+	17922415	17922415	17922415
chr1	17934816	17934977	6.46772	11	+	17934923	17934923	17934923
chr1	17972776	17973051	13.6524	33	+	17972914	17972914	17972914
chr1	18068361	18068736	9.72582	20	+	18068513	18068513	18068513
chr1	18236340	18236497	7.12928	14	+	18236453	18236453	18236453
chr1	18258870	18259242	15.4531	49	+	18259070	18259070	18259070
chr1	18277508	18277793	11.7142	23	+	18277644	18277644	18277644
chr1	18527828	18527992	10.7795	19	+	18527880	18527880	18527880
chr1	18629445	18629730	10.6816	20	+	18629629	18629629	18629629
chr1	18648864	18649062	7.0067	12	+	18648993	18648993	18648993
chr1	18862465	18862602	6.46772	11	+	18862551	18862551	18862551
chr1	19440080	19440260	5.92874	10	+	19440215	19440215	19440215
chr1	19789579	19789824	14.0134	25	+	19789694	19789694	19789694
chr1	20422269	20422546	7.54567	13	+	20422461	20422461	20422461
chr1	20750456	20750832	9.00023	47	+	20750688	20750688	20750688
chr1	20751481	20751872	11.7416	60	+	20751696	20751696	20751696
chr1	20764219	20764432	9.32056	28	+	20764297	20764297	20764297
chr1	20810234	20810464	8.70625	19	+	20810346	20810346	20810346
chr1	20857457	20857907	14.4357	73	+	20857729	20857729	20857729
chr1	20858193	20858341	5.08567	25	+	20858274	20858274	20858274
chr1	20880548	20880728	5.32643	13	+	20880615	20880615	20880615
chr1	20898674	20899021	10.8135	51	+	20898870	20898870	20898870
chr1	20902800	20903067	4.24334	18	+	20902852	20902852	20902852
chr1	20925431	20925568	4.30145	9	+	20925451	20925451	20925451
chr1	20945029	20945236	8.40286	27	+	20945156	20945156	20945156
chr1	20964824	20965259	16.6389	51	+	20965102	20965102	20965102
chr1	21057768	21057985	5.89252	14	+	21057903	21057903	21057903
chr1	21069507	21069750	4.93672	10	+	21069644	21069644	21069644
chr1	21156388	21156659	5.77923	11	+	21156504	21156504	21156504
chr1	21191567	21191704	4.81438	8	+	21191642	21191642	21191642
chr1	21221804	21222100	9.47634	26	+	21221942	21221942	21221942
chr1	21238187	21238327	4.72188	9	+	21238201	21238201	21238201
chr1	21246569	21246927	10.964	49	+	21246696	21246696	21246696
chr1	21250211	21250358	5.09857	20	+	21250307	21250307	21250307
chr1	21392293	21392598	4.63135	9	+	21392339	21392339	21392339
chr1	21707071	21707252	7.0067	12	+	21707134	21707134	21707134
chr1	21726414	21726586	7.0067	12	+	21726460	21726460	21726460
chr1	22090751	22091046	5.38977	9	+	22090818	22090818	22090818
chr1	22284115	22284364	11.815	25	+	22284250	22284250	22284250
chr1	22367329	22367674	12.3364	35	+	22367515	22367515	22367515
chr1	22368339	22368503	5.82551	16	+	22368430	22368430	22368430
chr1	22377196	22377410	9.72023	22	+	22377292	22377292	22377292
chr1	22473447	22473908	23.5204	116	+	22473655	22473655	22473655
chr1	22526282	22526726	7.18452	16	+	22526605	22526605	22526605
chr1	23116074	23116328	7.38007	13	+	23116199	23116199	23116199
chr1	23263724	23263871	4.42608	11	+	23263824	23263824	23263824
chr1	23309055	23309219	9.1626	16	+	23309152	23309152	23309152
chr1	23390246	23390383	4.90633	10	+	23390311	23390311	23390311
chr1	23769664	23769852	4.24969	8	+	23769691	23769691	23769691
chr1	23929057	23929461	7.41455	19	+	23929391	23929391	23929391
chr1	23942113	23942282	5.55761	11	+	23942195	23942195	23942195
chr1	23975313	23975486	6.47279	27	+	23975429	23975429	23975429
chr1	23977918	23978254	9.36636	39	+	23978085	23978085	23978085
chr1	24012415	24012611	4.66114	9	+	24012516	24012516	24012516
chr1	24106875	24107114	4.25203	10	+	24106986	24106986	24106986
chr1	24252916	24253053	5.92874	10	+	24252987	24252987	24252987
chr1	24354701	24354868	6.46772	11	+	24354800	24354800	24354800
chr1	24619489	24619700	13.4638	29	+	24619593	24619593	24619593
chr1	24619855	24620081	22.3015	49	+	24619956	24619956	24619956
chr1	24652835	24653026	5.97788	11	+	24652904	24652904	24652904
chr1	24685294	24685574	8.57493	20	+	24685414	24685414	24685414
chr1	24833572	24833817	8.5589	15	+	24833709	24833709	24833709
chr1	24864656	24864814	8.62363	15	+	24864763	24864763	24864763
chr1	25063634	25063926	8.17275	18	+	25063823	25063823	25063823
chr1	25069643	25069931	14.252	40	+	25069810	25069810	25069810
chr1	25120954	25121207	6.87961	13	+	25121088	25121088	25121088
chr1	25238731	25239072	10.6529	27	+	25238848	25238848	25238848
chr1	25285488	25285703	7.54473	13	+	25285612	25285612	25285612
chr1	25367005	25367261	9.09183	17	+	25367139	25367139	25367139
chr1	25886995	25887132	5.34931	9	+	25887020	25887020	25887020
chr1	25944929	25945204	15.0091	37	+	25945040	25945040	25945040
chr1	26286688	26286873	7.0067	12	+	26286749	26286749	26286749
chr1	26396859	26397069	10.5269	38	+	26396978	26396978	26396978
chr1	26397406	26397686	18.8243	69	+	26397555	26397555	26397555
chr1	26584816	26584967	6.37213	11	+	26584925	26584925	26584925
chr1	26902882	26903019	4.81438	8	+	26902912	26902912	26902912
chr1	26964845	26965067	9.98099	20	+	26964964	26964964	26964964
chr1	27089330	27089649	5.92874	10	+	27089588	27089588	27089588
chr1	28451778	28451973	5.92874	10	+	28451848	28451848	28451848
chr1	30035423	30035749	10.4517	22	+	30035650	30035650	30035650
chr1	30471971	30472117	5.89681	11	+	30472013	30472013	30472013
chr1	30574339	30574497	7.0067	12	+	30574421	30574421	30574421
chr1	30599154	30599306	6.46772	11	+	30599220	30599220	30599220
chr1	30605631	30606184	13.4279	38	+	30605806	30605806	30605806
chr1	30814264	30814421	5.88424	10	+	30814301	30814301	30814301
chr1	30861857	30862111	8.79956	18	+	30861993	30861993	30861993
chr1	30904635	30905062	10.2357	30	+	30904760	30904760	30904760
chr1	30930510	30930932	5.52428	20	+	30930698	30930698	30930698
chr1	30932762	30932909	4.03378	14	+	30932804	30932804	30932804
chr1	30940743	30941083	7.27074	15	+	30940856	30940856	30940856
chr1	30955596	30955832	8.54967	21	+	30955704	30955704	30955704
chr1	31006599	31007002	7.12879	20	+	31006753	31006753	31006753
chr1	31160274	31160509	9.63206	19	+	31160377	31160377	31160377
chr1	31186686	31186859	15.0914	27	+	31186745	31186745	31186745
chr1	31290400	31290919	9.5839	23	+	31290789	31290789	31290789
chr1	31735370	31735836	15.7102	52	+	31735610	31735610	31735610
chr1	31989046	31989188	6.47604	12	+	31989117	31989117	31989117
chr1	31994842	31995060	8.08465	14	+	31994960	31994960	31994960
chr1	32322478	32322930	7.0067	12	+	32322831	32322831	32322831
chr1	32435347	32435545	14.0134	25	+	32435427	32435427	32435427
chr1	32933793	32933947	5.92874	10	+	32933878	32933878	32933878
chr1	33103101	33103243	5.92874	10	+	33103153	33103153	33103153
chr1	33163211	33163525	10.9061	23	+	33163331	33163331	33163331
chr1	33313755	33313946	5.92874	10	+	33313866	33313866	33313866
chr1	33328441	33328934	6.61063	13	+	33328845	33328845	33328845
chr1	33551668	33551940	8.55212	19	+	33551803	33551803	33551803
chr1	33612584	33612813	11.1235	31	+	33612677	33612677	33612677
chr1	33694769	33694998	6.27029	16	+	33694872	33694872	33694872
chr1	33776660	33776931	5.46378	16	+	33776774	33776774	33776774
chr1	33812669	33812888	7.71914	26	+	33812762	33812762	33812762
chr1	33871240	33871509	9.44561	25	+	33871399	33871399	33871399
chr1	33887482	33887797	15.777	47	+	33887634	33887634	33887634
chr1	33964348	33964619	6.37437	22	+	33964482	33964482	33964482
chr1	33982337	33982474	5.33307	10	+	33982392	33982392	33982392
chr1	34000650	34001043	4.6756	20	+	34000751	34000751	34000751
chr1	34002010	34002259	7.64124	31	+	34002164	34002164	34002164
chr1	34020307	34020575	6.46831	21	+	34020413	34020413	34020413
chr1	34021207	34021344	5.47519	18	+	34021264	34021264	34021264
chr1	34063831	34064228	15.295	104	+	34063993	34063993	34063993
chr1	34095376	34095587	6.14934	20	+	34095479	34095479	34095479
chr1	34115073	34115273	3.9034	14	+	34115167	34115167	34115167
chr1	34116146	34116375	8.03817	30	+	34116252	34116252	34116252
chr1	34123362	34123532	6.26668	30	+	34123446	34123446	34123446
chr1	34130472	34130929	9.38424	98	+	34130796	34130796	34130796
chr1	34131313	34131696	10.0689	103	+	34131446	34131446	34131446
chr1	34147992	34148198	5.07932	12	+	34148109	34148109	34148109
chr1	34153839	34154078	5.06825	14	+	34153955	34153955	34153955
chr1	34160033	34160315	7.55766	61	+	34160184	34160184	34160184
chr1	34160553	34160898	8.01877	66	+	34160679	34160679	34160679
chr1	34164513	34164650	4.73934	42	+	34164578	34164578	34164578
chr1	34184819	34184984	6.30252	14	+	34184936	34184936	34184936
chr1	34190897	34191058	6.11467	16	+	34190972	34190972	34190972
chr1	34196982	34197235	12.2426	55	+	34197104	34197104	34197104
chr1	34197531	34197882	9.18193	41	+	34197756	34197756	34197756
chr1	34212966	34213215	7.87402	21	+	34213097	34213097	34213097
chr1	34414290	34414487	8.62363	15	+	34414393	34414393	34414393
chr1	34451920	34452081	6.4907	14	+	34452002	34452002	34452002
chr1	34489622	34489802	3.67737	11	+	34489703	34489703	34489703
chr1	34491622	34491820	4.31872	15	+	34491722	34491722	34491722
chr1	34496329	34496532	5.092	14	+	34496426	34496426	34496426
chr1	34525380	34525667	6.84827	17	+	34525458	34525458	34525458
chr1	34555880	34556195	6.83327	13	+	34555948	34555948	34555948
chr1	34593591	34594106	12.103	41	+	34593721	34593721	34593721
chr1	34603935	34604262	8.68947	21	+	34604055	34604055	34604055
chr1	34604866	34605101	5.02513	12	+	34604995	34604995	34604995
chr1	34626754	34626891	5.52966	13	+	34626803	34626803	34626803
chr1	34628714	34628851	5.19128	12	+	34628770	34628770	34628770
chr1	34636405	34636624	8.47937	20	+	34636521	34636521	34636521
chr1	34677686	34677919	12.1888	27	+	34677787	34677787	34677787
chr1	34692714	34692885	5.95137	13	+	34692773	34692773	34692773
chr1	34780792	34781030	5.369	10	+	34780894	34780894	34780894
chr1	34899807	34900025	8.95194	25	+	34899895	34899895	34899895
chr1	34940681	34940998	11.3865	25	+	34940795	34940795	34940795
chr1	34959366	34959606	8.52729	16	+	34959497	34959497	34959497
chr1	34986391	34986603	6.15966	14	+	34986519	34986519	34986519
chr1	35014331	35014517	7.79383	14	+	35014440	35014440	35014440
chr1	35134299	35134457	5.38977	9	+	35134355	35134355	35134355
chr1	35172320	35172799	7.41015	15	+	35172596	35172596	35172596
chr1	35251108	35251355	4.81438	8	+	35251226	35251226	35251226
chr1	35277344	35277543	6.30236	16	+	35277452	35277452	35277452
chr1	35289419	35289946	19.1914	104	+	35289703	35289703	35289703
chr1	35499879	35500016	5.38977	9	+	35499915	35499915	35499915
chr1	35509352	35509489	5.38977	9	+	35509442	35509442	35509442
chr1	35754622	35755099	16.1468	84	+	35754872	35754872	35754872
chr1	35807088	35807412	12.8001	36	+	35807278	35807278	35807278
chr1	35898523	35898798	7.57471	21	+	35898723	35898723	35898723
chr1	35907822	35908124	7.80773	22	+	35907936	35907936	35907936
chr1	35913187	35913324	6.02202	13	+	35913273	35913273	35913273
chr1	35915335	35915472	5.09448	10	+	35915363	35915363	35915363
chr1	35934989	35935236	7.81759	23	+	35935073	35935073	35935073
chr1	35962802	35962968	4.54167	11	+	35962907	35962907	35962907
chr1	35988002	35988257	11.8512	38	+	35988126	35988126	35988126
chr1	36001199	36001594	16.5691	102	+	36001397	36001397	36001397
chr1	36008683	36008906	6.30252	14	+	36008790	36008790	36008790
chr1	36035715	36035958	8.38282	23	+	36035835	36035835	36035835
chr1	36058803	36058970	6.36752	16	+	36058899	36058899	36058899
chr1	36060801	36060955	6.53927	17	+	36060833	36060833	36060833
chr1	36070520	36071178	8.4707	99	+	36071020	36071020	36071020
chr1	36071286	36071513	4.36395	51	+	36071418	36071418	36071418
chr1	36074073	36074413	8.4117	99	+	36074212	36074212	36074212
chr1	36111534	36111854	15.664	78	+	36111676	36111676	36111676
chr1	36117653	36118462	13.2235	175	+	36118130	36118130	36118130
chr1	36162377	36162544	4.73037	13	+	36162484	36162484	36162484
chr1	36171776	36171968	6.45217	14	+	36171832	36171832	36171832
chr1	36297100	36297330	5.2997	19	+	36297211	36297211	36297211
chr1	36300999	36301331	5.35848	19	+	36301213	36301213	36301213
chr1	36308388	36308608	9.94455	32	+	36308517	36308517	36308517
chr1	36373058	36373282	5.9638	22	+	36373166	36373166	36373166
chr1	36425923	36426215	14.1828	49	+	36426059	36426059	36426059
chr1	36474413	36474577	4.96749	10	+	36474480	36474480	36474480
chr1	36501802	36501976	4.70367	10	+	36501894	36501894	36501894
chr1	36528046	36528257	4.49472	11	+	36528181	36528181	36528181
chr1	36568573	36568755	4.2189	13	+	36568660	36568660	36568660
chr1	36588997	36589208	4.05046	13	+	36589081	36589081	36589081
chr1	36604167	36604370	5.14015	14	+	36604256	36604256	36604256
chr1	36613989	36614211	7.85982	33	+	36614121	36614121	36614121
chr1	36615000	36615258	4.63822	19	+	36615186	36615186	36615186
chr1	36637337	36637761	9.3428	34	+	36637458	36637458	36637458
chr1	36650029	36650197	5.61097	17	+	36650123	36650123	36650123
chr1	36653203	36653407	8.07076	24	+	36653340	36653340	36653340
chr1	36687310	36687565	5.13469	12	+	36687491	36687491	36687491
chr1	36739937	36740079	6.30236	16	+	36739985	36739985	36739985
chr1	36740989	36741210	9.80891	26	+	36741118	36741118	36741118
chr1	36748172	36748532	9.13103	23	+	36748303	36748303	36748303
chr1	36826885	36827062	5.79783	22	+	36826978	36826978	36826978
chr1	36827954	36828111	5.56511	21	+	36828023	36828023	36828023
chr1	36860928	36861190	6.98918	22	+	36861054	36861054	36861054
chr1	36861272	36861409	4.90316	15	+	36861312	36861312	36861312
chr1	36901959	36902245	13.5246	45	+	36902086	36902086	36902086
chr1	36911247	36911474	6.78119	23	+	36911379	36911379	36911379
chr1	36940864	36941001	5.10685	12	+	36940890	36940890	36940890
chr1	36955747	36955939	6.43633	24	+	36955866	36955866	36955866
chr1	36960684	36960840	6.64435	26	+	36960772	36960772	36960772
chr1	36996308	36996472	5.21896	21	+	36996369	36996369	36996369
chr1	36996692	36996945	5.11842	21	+	36996789	36996789	36996789
chr1	37000597	37000761	4.98173	20	+	37000640	37000640	37000640
chr1	37014235	37014390	5.34931	9	+	37014288	37014288	37014288
chr1	37019677	37019900	6.28711	17	+	37019776	37019776	37019776
chr1	37040595	37040898	4.59339	95	+	37040755	37040755	37040755
chr1	37042620	37043149	10.3897	217	+	37042924	37042924	37042924
chr1	37043763	37043916	2.57528	53	+	37043814	37043814	37043814
chr1	37044690	37044998	6.66693	133	+	37044824	37044824	37044824
chr1	37053804	37054016	6.00679	22	+	37053940	37053940	37053940
chr1	37058573	37058834	11.2437	45	+	37058705	37058705	37058705
chr1	37105919	37106343	10.865	46	+	37106169	37106169	37106169
chr1	37142117	37142304	6.78987	22	+	37142192	37142192	37142192
chr1	37158662	37158908	6.37146	19	+	37158799	37158799	37158799
chr1	37186922	37187274	16.347	74	+	37187099	37187099	37187099
chr1	37269318	37269565	12.395	35	+	37269447	37269447	37269447
chr1	37356468	37356631	5.6184	14	+	37356528	37356528	37356528
chr1	37356824	37356961	5.19018	13	+	37356906	37356906	37356906
chr1	37466549	37466730	5.19407	10	+	37466614	37466614	37466614
chr1	37476389	37476591	8.52706	18	+	37476493	37476493	37476493
chr1	37486748	37487181	6.88442	17	+	37486964	37486964	37486964
chr1	37581078	37581336	5.68459	13	+	37581136	37581136	37581136
chr1	37597722	37597866	4.51891	12	+	37597775	37597775	37597775
chr1	37599937	37600170	7.44259	20	+	37600047	37600047	37600047
chr1	37701037	37701229	5.74402	16	+	37701134	37701134	37701134
chr1	37728245	37728444	7.51611	20	+	37728357	37728357	37728357
chr1	37751403	37751563	7.4912	19	+	37751473	37751473	37751473
chr1	37921642	37922341	5.78518	17	+	37922190	37922190	37922190
chr1	37947179	37947448	10.7906	29	+	37947312	37947312	37947312
chr1	38013469	38013700	6.80029	18	+	38013599	38013599	38013599
chr1	38053872	38054009	3.67737	11	+	38053885	38053885	38053885
chr1	38054772	38055052	7.32064	24	+	38054875	38054875	38054875
chr1	38115294	38115638	6.86425	16	+	38115381	38115381	38115381
chr1	38186522	38186809	8.35727	31	+	38186663	38186663	38186663
chr1	38186915	38187054	4.98008	18	+	38186973	38186973	38186973
chr1	38237978	38238280	4.69131	9	+	38238223	38238223	38238223
chr1	38255326	38255579	6.6055	17	+	38255499	38255499	38255499
chr1	38266719	38266856	4.99864	10	+	38266781	38266781	38266781
chr1	38267084	38267326	5.90748	12	+	38267189	38267189	38267189
chr1	38376690	38376899	9.63206	19	+	38376782	38376782	38376782
chr1	38563290	38563554	9.03417	21	+	38563384	38563384	38563384
chr1	38678690	38678999	10.6631	31	+	38678902	38678902	38678902
chr1	38711911	38712157	5.38977	9	+	38711972	38711972	38711972
chr1	38853706	38854020	7.26803	17	+	38853886	38853886	38853886
chr1	38880692	38881264	17.0271	79	+	38880884	38880884	38880884
chr1	38893393	38893743	5.62159	13	+	38893598	38893598	38893598
chr1	38900085	38900455	7.92393	16	+	38900347	38900347	38900347
chr1	38926258	38926533	6.13915	17	+	38926362	38926362	38926362
chr1	38930878	38931020	4.82027	13	+	38930944	38930944	38930944
chr1	38954732	38955084	7.33496	20	+	38954851	38954851	38954851
chr1	38960921	38961204	10.4983	25	+	38961040	38961040	38961040
chr1	38970291	38970428	6.32578	11	+	38970346	38970346	38970346
chr1	39026474	39026632	7.0067	12	+	39026550	39026550	39026550
chr1	39044298	39044611	5.83431	12	+	39044385	39044385	39044385
chr1	39179624	39179814	10.0727	22	+	39179727	39179727	39179727
chr1	39292313	39292504	5.84844	13	+	39292414	39292414	39292414
chr1	39337079	39337277	5.09448	10	+	39337196	39337196	39337196
chr1	39348878	39349237	10.8629	31	+	39349027	39349027	39349027
chr1	39424662	39424886	6.49864	22	+	39424784	39424784	39424784
chr1	39474851	39475015	4.72188	9	+	39474887	39474887	39474887
chr1	39487034	39487580	12.5299	43	+	39487266	39487266	39487266
chr1	39513503	39513711	3.76945	10	+	39513513	39513513	39513513
chr1	39516176	39516320	5.38104	15	+	39516236	39516236	39516236
chr1	39522893	39523176	7.68994	19	+	39523067	39523067	39523067
chr1	39585041	39585571	17.7581	104	+	39585381	39585381	39585381
chr1	39590857	39591104	9.81017	39	+	39590968	39590968	39590968
chr1	39592485	39592691	6.5267	23	+	39592586	39592586	39592586
chr1	39634195	39634396	7.88157	22	+	39634314	39634314	39634314
chr1	39671681	39671818	4.62185	10	+	39671755	39671755	39671755
chr1	39679403	39679541	6.8417	15	+	39679477	39679477	39679477
chr1	39721014	39721285	5.65906	12	+	39721271	39721271	39721271
chr1	39775487	39775642	4.60732	12	+	39775560	39775560	39775560
chr1	39778342	39778520	5.28728	11	+	39778471	39778471	39778471
chr1	39795622	39795792	6.23027	14	+	39795710	39795710	39795710
chr1	39818974	39819156	8.11173	22	+	39819079	39819079	39819079
chr1	39916129	39916494	13.5812	57	+	39916297	39916297	39916297
chr1	39916855	39917035	5.1515	21	+	39916954	39916954	39916954
chr1	39941638	39941975	6.61063	13	+	39941756	39941756	39941756
chr1	39957374	39957694	7.29697	50	+	39957557	39957557	39957557
chr1	39959551	39959953	12.8688	98	+	39959782	39959782	39959782
chr1	39963864	39964001	4.67009	27	+	39963920	39963920	39963920
chr1	39980616	39980958	10.1722	27	+	39980775	39980775	39980775
chr1	39993441	39993634	4.76569	11	+	39993556	39993556	39993556
chr1	40001957	40002131	6.57132	16	+	40002038	40002038	40002038
chr1	40013452	40013589	5.68459	13	+	40013552	40013552	40013552
chr1	40142530	40142788	8.5589	15	+	40142653	40142653	40142653
chr1	40158255	40158392	4.85079	8	+	40158372	40158372	40158372
chr1	40323383	40323772	9.23547	22	+	40323662	40323662	40323662
chr1	40360060	40360218	4.83957	19	+	40360112	40360112	40360112
chr1	40361206	40361490	16.7909	67	+	40361357	40361357	40361357
chr1	40363062	40363219	6.39827	25	+	40363142	40363142	40363142
chr1	40381336	40381473	5.30829	12	+	40381385	40381385	40381385
chr1	40415211	40415360	6.82621	16	+	40415292	40415292	40415292
chr1	40522503	40522697	4.85079	8	+	40522586	40522586	40522586
chr1	40722356	40722759	5.72788	12	+	40722525	40722525	40722525
chr1	40847442	40847641	6.09871	12	+	40847522	40847522	40847522
chr1	40854346	40854483	4.85079	8	+	40854471	40854471	40854471
chr1	40960007	40960189	6.30224	18	+	40960083	40960083	40960083
chr1	40963760	40964016	11.0749	33	+	40963869	40963869	40963869
chr1	40986246	40986485	6.46772	11	+	40986366	40986366	40986366
chr1	41019924	41020061	5.38977	9	+	41019973	41019973	41019973
chr1	41025304	41025511	8.07559	19	+	41025388	41025388	41025388
chr1	41188189	41188632	22.7672	100	+	41188483	41188483	41188483
chr1	41197428	41197731	21.8415	76	+	41197571	41197571	41197571
chr1	41447143	41447401	16.3598	42	+	41447268	41447268	41447268
chr1	42115269	42115858	19.7745	93	+	42115536	42115536	42115536
chr1	42224736	42224914	6.46691	11	+	42224822	42224822	42224822
chr1	42243217	42243545	11.2505	25	+	42243350	42243350	42243350
chr1	42448826	42449130	7.13649	15	+	42449009	42449009	42449009
chr1	42493458	42493831	14.9162	38	+	42493624	42493624	42493624
chr1	42770202	42770352	5.49969	13	+	42770273	42770273	42770273
chr1	42781840	42782098	9.93497	21	+	42781974	42781974	42781974
chr1	42907891	42908159	5.66626	11	+	42908026	42908026	42908026
chr1	42970551	42970692	5.90748	12	+	42970656	42970656	42970656
chr1	43009786	43010103	5.53261	14	+	43009891	43009891	43009891
chr1	43155439	43155619	7.65176	17	+	43155533	43155533	43155533
chr1	43224991	43225141	5.95711	14	+	43225034	43225034	43225034
chr1	43453435	43453627	8.77012	16	+	43453507	43453507	43453507
chr1	43503029	43503199	5.65967	17	+	43503096	43503096	43503096
chr1	43503521	43503750	4.65578	14	+	43503651	43503651	43503651
chr1	43529272	43529451	7.35612	16	+	43529358	43529358	43529358
chr1	43540816	43541141	5.36865	14	+	43540935	43540935	43540935
chr1	43628031	43628269	12.0441	27	+	43628136	43628136	43628136
chr1	43795127	43795264	6.41917	11	+	43795216	43795216	43795216
chr1	43877397	43877534	5.78178	13	+	43877471	43877471	43877471
chr1	43956252	43956525	8.03182	20	+	43956355	43956355	43956355
chr1	43990652	43990906	5.92464	14	+	43990777	43990777	43990777
chr1	44027999	44028285	8.0272	16	+	44028085	44028085	44028085
chr1	44084099	44084292	5.19407	10	+	44084230	44084230	44084230
chr1	44159035	44159403	5.78369	15	+	44159268	44159268	44159268
chr1	44204446	44204587	5.95137	13	+	44204512	44204512	44204512
chr1	44204704	44204861	6.88231	15	+	44204789	44204789	44204789
chr1	44291434	44291785	6.92095	17	+	44291615	44291615	44291615
chr1	44292219	44292357	5.47003	13	+	44292284	44292284	44292284
chr1	44388596	44388999	20.4379	86	+	44388849	44388849	44388849
chr1	44445068	44445205	5.92874	10	+	44445157	44445157	44445157
chr1	44452009	44452175	6.02075	12	+	44452125	44452125	44452125
chr1	44537728	44537865	6.46772	11	+	44537789	44537789	44537789
chr1	44608582	44608845	5.98251	12	+	44608712	44608712	44608712
chr1	44625104	44625369	8.22155	18	+	44625263	44625263	44625263
chr1	44670226	44670526	13.1772	44	+	44670337	44670337	44670337
chr1	44670622	44670834	8.89258	29	+	44670706	44670706	44670706
chr1	44883425	44883573	4.85079	8	+	44883508	44883508	44883508
chr1	44948548	44948811	8.13835	15	+	44948651	44948651	44948651
chr1	45047786	45048032	8.55513	17	+	45047914	45047914	45047914
chr1	45325411	45325628	5.92874	10	+	45325504	45325504	45325504
chr1	45414856	45415264	18.3704	135	+	45415029	45415029	45415029
chr1	45416579	45416903	12.0447	89	+	45416723	45416723	45416723
chr1	45464541	45464864	11.0152	24	+	45464664	45464664	45464664
chr1	45488870	45489025	4.85079	8	+	45488987	45488987	45488987
chr1	45632015	45632341	16.6281	45	+	45632202	45632202	45632202
chr1	45805060	45805261	10.0158	18	+	45805166	45805166	45805166
chr1	45852132	45852306	6.94702	14	+	45852245	45852245	45852245
chr1	45883890	45884105	4.94756	9	+	45883982	45883982	45883982
chr1	45940364	45940523	5.85709	11	+	45940473	45940473	45940473
chr1	46212804	46212941	5.38977	9	+	46212883	46212883	46212883
chr1	46233895	46234035	6.61241	12	+	46233970	46233970	46233970
chr1	46313587	46313724	5.67478	10	+	46313597	46313597	46313597
chr1	46571611	46571818	12.3965	22	+	46571711	46571711	46571711
chr1	46706687	46707037	17.3989	111	+	46706857	46706857	46706857
chr1	46707358	46707644	12.4012	79	+	46707510	46707510	46707510
chr1	46910390	46910594	5.74402	16	+	46910470	46910470	46910470
chr1	46920466	46920673	8.37152	18	+	46920591	46920591	46920591
chr1	46951278	46951559	7.49031	16	+	46951373	46951373	46951373
chr1	46973171	46973356	6.90271	16	+	46973290	46973290	46973290
chr1	46978396	46978860	15.2124	52	+	46978688	46978688	46978688
chr1	47071470	47071659	8.08465	14	+	47071573	47071573	47071573
chr1	47133280	47133641	19.6651	61	+	47133468	47133468	47133468
chr1	47173649	47173979	10.2499	20	+	47173767	47173767	47173767
chr1	47238103	47238260	8.62363	15	+	47238151	47238151	47238151
chr1	47264194	47264526	5.63467	10	+	47264476	47264476	47264476
chr1	47363865	47364122	9.63206	19	+	47363999	47363999	47363999
chr1	47884123	47884364	17.6678	43	+	47884253	47884253	47884253
chr1	47890842	47891289	18.7511	62	+	47891058	47891058	47891058
chr1	47970947	47971135	5.38977	9	+	47971027	47971027	47971027
chr1	48691908	48692243	8.62363	15	+	48692131	48692131	48692131
chr1	48708689	48708834	4.93328	20	+	48708742	48708742	48708742
chr1	48709451	48709770	18.7327	79	+	48709598	48709598	48709598
chr1	49289711	49289848	5.38977	9	+	49289761	49289761	49289761
chr1	49410297	49410444	6.13845	12	+	49410383	49410383	49410383
chr1	49459522	49459716	8.08465	14	+	49459637	49459637	49459637
chr1	49942251	49942440	6.73189	14	+	49942351	49942351	49942351
chr1	49942840	49943003	7.18068	15	+	49942913	49942913	49942913
chr1	50457023	50457277	14.719	32	+	50457153	50457153	50457153
chr1	50694758	50695172	7.6293	18	+	50695042	50695042	50695042
chr1	50710377	50710598	5.92874	10	+	50710462	50710462	50710462
chr1	51330560	51330939	6.60775	15	+	51330813	51330813	51330813
chr1	51477981	51478267	7.37101	14	+	51478060	51478060	51478060
chr1	51486671	51486931	10.2661	24	+	51486769	51486769	51486769
chr1	51490274	51490509	5.38551	11	+	51490387	51490387	51490387
chr1	51535168	51535374	4.05753	17	+	51535293	51535293	51535293
chr1	51536536	51536735	5.28323	22	+	51536582	51536582	51536582
chr1	51538590	51538851	7.21338	31	+	51538737	51538737	51538737
chr1	51566044	51566304	5.03018	10	+	51566122	51566122	51566122
chr1	51592843	51593437	14.6948	65	+	51593113	51593113	51593113
chr1	51629903	51630064	6.26619	14	+	51629974	51629974	51629974
chr1	51681470	51681838	10.6357	34	+	51681701	51681701	51681701
chr1	51738793	51738994	7.62948	16	+	51738878	51738878	51738878
chr1	51799499	51799714	6.71346	21	+	51799629	51799629	51799629
chr1	51815567	51815982	13.5096	36	+	51815775	51815775	51815775
chr1	51902227	51902429	5.45306	11	+	51902313	51902313	51902313
chr1	51936206	51936481	10.3284	28	+	51936376	51936376	51936376
chr1	51963430	51963701	14.1048	46	+	51963572	51963572	51963572
chr1	51971878	51972151	6.25476	22	+	51971975	51971975	51971975
chr1	51972820	51972995	6.05094	21	+	51972912	51972912	51972912
chr1	51988507	51988798	8.69021	24	+	51988635	51988635	51988635
chr1	52065276	52065477	4.14987	13	+	52065350	52065350	52065350
chr1	52065996	52066303	9.19343	29	+	52066116	52066116	52066116
chr1	52136704	52136841	5.41908	11	+	52136742	52136742	52136742
chr1	52136975	52137161	7.93091	17	+	52137066	52137066	52137066
chr1	52170547	52170902	24.9342	90	+	52170777	52170777	52170777
chr1	52176095	52176444	11.9859	31	+	52176206	52176206	52176206
chr1	52184293	52184505	6.94702	14	+	52184386	52184386	52184386
chr1	52206938	52207084	4.03779	9	+	52207015	52207015	52207015
chr1	52289907	52290560	16.1922	61	+	52290433	52290433	52290433
chr1	52584235	52584372	5.23526	15	+	52584305	52584305	52584305
chr1	52584611	52584877	7.85289	23	+	52584701	52584701	52584701
chr1	52654683	52655005	10.946	32	+	52654869	52654869	52654869
chr1	52687452	52687707	5.90145	15	+	52687564	52687564	52687564
chr1	52713476	52713741	8.02855	17	+	52713630	52713630	52713630
chr1	52783619	52783773	5.41167	13	+	52783687	52783687	52783687
chr1	52874367	52874529	5.59336	11	+	52874443	52874443	52874443
chr1	52901662	52901891	11.8633	31	+	52901774	52901774	52901774
chr1	52994891	52995051	6.01926	11	+	52994949	52994949	52994949
chr1	53009938	53010244	14.041	120	+	53010096	53010096	53010096
chr1	53010352	53010771	14.4354	123	+	53010520	53010520	53010520
chr1	53168683	53168848	9.27372	18	+	53168787	53168787	53168787
chr1	53267072	53267337	10.1242	21	+	53267174	53267174	53267174
chr1	53353621	53354141	6.82621	16	+	53353861	53353861	53353861
chr1	53385648	53385838	9.03179	19	+	53385749	53385749	53385749
chr1	53409429	53409683	6.10376	11	+	53409607	53409607	53409607
chr1	53434419	53434564	5.92874	10	+	53434506	53434506	53434506
chr1	53450798	53451100	11.3968	31	+	53450934	53450934	53450934
chr1	53582907	53583130	6.23027	14	+	53583019	53583019	53583019
chr1	53638181	53638546	20.2128	75	+	53638310	53638310	53638310
chr1	53688965	53689285	13.2896	42	+	53689153	53689153	53689153
chr1	53692619	53692800	6.28852	19	+	53692687	53692687	53692687
chr1	53763415	53763759	5.46218	12	+	53763552	53763552	53763552
chr1	53806765	53807153	13.2786	140	+	53806946	53806946	53806946
chr1	53807713	53808043	15.3647	163	+	53807864	53807864	53807864
chr1	53841578	53841715	4.49163	10	+	53841668	53841668	53841668
chr1	53841823	53842089	5.30829	12	+	53841986	53841986	53841986
chr1	53880569	53880957	9.63891	25	+	53880769	53880769	53880769
chr1	53923312	53923555	9.29624	26	+	53923443	53923443	53923443
chr1	53924323	53924494	7.26493	20	+	53924409	53924409	53924409
chr1	54109722	54109969	11.1199	27	+	54109835	54109835	54109835
chr1	54251701	54251838	5.03018	10	+	54251746	54251746	54251746
chr1	54307381	54307841	8.66885	17	+	54307500	54307500	54307500
chr1	54441135	54441496	14.5789	51	+	54441351	54441351	54441351
chr1	54495764	54495949	9.13773	21	+	54495856	54495856	54495856
chr1	54541540	54542166	18.1336	137	+	54541967	54541967	54541967
chr1	54614495	54614657	5.67054	15	+	54614592	54614592	54614592
chr1	54614773	54614937	5.29026	14	+	54614886	54614886	54614886
chr1	54663884	54664064	6.24442	13	+	54663953	54663953	54663953
chr1	54733789	54734146	9.46318	21	+	54733905	54733905	54733905
chr1	54848412	54848549	5.34931	9	+	54848455	54848455	54848455
chr1	54873914	54874051	5.92874	10	+	54873953	54873953	54873953
chr1	54983078	54983412	4.66636	15	+	54983160	54983160	54983160
chr1	54987607	54987874	6.365	21	+	54987677	54987677	54987677
chr1	55084091	55084440	7.77887	29	+	55084338	55084338	55084338
chr1	55087917	55088168	9.28793	32	+	55088039	55088039	55088039
chr1	55096866	55097075	8.29449	20	+	55096962	55096962	55096962
chr1	55144765	55145222	10.2716	44	+	55144884	55144884	55144884
chr1	55165429	55165710	16.8624	88	+	55165562	55165562	55165562
chr1	55166341	55166488	4.46273	22	+	55166412	55166412	55166412
chr1	55187831	55188254	11.3636	48	+	55187988	55187988	55187988
chr1	55188643	55188989	5.85398	24	+	55188775	55188775	55188775
chr1	55219720	55219908	4.64376	13	+	55219830	55219830	55219830
chr1	55221030	55221184	4.58085	13	+	55221082	55221082	55221082
chr1	55243772	55243956	8.42342	23	+	55243860	55243860	55243860
chr1	55253613	55253750	3.79339	23	+	55253700	55253700	55253700
chr1	55255511	55255923	12.2257	75	+	55255702	55255702	55255702
chr1	55262746	55262933	6.67705	23	+	55262834	55262834	55262834
chr1	55280975	55281154	4.6886	11	+	55281044	55281044	55281044
chr1	55282930	55283073	4.41696	10	+	55282989	55282989	55282989
chr1	55293849	55294241	6.4903	20	+	55293911	55293911	55293911
chr1	55335962	55336311	10.8629	31	+	55336121	55336121	55336121
chr1	55408799	55409110	12.8936	32	+	55408930	55408930	55408930
chr1	55437216	55437431	8.33056	24	+	55437349	55437349	55437349
chr1	55632811	55633071	7.0067	12	+	55632883	55632883	55632883
chr1	55931106	55931261	5.38977	9	+	55931235	55931235	55931235
chr1	55957741	55957953	5.38977	9	+	55957843	55957843	55957843
chr1	56023151	56023484	11.7283	24	+	56023330	56023330	56023330
chr1	56741281	56741648	15.3224	49	+	56741494	56741494	56741494
chr1	56754305	56754722	12.9806	41	+	56754593	56754593	56754593
chr1	56771366	56771604	10.7571	20	+	56771440	56771440	56771440
chr1	56780471	56780899	13.2614	28	+	56780672	56780672	56780672
chr1	56901513	56901771	13.015	28	+	56901638	56901638	56901638
chr1	57338312	57338839	15.218	60	+	57338633	57338633	57338633
chr1	57358128	57358275	5.66626	11	+	57358225	57358225	57358225
chr1	57388985	57389157	6.21687	18	+	57389082	57389082	57389082
chr1	57400516	57400724	5.31613	14	+	57400611	57400611	57400611
chr1	57408908	57409089	8.86603	19	+	57409030	57409030	57409030
chr1	57425999	57426228	10.0386	24	+	57426124	57426124	57426124
chr1	57434311	57434648	9.71153	26	+	57434536	57434536	57434536
chr1	57506923	57507073	8.41085	16	+	57506993	57506993	57506993
chr1	57527132	57527632	17.6491	79	+	57527402	57527402	57527402
chr1	57533472	57533879	9.64055	27	+	57533695	57533695	57533695
chr1	57622180	57622347	5.78178	13	+	57622224	57622224	57622224
chr1	57663929	57664113	5.20961	16	+	57664064	57664064	57664064
chr1	57669020	57669372	8.7194	52	+	57669238	57669238	57669238
chr1	57670115	57670370	10.2926	60	+	57670245	57670245	57670245
chr1	57836763	57836921	5.77923	11	+	57836847	57836847	57836847
chr1	57947119	57947347	5.87067	12	+	57947247	57947247	57947247
chr1	58026936	58027173	9.72023	22	+	58027045	58027045	58027045
chr1	58045869	58046108	9.66356	26	+	58045978	58045978	58045978
chr1	58055174	58055311	5.69841	15	+	58055231	58055231	58055231
chr1	58086732	58086878	4.99833	14	+	58086793	58086793	58086793
chr1	58087477	58087688	5.66478	16	+	58087570	58087570	58087570
chr1	58169787	58170018	8.02568	15	+	58169862	58169862	58169862
chr1	58245462	58245636	8.24953	20	+	58245536	58245536	58245536
chr1	58347335	58347568	12.6351	35	+	58347462	58347462	58347462
chr1	58353275	58353431	5.79839	12	+	58353362	58353362	58353362
chr1	58423739	58423900	4.18348	16	+	58423825	58423825	58423825
chr1	58426658	58426873	9.85324	37	+	58426765	58426765	58426765
chr1	58449820	58450035	7.01951	19	+	58449951	58449951	58449951
chr1	58480825	58480963	4.61299	18	+	58480901	58480901	58480901
chr1	58481415	58481690	15.6963	63	+	58481569	58481569	58481569
chr1	58502243	58502482	5.67054	15	+	58502304	58502304	58502304
chr1	58576253	58576440	6.52559	13	+	58576320	58576320	58576320
chr1	58689547	58689708	7.12106	13	+	58689645	58689645	58689645
chr1	58709343	58709574	5.94476	12	+	58709450	58709450	58709450
chr1	58746314	58746555	10.1718	35	+	58746397	58746397	58746397
chr1	58746934	58747173	10.5365	36	+	58747051	58747051	58747051
chr1	58768299	58768549	4.60732	12	+	58768416	58768416	58768416
chr1	58818441	58818597	4.13622	23	+	58818497	58818497	58818497
chr1	58818831	58819086	9.28019	54	+	58818962	58818962	58818962
chr1	58819463	58819801	13.2373	78	+	58819598	58819598	58819598
chr1	58826045	58826353	13.3801	41	+	58826169	58826169	58826169
chr1	58852488	58852672	4.4603	9	+	58852501	58852501	58852501
chr1	58936287	58936475	7.97523	16	+	58936398	58936398	58936398
chr1	58946699	58946981	10.1959	22	+	58946902	58946902	58946902
chr1	58972849	58973106	4.85079	8	+	58972979	58972979	58972979
chr1	59014791	59015191	12.6318	39	+	59014913	59014913	59014913
chr1	59030125	59030501	6.80029	18	+	59030272	59030272	59030272
chr1	59176908	59177183	6.80156	15	+	59177020	59177020	59177020
chr1	59313316	59313568	6.6364	18	+	59313410	59313410	59313410
chr1	59313720	59313889	6.82128	19	+	59313778	59313778	59313778
chr1	59371873	59372185	6.60371	19	+	59372100	59372100	59372100
chr1	59378990	59379239	5.36879	12	+	59379156	59379156	59379156
chr1	59424940	59425087	4.79195	11	+	59425034	59425034	59425034
chr1	59432882	59433644	10.3308	101	+	59433470	59433470	59433470
chr1	59434106	59434409	13.629	133	+	59434247	59434247	59434247
chr1	59456582	59456750	5.18767	16	+	59456678	59456678	59456678
chr1	59479900	59480607	12.1632	106	+	59480186	59480186	59480186
chr1	59483762	59484000	5.84891	49	+	59483876	59483876	59483876
chr1	59490215	59490352	6.25146	15	+	59490260	59490260	59490260
chr1	59505345	59506146	12.9287	94	+	59505474	59505474	59505474
chr1	59513776	59513981	8.28289	25	+	59513844	59513844	59513844
chr1	59529212	59529420	4.81472	28	+	59529324	59529324	59529324
chr1	59529514	59529963	7.43703	44	+	59529838	59529838	59529838
chr1	59538913	59539101	3.81927	19	+	59538977	59538977	59538977
chr1	59541914	59542127	3.73477	25	+	59541974	59541974	59541974
chr1	59544335	59544661	10.7916	64	+	59544497	59544497	59544497
chr1	59565292	59565526	9.99692	25	+	59565404	59565404	59565404
chr1	59572994	59573131	5.23926	14	+	59573095	59573095	59573095
chr1	59579334	59579560	8.0687	27	+	59579429	59579429	59579429
chr1	59641638	59641783	5.82551	16	+	59641718	59641718	59641718
chr1	59641971	59642182	7.84447	22	+	59642088	59642088	59642088
chr1	59660866	59661089	4.49734	12	+	59660957	59660957	59660957
chr1	59665940	59666077	4.89161	18	+	59666030	59666030	59666030
chr1	59686062	59686233	5.06213	10	+	59686130	59686130	59686130
chr1	59720668	59720833	6.26495	21	+	59720756	59720756	59720756
chr1	59741642	59741990	7.74793	23	+	59741747	59741747	59741747
chr1	59754520	59755001	22.7462	163	+	59754780	59754780	59754780
chr1	59785371	59785777	10.7369	37	+	59785607	59785607	59785607
chr1	59806665	59806939	7.0497	15	+	59806754	59806754	59806754
chr1	59819481	59819756	5.34524	16	+	59819595	59819595	59819595
chr1	59820099	59820326	4.71639	14	+	59820189	59820189	59820189
chr1	59964463	59964690	7.87402	21	+	59964573	59964573	59964573
chr1	59969654	59969959	4.8216	15	+	59969745	59969745	59969745
chr1	59981349	59981590	8.07157	23	+	59981478	59981478	59981478
chr1	59983166	59983338	5.88967	17	+	59983252	59983252	59983252
chr1	60026261	60026468	7.98319	18	+	60026379	60026379	60026379
chr1	60104348	60104671	9.68347	31	+	60104514	60104514	60104514
chr1	60113196	60113475	7.89168	18	+	60113303	60113303	60113303
chr1	60133340	60133552	5.74901	13	+	60133442	60133442	60133442
chr1	60154940	60155106	5.19128	12	+	60154996	60154996	60154996
chr1	60237111	60237856	7.78053	26	+	60237203	60237203	60237203
chr1	60399951	60400379	4.54069	12	+	60400221	60400221	60400221
chr1	60466065	60466554	11.2767	40	+	60466242	60466242	60466242
chr1	60483435	60483625	7.26931	16	+	60483526	60483526	60483526
chr1	60489328	60489754	18.2769	71	+	60489586	60489586	60489586
chr1	60518542	60518783	4.48793	9	+	60518705	60518705	60518705
chr1	60600620	60600823	7.81759	23	+	60600756	60600756	60600756
chr1	60623489	60623971	8.12788	29	+	60623659	60623659	60623659
chr1	60835507	60835803	7.14853	17	+	60835609	60835609	60835609
chr1	60875307	60875696	19.1879	73	+	60875561	60875561	60875561
chr1	60889656	60889793	4.89996	11	+	60889745	60889745	60889745
chr1	60896053	60896345	10.1943	31	+	60896209	60896209	60896209
chr1	60907691	60908141	13.1228	134	+	60907957	60907957	60907957
chr1	60909014	60909164	4.06087	41	+	60909100	60909100	60909100
chr1	60909706	60909876	3.28359	35	+	60909779	60909779	60909779
chr1	60910308	60910586	5.74352	63	+	60910418	60910418	60910418
chr1	60914560	60914763	5.73685	33	+	60914662	60914662	60914662
chr1	61073586	61073783	6.75465	12	+	61073709	61073709	61073709
chr1	61354309	61354528	4.643	8	+	61354403	61354403	61354403
chr1	61476680	61477066	8.9096	25	+	61476961	61476961	61476961
chr1	62228171	62228647	23.3776	124	+	62228423	62228423	62228423
chr1	62444877	62445232	15.9353	51	+	62445013	62445013	62445013
chr1	62610890	62611298	13.4675	37	+	62611048	62611048	62611048
chr1	62694853	62695048	7.08508	23	+	62694940	62694940	62694940
chr1	62697139	62697520	8.82042	29	+	62697264	62697264	62697264
chr1	62711646	62711825	5.98649	13	+	62711712	62711712	62711712
chr1	62725230	62725907	9.61243	24	+	62725839	62725839	62725839
chr1	62747755	62747892	5.50459	14	+	62747827	62747827	62747827
chr1	62755113	62755343	9.74199	32	+	62755224	62755224	62755224
chr1	62762318	62762560	5.0861	13	+	62762367	62762367	62762367
chr1	62763874	62764011	5.69841	15	+	62763940	62763940	62763940
chr1	62783118	62783613	10.8733	87	+	62783341	62783341	62783341
chr1	62784464	62784918	10.2927	85	+	62784587	62784587	62784587
chr1	62789966	62790153	7.55982	22	+	62790086	62790086	62790086
chr1	62799545	62799846	9.03179	19	+	62799751	62799751	62799751
chr1	62814080	62814640	13.6279	95	+	62814381	62814381	62814381
chr1	62824294	62824473	5.69871	22	+	62824402	62824402	62824402
chr1	62829965	62830558	17.2321	89	+	62830292	62830292	62830292
chr1	62840898	62841151	5.21413	14	+	62841017	62841017	62841017
chr1	62874939	62875174	6.8417	15	+	62875074	62875074	62875074
chr1	63152616	63152773	4.53793	16	+	63152678	63152678	63152678
chr1	63157093	63157358	5.86727	26	+	63157309	63157309	63157309
chr1	63165188	63165335	4.89503	17	+	63165255	63165255	63165255
chr1	63176533	63176700	6.80774	23	+	63176618	63176618	63176618
chr1	63184563	63184904	8.44069	75	+	63184749	63184749	63184749
chr1	63185140	63185542	13.6753	121	+	63185341	63185341	63185341
chr1	63223526	63223855	7.03631	24	+	63223626	63223626	63223626
chr1	63250923	63251201	11.5459	55	+	63251069	63251069	63251069
chr1	63256787	63257070	8.34452	45	+	63256916	63256916	63256916
chr1	63260508	63260886	8.37354	41	+	63260644	63260644	63260644
chr1	63272552	63272778	7.26586	19	+	63272680	63272680	63272680
chr1	63286117	63286254	5.35619	15	+	63286185	63286185	63286185
chr1	63290535	63290710	4.712	24	+	63290632	63290632	63290632
chr1	63293824	63294250	9.96353	52	+	63294115	63294115	63294115
chr1	63319411	63319976	6.82128	19	+	63319820	63319820	63319820
chr1	63370195	63370583	18.439	78	+	63370375	63370375	63370375
chr1	63477787	63477935	6.28711	17	+	63477838	63477838	63477838
chr1	63478513	63478762	9.16978	25	+	63478632	63478632	63478632
chr1	63488679	63489222	15.3221	134	+	63488930	63488930	63488930
chr1	63492384	63492521	3.0265	26	+	63492506	63492506	63492506
chr1	63714230	63714678	8.39784	22	+	63714513	63714513	63714513
chr1	63777048	63777263	8.28348	17	+	63777176	63777176	63777176
chr1	63905752	63906172	8.13835	15	+	63905824	63905824	63905824
chr1	63984326	63984561	12.1813	29	+	63984453	63984453	63984453
chr1	64055498	64055942	7.4912	19	+	64055815	64055815	64055815
chr1	64253834	64254071	10.2545	21	+	64253947	64253947	64253947
chr1	64272717	64273168	6.70099	18	+	64272802	64272802	64272802
chr1	64324631	64324932	4.78423	9	+	64324674	64324674	64324674
chr1	64349776	64349990	5.60172	23	+	64349863	64349863	64349863
chr1	64352135	64352531	9.07357	38	+	64352306	64352306	64352306
chr1	64357955	64358345	15.092	42	+	64358201	64358201	64358201
chr1	64385184	64385415	4.85079	8	+	64385258	64385258	64385258
chr1	64462600	64462812	5.05208	12	+	64462683	64462683	64462683
chr1	64467829	64468041	5.92464	14	+	64467932	64467932	64467932
chr1	64469948	64470173	7.89168	18	+	64470055	64470055	64470055
chr1	64492705	64492855	5.90748	12	+	64492766	64492766	64492766
chr1	64579183	64579525	5.74402	16	+	64579397	64579397	64579397
chr1	64623323	64623661	8.37848	29	+	64623447	64623447	64623447
chr1	64624554	64624696	5.95677	20	+	64624628	64624628	64624628
chr1	64663608	64663928	4.25203	10	+	64663727	64663727	64663727
chr1	64670472	64670609	5.09448	10	+	64670516	64670516	64670516
chr1	64702092	64702318	12.9487	35	+	64702206	64702206	64702206
chr1	64720426	64720618	5.24913	12	+	64720541	64720541	64720541
chr1	64737381	64737520	5.20773	17	+	64737463	64737463	64737463
chr1	64776807	64776952	4.29629	33	+	64776865	64776865	64776865
chr1	64779331	64779637	9.03874	85	+	64779464	64779464	64779464
chr1	64780114	64780395	7.38522	71	+	64780239	64780239	64780239
chr1	64787002	64787139	3.51501	16	+	64787041	64787041	64787041
chr1	64931632	64931884	12.2499	29	+	64931757	64931757	64931757
chr1	64963138	64963288	5.02142	14	+	64963224	64963224	64963224
chr1	64963504	64963842	8.79479	26	+	64963718	64963718	64963718
chr1	65001543	65001690	6.15498	19	+	65001595	65001595	65001595
chr1	65003196	65003534	12.0528	37	+	65003328	65003328	65003328
chr1	65028806	65029057	7.98319	18	+	65028934	65028934	65028934
chr1	65059402	65059600	6.71459	16	+	65059469	65059469	65059469
chr1	65084192	65084397	6.13528	23	+	65084279	65084279	65084279
chr1	65087450	65087732	15.7047	60	+	65087581	65087581	65087581
chr1	65098855	65099025	5.35619	15	+	65098896	65098896	65098896
chr1	65114459	65114719	9.03856	26	+	65114595	65114595	65114595
chr1	65190217	65190399	6.05948	12	+	65190287	65190287	65190287
chr1	65224951	65225102	5.12587	17	+	65225006	65225006	65225006
chr1	65225523	65226015	8.61079	29	+	65225843	65225843	65225843
chr1	65232908	65233262	10.9537	29	+	65233030	65233030	65233030
chr1	65339314	65339560	11.6969	27	+	65339437	65339437	65339437
chr1	65417498	65417641	5.84112	10	+	65417579	65417579	65417579
chr1	65464592	65464831	5.928	10	+	65464778	65464778	65464778
chr1	65486859	65487029	8.62363	15	+	65486963	65486963	65486963
chr1	65582489	65582627	5.92874	10	+	65582526	65582526	65582526
chr1	65731068	65731211	6.46772	11	+	65731113	65731113	65731113
chr1	65846615	65847172	15.9484	44	+	65847046	65847046	65847046
chr1	66026185	66026340	13.4744	24	+	66026253	66026253	66026253
chr1	66167569	66167743	5.66626	11	+	66167682	66167682	66167682
chr1	66220231	66220451	4.36855	10	+	66220437	66220437	66220437
chr1	66221537	66221863	6.11948	15	+	66221670	66221670	66221670
chr1	66474439	66474635	6.85934	14	+	66474558	66474558	66474558
chr1	66489575	66489742	6.46772	11	+	66489698	66489698	66489698
chr1	66514621	66514777	7.37101	14	+	66514733	66514733	66514733
chr1	66571980	66572167	5.88424	10	+	66572117	66572117	66572117
chr1	66720613	66720847	5.38977	9	+	66720748	66720748	66720748
chr1	66746573	66746874	14.2457	62	+	66746707	66746707	66746707
chr1	66747216	66747457	5.77928	24	+	66747321	66747321	66747321
chr1	66793617	66793761	4.85079	8	+	66793703	66793703	66793703
chr1	66863473	66863640	5.99296	15	+	66863526	66863526	66863526
chr1	66909426	66909581	6.23027	14	+	66909541	66909541	66909541
chr1	66958962	66959249	21.3068	65	+	66959074	66959074	66959074
chr1	67007407	67007805	19.242	91	+	67007668	67007668	67007668
chr1	67285150	67285348	6.46772	11	+	67285271	67285271	67285271
chr1	67354209	67354520	10.6274	24	+	67354424	67354424	67354424
chr1	67458289	67458503	7.0067	12	+	67458422	67458422	67458422
chr1	67982364	67982662	11.704	38	+	67982501	67982501	67982501
chr1	67982800	67982941	4.23652	13	+	67982849	67982849	67982849
chr1	68014424	68014561	4.98157	9	+	68014485	68014485	68014485
chr1	68029653	68029907	7.0067	12	+	68029741	68029741	68029741
chr1	68351025	68351213	6.9742	13	+	68351106	68351106	68351106
chr1	68380366	68380650	19.1381	53	+	68380489	68380489	68380489
chr1	68684099	68684344	7.54567	13	+	68684226	68684226	68684226
chr1	69506578	69506878	10.0469	20	+	69506694	69506694	69506694
chr1	70367611	70367862	11.5258	25	+	70367740	70367740	70367740
chr1	70740526	70740663	5.38977	9	+	70740612	70740612	70740612
chr1	70836526	70836683	5.92874	10	+	70836617	70836617	70836617
chr1	70853322	70853561	8.66885	17	+	70853434	70853434	70853434
chr1	70908843	70909040	6.19476	14	+	70908933	70908933	70908933
chr1	71082231	71082538	15.8682	51	+	71082378	71082378	71082378
chr1	71149163	71149899	5.4243	17	+	71149743	71149743	71149743
chr1	71165149	71165286	5.70342	11	+	71165208	71165208	71165208
chr1	71288106	71288334	8.07686	18	+	71288199	71288199	71288199
chr1	71297160	71297312	7.0067	12	+	71297196	71297196	71297196
chr1	71578246	71578525	8.62363	15	+	71578345	71578345	71578345
chr1	71603723	71603881	5.998	17	+	71603788	71603788	71603788
chr1	71681763	71681942	7.19848	21	+	71681841	71681841	71681841
chr1	71682023	71682181	5.25901	15	+	71682081	71682081	71682081
chr1	71692549	71692948	14.484	152	+	71692733	71692733	71692733
chr1	71694906	71695053	3.38506	37	+	71694976	71694976	71694976
chr1	71697313	71697694	8.15418	92	+	71697496	71697496	71697496
chr1	71719044	71719224	6.24867	40	+	71719135	71719135	71719135
chr1	71719882	71720481	13.3598	85	+	71720279	71720279	71720279
chr1	71738913	71739163	7.08282	14	+	71739109	71739109	71739109
chr1	71787676	71788149	7.82531	20	+	71787786	71787786	71787786
chr1	72219470	72219735	9.10523	36	+	72219575	72219575	72219575
chr1	72221518	72221682	4.87429	18	+	72221604	72221604	72221604
chr1	72229558	72229836	8.03353	22	+	72229731	72229731	72229731
chr1	72251775	72252057	14.5557	70	+	72251924	72251924	72251924
chr1	72258782	72259105	8.56488	76	+	72258982	72258982	72258982
chr1	72260566	72261000	14.0481	122	+	72260731	72260731	72260731
chr1	72272901	72273111	4.50033	33	+	72272975	72272975	72272975
chr1	72275590	72275948	18.2345	135	+	72275740	72275740	72275740
chr1	72283707	72283862	4.72339	15	+	72283785	72283785	72283785
chr1	72289167	72289653	14.4482	94	+	72289517	72289517	72289517
chr1	72294739	72294964	5.10521	22	+	72294856	72294856	72294856
chr1	72301338	72301640	4.80487	17	+	72301409	72301409	72301409
chr1	72301738	72302034	8.03772	29	+	72301868	72301868	72301868
chr1	72353877	72354180	7.93837	26	+	72354054	72354054	72354054
chr1	72359643	72359922	12.2706	47	+	72359793	72359793	72359793
chr1	72424775	72424967	5.16044	10	+	72424847	72424847	72424847
chr1	72475260	72475404	6.52559	13	+	72475326	72475326	72475326
chr1	72537431	72537659	9.77725	22	+	72537541	72537541	72537541
chr1	72583632	72583790	6.02202	13	+	72583730	72583730	72583730
chr1	72624038	72624175	5.50459	14	+	72624109	72624109	72624109
chr1	72687520	72687850	5.89252	14	+	72687606	72687606	72687606
chr1	72718669	72719171	13.3254	48	+	72719000	72719000	72719000
chr1	72757695	72758000	5.76641	21	+	72757789	72757789	72757789
chr1	72773241	72773378	5.76292	12	+	72773300	72773300	72773300
chr1	72825328	72825738	5.22005	12	+	72825452	72825452	72825452
chr1	72839795	72840183	22.3767	131	+	72839943	72839943	72839943
chr1	72852141	72852367	4.62028	26	+	72852238	72852238	72852238
chr1	72852528	72853183	9.94522	60	+	72852943	72852943	72852943
chr1	72859747	72859889	6.10314	19	+	72859838	72859838	72859838
chr1	72870436	72870605	3.65636	24	+	72870539	72870539	72870539
chr1	72873255	72873437	5.28973	34	+	72873345	72873345	72873345
chr1	72874560	72874909	10.141	64	+	72874745	72874745	72874745
chr1	72991719	72991918	8.31052	33	+	72991815	72991815	72991815
chr1	72992025	72992249	11.8967	48	+	72992143	72992143	72992143
chr1	73006768	73007328	14.6115	86	+	73007154	73007154	73007154
chr1	73010238	73010423	4.36041	24	+	73010344	73010344	73010344
chr1	73083252	73083417	6.38821	12	+	73083343	73083343	73083343
chr1	73135060	73135303	9.60307	20	+	73135176	73135176	73135176
chr1	73370486	73370721	10.2406	18	+	73370603	73370603	73370603
chr1	73436562	73436918	7.34441	18	+	73436808	73436808	73436808
chr1	73547341	73547696	8.59576	21	+	73547471	73547471	73547471
chr1	73569879	73570331	8.11751	20	+	73570012	73570012	73570012
chr1	73667477	73667647	5.93707	11	+	73667565	73667565	73667565
chr1	73689404	73689596	7.80945	15	+	73689479	73689479	73689479
chr1	73872975	73873136	5.36879	12	+	73873038	73873038	73873038
chr1	73909152	73909574	9.28793	32	+	73909353	73909353	73909353
chr1	73927419	73927631	9.46318	21	+	73927536	73927536	73927536
chr1	73948285	73948457	5.27108	13	+	73948345	73948345	73948345
chr1	73952431	73952757	5.82551	16	+	73952560	73952560	73952560
chr1	74013143	74013325	5.35619	15	+	74013216	74013216	74013216
chr1	74013421	74013633	6.69523	19	+	74013537	74013537	74013537
chr1	74077713	74077931	9.25819	31	+	74077801	74077801	74077801
chr1	74114511	74114733	8.17043	26	+	74114617	74114617	74114617
chr1	74116782	74117008	7.13406	21	+	74116901	74116901	74116901
chr1	74131070	74131248	5.23526	15	+	74131162	74131162	74131162
chr1	74138932	74139191	10.6651	60	+	74139056	74139056	74139056
chr1	74145459	74145677	4.23031	18	+	74145591	74145591	74145591
chr1	74152880	74153200	7.87023	35	+	74152990	74152990	74152990
chr1	74157898	74158502	18.5563	110	+	74158076	74158076	74158076
chr1	74226262	74226479	10.1215	27	+	74226379	74226379	74226379
chr1	74282843	74283156	7.32377	23	+	74282996	74282996	74282996
chr1	74292161	74292427	9.91936	30	+	74292290	74292290	74292290
chr1	74303491	74303760	14.8818	49	+	74303609	74303609	74303609
chr1	74331229	74331627	5.0186	16	+	74331304	74331304	74331304
chr1	74350647	74350793	4.51023	21	+	74350730	74350730	74350730
chr1	74355039	74355245	7.25719	35	+	74355123	74355123	74355123
chr1	74378913	74379065	4.67581	14	+	74378969	74378969	74378969
chr1	74381642	74381893	6.33969	21	+	74381722	74381722	74381722
chr1	74390889	74391046	6.35425	15	+	74390941	74390941	74390941
chr1	74433360	74433755	10.3934	54	+	74433534	74433534	74433534
chr1	74443740	74444193	6.75676	30	+	74444077	74444077	74444077
chr1	74502300	74502484	5.90748	12	+	74502391	74502391	74502391
chr1	74552329	74552493	5.51908	18	+	74552377	74552377	74552377
chr1	74629277	74629421	6.14517	16	+	74629354	74629354	74629354
chr1	74634520	74635027	8.57682	29	+	74634835	74634835	74634835
chr1	74708253	74708651	6.56784	13	+	74708334	74708334	74708334
chr1	74795474	74795617	5.41167	13	+	74795506	74795506	74795506
chr1	74825730	74826031	9.02129	44	+	74825866	74825866	74825866
chr1	74831154	74831321	4.66636	15	+	74831200	74831200	74831200
chr1	74841139	74841276	4.70422	15	+	74841204	74841204	74841204
chr1	74853702	74853896	6.37839	28	+	74853808	74853808	74853808
chr1	74871449	74871962	18.0559	109	+	74871689	74871689	74871689
chr1	74898021	74898245	6.57734	26	+	74898142	74898142	74898142
chr1	74901418	74901613	4.3545	20	+	74901503	74901503	74901503
chr1	74975752	74975889	6.02202	13	+	74975810	74975810	74975810
chr1	74983162	74983299	6.34518	12	+	74983223	74983223	74983223
chr1	75011154	75011313	5.83431	12	+	75011220	75011220	75011220
chr1	75018271	75018408	4.81603	9	+	75018371	75018371	75018371
chr1	75026609	75026841	6.05669	14	+	75026782	75026782	75026782
chr1	75073632	75073917	8.86869	31	+	75073730	75073730	75073730
chr1	75087094	75087258	4.85018	8	+	75087174	75087174	75087174
chr1	75121216	75121571	7.73096	19	+	75121305	75121305	75121305
chr1	75139156	75139524	11.1012	34	+	75139302	75139302	75139302
chr1	75165247	75165495	5.38296	13	+	75165425	75165425	75165425
chr1	75176828	75177133	7.12301	19	+	75177055	75177055	75177055
chr1	75207322	75207498	5.79809	16	+	75207450	75207450	75207450
chr1	75214829	75214967	4.70451	20	+	75214933	75214933	75214933
chr1	75218404	75218621	5.08576	21	+	75218526	75218526	75218526
chr1	75224334	75224484	6.31592	19	+	75224417	75224417	75224417
chr1	75233030	75233212	5.81095	17	+	75233111	75233111	75233111
chr1	75259712	75259873	5.31962	11	+	75259738	75259738	75259738
chr1	75313755	75314046	4.97545	14	+	75313978	75313978	75313978
chr1	75314527	75314668	5.61315	16	+	75314553	75314553	75314553
chr1	75340857	75341483	6.98533	27	+	75341022	75341022	75341022
chr1	75366322	75366536	4.57289	9	+	75366457	75366457	75366457
chr1	75377692	75377851	6.60161	22	+	75377785	75377785	75377785
chr1	75410419	75410626	8.62352	20	+	75410540	75410540	75410540
chr1	75432441	75432621	4.95581	11	+	75432515	75432515	75432515
chr1	75439569	75439991	6.8666	36	+	75439857	75439857	75439857
chr1	75444032	75444274	4.80371	28	+	75444199	75444199	75444199
chr1	75444882	75445030	4.6396	24	+	75444931	75444931	75444931
chr1	75464272	75464417	5.48747	11	+	75464364	75464364	75464364
chr1	75477438	75477624	4.43469	18	+	75477518	75477518	75477518
chr1	75479302	75479590	4.22853	17	+	75479398	75479398	75479398
chr1	75487675	75487851	4.55816	14	+	75487786	75487786	75487786
chr1	75508056	75508236	4.84865	27	+	75508145	75508145	75508145
chr1	75508565	75508863	8.74786	50	+	75508716	75508716	75508716
chr1	75509248	75509402	5.51673	32	+	75509342	75509342	75509342
chr1	75517941	75518123	8.74942	29	+	75518013	75518013	75518013
chr1	75542764	75543057	4.3721	12	+	75542950	75542950	75542950
chr1	75556154	75556342	8.20469	26	+	75556245	75556245	75556245
chr1	75585467	75585820	15.8682	51	+	75585619	75585619	75585619
chr1	75598385	75598660	12.8325	43	+	75598508	75598508	75598508
chr1	75613461	75613631	7.80223	18	+	75613549	75613549	75613549
chr1	75659297	75659586	8.62412	25	+	75659423	75659423	75659423
chr1	75664187	75664652	6.90245	20	+	75664303	75664303	75664303
chr1	75701256	75701590	6.75465	12	+	75701536	75701536	75701536
chr1	75801075	75801378	11.4184	35	+	75801265	75801265	75801265
chr1	75842851	75843066	7.97523	16	+	75842959	75842959	75842959
chr1	75859409	75859675	12.5851	26	+	75859523	75859523	75859523
chr1	75884894	75885443	7.9131	21	+	75885292	75885292	75885292
chr1	75898623	75898829	5.92874	10	+	75898712	75898712	75898712
chr1	76025502	76026153	7.7069	25	+	76025854	76025854	76025854
chr1	76032993	76033243	6.07961	18	+	76033153	76033153	76033153
chr1	76035830	76035967	4.64376	13	+	76035886	76035886	76035886
chr1	77256382	77256565	4.85018	8	+	77256448	77256448	77256448
chr1	77409982	77410172	6.68393	15	+	77410090	77410090	77410090
chr1	77437135	77437315	4.9831	22	+	77437219	77437219	77437219
chr1	77438030	77438338	7.45303	37	+	77438238	77438238	77438238
chr1	77438720	77438917	5.39393	30	+	77438826	77438826	77438826
chr1	77443728	77444005	11.336	69	+	77443876	77443876	77443876
chr1	77448171	77448386	5.72531	53	+	77448263	77448263	77448263
chr1	77449354	77449592	6.51144	57	+	77449474	77449474	77449474
chr1	77450339	77450790	11.4626	103	+	77450635	77450635	77450635
chr1	77453330	77453566	3.58938	28	+	77453440	77453440	77453440
chr1	77458354	77458744	9.81017	39	+	77458607	77458607	77458607
chr1	77463944	77464213	11.1081	40	+	77464076	77464076	77464076
chr1	77469247	77469513	14.6655	76	+	77469359	77469359	77469359
chr1	77472578	77472729	3.99538	17	+	77472634	77472634	77472634
chr1	77493319	77493781	9.14077	34	+	77493640	77493640	77493640
chr1	77499533	77499736	6.49466	21	+	77499633	77499633	77499633
chr1	77626534	77626751	6.64953	14	+	77626614	77626614	77626614
chr1	77709740	77709905	7.91609	15	+	77709833	77709833	77709833
chr1	77752868	77753014	5.34931	9	+	77752938	77752938	77752938
chr1	78116542	78116795	9.53137	23	+	78116663	78116663	78116663
chr1	78164579	78164889	10.1042	25	+	78164729	78164729	78164729
chr1	78186131	78186328	5.06213	10	+	78186180	78186180	78186180
chr1	78306857	78307038	5.31613	14	+	78306946	78306946	78306946
chr1	78506304	78506605	5.87067	12	+	78506424	78506424	78506424
chr1	78598633	78598934	14.6656	59	+	78598746	78598746	78598746
chr1	78654126	78654602	7.52228	25	+	78654476	78654476	78654476
chr1	78721082	78721242	5.38909	9	+	78721184	78721184	78721184
chr1	79194393	79194530	4.85079	8	+	79194472	79194472	79194472
chr1	79377707	79377845	5.92874	10	+	79377772	79377772	79377772
chr1	79436570	79436707	5.38977	9	+	79436658	79436658	79436658
chr1	79450759	79451349	9.87344	21	+	79450973	79450973	79450973
chr1	79599148	79599382	12.2938	23	+	79599259	79599259	79599259
chr1	79758135	79758462	7.79699	21	+	79758342	79758342	79758342
chr1	79772583	79772763	6.32578	11	+	79772659	79772659	79772659
chr1	80147280	80147608	12.5172	30	+	80147428	80147428	80147428
chr1	80232739	80232993	9.54267	52	+	80232901	80232901	80232901
chr1	80234016	80234545	8.70732	47	+	80234141	80234141	80234141
chr1	80312166	80312416	7.79302	24	+	80312282	80312282	80312282
chr1	80312494	80312677	8.76589	27	+	80312585	80312585	80312585
chr1	80320071	80320254	5.28728	11	+	80320155	80320155	80320155
chr1	80346287	80346424	5.38977	9	+	80346329	80346329	80346329
chr1	80399983	80400385	20.2646	71	+	80400243	80400243	80400243
chr1	80619326	80619633	8.81213	19	+	80619505	80619505	80619505
chr1	80753725	80753865	6.64562	15	+	80753815	80753815	80753815
chr1	80826260	80826403	6.46772	11	+	80826323	80826323	80826323
chr1	81440993	81441160	5.38977	9	+	81441066	81441066	81441066
chr1	81541886	81542082	10.6071	20	+	81541981	81541981	81541981
chr1	81574233	81574536	11.4068	23	+	81574360	81574360	81574360
chr1	81714875	81715090	10.2406	18	+	81714968	81714968	81714968
chr1	82004360	82004786	8.83392	21	+	82004612	82004612	82004612
chr1	82721333	82721539	9.89332	22	+	82721429	82721429	82721429
chr1	82816873	82817569	11.5269	46	+	82817453	82817453	82817453
chr1	82823542	82823808	15.4128	41	+	82823678	82823678	82823678
chr1	82835810	82836165	7.54683	33	+	82836002	82836002	82836002
chr1	82836614	82836823	10.0118	43	+	82836718	82836718	82836718
chr1	82854188	82854398	7.54622	23	+	82854271	82854271	82854271
chr1	82863534	82863831	10.5042	24	+	82863732	82863732	82863732
chr1	82945205	82945547	9.64055	27	+	82945380	82945380	82945380
chr1	82956538	82956770	6.3619	13	+	82956602	82956602	82956602
chr1	82957071	82957303	4.08979	8	+	82957208	82957208	82957208
chr1	82997011	82997151	6.17871	12	+	82997072	82997072	82997072
chr1	83034663	83035038	7.59109	20	+	83034827	83034827	83034827
chr1	83532018	83532333	11.9692	26	+	83532124	83532124	83532124
chr1	83657935	83658072	4.85079	8	+	83657954	83657954	83657954
chr1	84173604	84173979	8.45237	19	+	84173855	84173855	84173855
chr1	84202359	84202692	17.9377	61	+	84202517	84202517	84202517
chr1	84214404	84214697	13.2844	33	+	84214554	84214554	84214554
chr1	84222621	84222758	4.74433	8	+	84222706	84222706	84222706
chr1	84267799	84268000	7.54567	13	+	84267897	84267897	84267897
chr1	84280963	84281108	4.73971	11	+	84281057	84281057	84281057
chr1	84329385	84330021	9.70919	41	+	84329521	84329521	84329521
chr1	84376406	84376557	5.88424	10	+	84376467	84376467	84376467
chr1	84402222	84402612	7.99733	23	+	84402324	84402324	84402324
chr1	84403530	84403779	6.0819	17	+	84403648	84403648	84403648
chr1	84496849	84497031	5.15889	9	+	84496900	84496900	84496900
chr1	84546181	84546477	13.9665	28	+	84546360	84546360	84546360
chr1	84627923	84628083	5.89252	14	+	84627974	84627974	84627974
chr1	84633528	84633672	4.2012	21	+	84633611	84633611	84633611
chr1	84636995	84637498	11.2966	58	+	84637269	84637269	84637269
chr1	84692852	84692989	6.19749	17	+	84692923	84692923	84692923
chr1	84728409	84728648	9.63701	23	+	84728539	84728539	84728539
chr1	84835262	84835418	5.85398	24	+	84835331	84835331	84835331
chr1	84835955	84836142	4.37828	18	+	84836026	84836026	84836026
chr1	84845426	84845628	5.49451	28	+	84845519	84845519	84845519
chr1	84848409	84848566	5.01183	24	+	84848474	84848474	84848474
chr1	84857308	84857743	16.0746	120	+	84857499	84857499	84857499
chr1	84863514	84863814	4.51369	26	+	84863735	84863735	84863735
chr1	84868551	84869061	8.01092	53	+	84868879	84868879	84868879
chr1	84878802	84879230	9.41793	40	+	84879005	84879005	84879005
chr1	84886637	84886962	10.9019	43	+	84886835	84886835	84886835
chr1	84931200	84931363	4.75253	13	+	84931237	84931237	84931237
chr1	84958277	84958546	8.79956	18	+	84958441	84958441	84958441
chr1	84962974	84963111	6.69792	13	+	84963020	84963020	84963020
chr1	84989024	84989206	4.69131	9	+	84989119	84989119	84989119
chr1	85027110	85027261	8.02396	14	+	85027185	85027185	85027185
chr1	85044222	85044362	7.0067	12	+	85044272	85044272	85044272
chr1	85093967	85094176	4.03779	9	+	85093996	85093996	85093996
chr1	85111407	85111583	6.61063	13	+	85111497	85111497	85111497
chr1	85144184	85144592	7.54567	13	+	85144310	85144310	85144310
chr1	85162153	85162358	8.08162	15	+	85162247	85162247	85162247
chr1	85176202	85176540	6.46772	11	+	85176457	85176457	85176457
chr1	85194046	85194194	6.46772	11	+	85194107	85194107	85194107
chr1	85207337	85207548	14.0289	26	+	85207445	85207445	85207445
chr1	85227739	85228039	4.71007	8	+	85227848	85227848	85227848
chr1	85259848	85260003	5.16529	15	+	85259894	85259894	85259894
chr1	85301725	85302190	7.06262	20	+	85302117	85302117	85302117
chr1	85336424	85336857	8.38591	20	+	85336732	85336732	85336732
chr1	87391559	87391696	6.46772	11	+	87391658	87391658	87391658
chr1	87451994	87452147	5.92874	10	+	87452030	87452030	87452030
chr1	87633132	87633273	6.69045	14	+	87633173	87633173	87633173
chr1	87689845	87690077	8.76296	23	+	87689943	87689943	87689943
chr1	87784076	87784333	6.17871	12	+	87784237	87784237	87784237
chr1	87791107	87791298	5.0861	13	+	87791178	87791178	87791178
chr1	87805360	87805606	12.0507	34	+	87805477	87805477	87805477
chr1	87890100	87890412	7.56302	17	+	87890321	87890321	87890321
chr1	87904461	87904626	5.40541	10	+	87904584	87904584	87904584
chr1	87921102	87921322	7.46386	18	+	87921189	87921189	87921189
chr1	87928907	87929352	6.965	15	+	87929090	87929090	87929090
chr1	87956099	87956258	5.91128	24	+	87956167	87956167	87956167
chr1	87959256	87959518	7.45549	33	+	87959387	87959387	87959387
chr1	88051285	88051422	6.88231	15	+	88051336	88051336	88051336
chr1	88075512	88075746	10.1497	31	+	88075632	88075632	88075632
chr1	88084408	88084811	17.984	117	+	88084628	88084628	88084628
chr1	88085746	88085913	4.01321	25	+	88085818	88085818	88085818
chr1	88098008	88098239	13.0422	34	+	88098117	88098117	88098117
chr1	88112259	88112437	5.21413	14	+	88112360	88112360	88112360
chr1	88132899	88133479	14.3422	65	+	88133273	88133273	88133273
chr1	88191243	88191444	6.16799	21	+	88191365	88191365	88191365
chr1	88191569	88191824	9.28793	32	+	88191699	88191699	88191699
chr1	88196812	88197030	5.93401	39	+	88196948	88196948	88196948
chr1	88197698	88197918	4.00618	27	+	88197792	88197792	88197792
chr1	88198031	88198306	3.38047	23	+	88198103	88198103	88198103
chr1	88199722	88200132	6.91939	55	+	88199973	88199973	88199973
chr1	88204915	88205178	4.28116	74	+	88205030	88205030	88205030
chr1	88205873	88206300	7.17484	124	+	88206029	88206029	88206029
chr1	88207449	88207932	7.85459	134	+	88207698	88207698	88207698
chr1	88208241	88208536	5.11939	86	+	88208410	88208410	88208410
chr1	88245270	88245771	11.4688	57	+	88245590	88245590	88245590
chr1	88255278	88255577	6.2231	23	+	88255358	88255358	88255358
chr1	88277493	88277992	6.80156	15	+	88277581	88277581	88277581
chr1	88317660	88317862	4.51891	12	+	88317755	88317755	88317755
chr1	88331103	88331358	6.52408	22	+	88331232	88331232	88331232
chr1	88338952	88339280	5.21535	23	+	88339137	88339137	88339137
chr1	88346707	88346867	6.34831	17	+	88346755	88346755	88346755
chr1	88353520	88353734	5.93783	16	+	88353681	88353681	88353681
chr1	88368805	88369079	4.03209	18	+	88368858	88368858	88368858
chr1	88369295	88369432	3.7165	16	+	88369341	88369341	88369341
chr1	88383994	88384418	7.29364	69	+	88384119	88384119	88384119
chr1	88385387	88385695	10.5186	103	+	88385553	88385553	88385553
chr1	88388747	88388996	4.24247	42	+	88388901	88388901	88388901
chr1	88394701	88394945	3.60852	17	+	88394910	88394910	88394910
chr1	88400786	88400979	4.69058	29	+	88400899	88400899	88400899
chr1	88402095	88402241	4.27983	36	+	88402184	88402184	88402184
chr1	88405959	88406266	10.8954	75	+	88406126	88406126	88406126
chr1	88406934	88407213	4.91569	32	+	88407054	88407054	88407054
chr1	88422899	88423139	4.44419	30	+	88423012	88423012	88423012
chr1	88424829	88425043	5.29762	38	+	88424926	88424926	88424926
chr1	88428561	88428698	3.47535	16	+	88428695	88428695	88428695
chr1	88483602	88483742	6.21687	18	+	88483678	88483678	88483678
chr1	88544064	88544462	12.1496	42	+	88544268	88544268	88544268
chr1	88600206	88600472	7.75827	18	+	88600337	88600337	88600337
chr1	88615922	88616256	12.0463	29	+	88616029	88616029	88616029
chr1	88658675	88658902	7.67702	16	+	88658792	88658792	88658792
chr1	88755543	88755694	6.17871	12	+	88755627	88755627	88755627
chr1	88931794	88931943	4.84329	13	+	88931855	88931855	88931855
chr1	88995264	88995480	7.47235	14	+	88995345	88995345	88995345
chr1	89081907	89082182	5.04654	17	+	89081979	89081979	89081979
chr1	89083743	89083886	5.02412	19	+	89083793	89083793	89083793
chr1	89110396	89110896	7.32999	30	+	89110502	89110502	89110502
chr1	89122369	89122541	4.08025	47	+	89122451	89122451	89122451
chr1	89122947	89123504	11.2358	138	+	89123143	89123143	89123143
chr1	89127196	89127520	9.39758	115	+	89127365	89127365	89127365
chr1	89142829	89142967	5.13469	12	+	89142915	89142915	89142915
chr1	89209783	89210065	5.63521	17	+	89209977	89209977	89209977
chr1	89210593	89210741	5.48812	16	+	89210643	89210643	89210643
chr1	89223533	89223838	5.79809	16	+	89223768	89223768	89223768
chr1	89315437	89315574	5.79863	10	+	89315541	89315541	89315541
chr1	89408600	89408737	4.94597	12	+	89408693	89408693	89408693
chr1	89421678	89421982	7.55501	15	+	89421879	89421879	89421879
chr1	89438332	89438499	6.23506	11	+	89438383	89438383	89438383
chr1	89504270	89504431	4.60193	9	+	89504299	89504299	89504299
chr1	89554784	89554994	8.92004	27	+	89554866	89554866	89554866
chr1	89570460	89570716	8.24708	39	+	89570561	89570561	89570561
chr1	89572667	89572913	6.37984	31	+	89572791	89572791	89572791
chr1	89583746	89583919	7.79699	21	+	89583829	89583829	89583829
chr1	89618898	89619078	5.71662	13	+	89618998	89618998	89618998
chr1	89625563	89626033	16.9952	69	+	89625901	89625901	89625901
chr1	89652384	89652661	10.0503	25	+	89652508	89652508	89652508
chr1	89723996	89724133	5.26265	10	+	89724036	89724036	89724036
chr1	89904716	89904952	5.71547	10	+	89904822	89904822	89904822
chr1	90173892	90174379	9.01868	41	+	90174213	90174213	90174213
chr1	90329155	90329392	9.42465	20	+	90329271	90329271	90329271
chr1	90349976	90350187	7.51611	20	+	90350071	90350071	90350071
chr1	90353390	90353532	6.18893	18	+	90353468	90353468	90353468
chr1	90361187	90361399	4.39231	16	+	90361282	90361282	90361282
chr1	90363281	90363584	10.3344	38	+	90363415	90363415	90363415
chr1	90480361	90480498	5.01605	9	+	90480411	90480411	90480411
chr1	90502238	90502471	5.74264	24	+	90502344	90502344	90502344
chr1	90504892	90505070	4.92611	25	+	90504998	90504998	90504998
chr1	90505573	90505764	3.98089	21	+	90505659	90505659	90505659
chr1	90509499	90509900	6.91234	31	+	90509656	90509656	90509656
chr1	90520226	90520476	7.54567	18	+	90520356	90520356	90520356
chr1	90542330	90542604	6.60656	16	+	90542387	90542387	90542387
chr1	90565444	90566042	12.9044	68	+	90565597	90565597	90565597
chr1	90571038	90571306	8.57682	29	+	90571174	90571174	90571174
chr1	90574977	90575178	3.93701	10	+	90575007	90575007	90575007
chr1	90598705	90598950	5.26122	19	+	90598823	90598823	90598823
chr1	90646784	90646934	4.84329	13	+	90646860	90646860	90646860
chr1	90657277	90657554	9.5498	27	+	90657432	90657432	90657432
chr1	90670886	90671154	8.40336	19	+	90671020	90671020	90671020
chr1	90697082	90697395	12.1551	39	+	90697232	90697232	90697232
chr1	90703691	90703954	3.69627	13	+	90703734	90703734	90703734
chr1	90706507	90706754	8.24888	34	+	90706604	90706604	90706604
chr1	90709899	90710097	6.54972	22	+	90709980	90709980	90709980
chr1	90736070	90736486	14.716	72	+	90736297	90736297	90736297
chr1	90815299	90815436	5.6184	14	+	90815369	90815369	90815369
chr1	90820777	90821159	13.2716	50	+	90821007	90821007	90821007
chr1	90854073	90854413	9.26818	24	+	90854306	90854306	90854306
chr1	90911997	90912375	9.16978	25	+	90912113	90912113	90912113
chr1	90921702	90922094	7.17274	23	+	90922000	90922000	90922000
chr1	90965484	90965672	3.69627	13	+	90965538	90965538	90965538
chr1	90969239	90969472	5.76641	21	+	90969372	90969372	90969372
chr1	90994933	90995077	6.02571	17	+	90994953	90994953	90994953
chr1	90998879	90999076	5.55997	13	+	90998991	90998991	90998991
chr1	91006352	91006636	7.29978	20	+	91006459	91006459	91006459
chr1	91087681	91087946	9.00118	28	+	91087754	91087754	91087754
chr1	91179261	91179484	7.77392	16	+	91179364	91179364	91179364
chr1	91351239	91351538	5.46378	16	+	91351473	91351473	91351473
chr1	91362128	91362480	9.95608	33	+	91362335	91362335	91362335
chr1	91383561	91383705	5.36865	14	+	91383672	91383672	91383672
chr1	91476635	91476790	6.48022	18	+	91476738	91476738	91476738
chr1	91543358	91543519	6.26084	12	+	91543403	91543403	91543403
chr1	91653006	91653299	14.4116	51	+	91653168	91653168	91653168
chr1	91660625	91660768	6.46772	11	+	91660734	91660734	91660734
chr1	91756960	91757106	5.50459	14	+	91756998	91756998	91756998
chr1	91767123	91767657	12.659	88	+	91767446	91767446	91767446
chr1	91772937	91773215	7.63854	39	+	91773090	91773090	91773090
chr1	91819309	91819748	8.40543	40	+	91819639	91819639	91819639
chr1	91831442	91831579	3.38384	17	+	91831503	91831503	91831503
chr1	91832551	91832775	7.06165	39	+	91832639	91832639	91832639
chr1	91837081	91837254	4.70194	22	+	91837155	91837155	91837155
chr1	91865607	91865744	4.11212	11	+	91865627	91865627	91865627
chr1	91888692	91888865	5.62159	13	+	91888747	91888747	91888747
chr1	91923605	91923742	4.62185	10	+	91923630	91923630	91923630
chr1	91956601	91957003	14.0966	45	+	91956872	91956872	91956872
chr1	92010456	92010639	8.67554	23	+	92010535	92010535	92010535
chr1	92011256	92011499	13.5096	36	+	92011369	92011369	92011369
chr1	92085686	92085901	6.4907	14	+	92085785	92085785	92085785
chr1	92098836	92099564	11.9952	59	+	92099391	92099391	92099391
chr1	92100405	92100542	4.53559	22	+	92100457	92100457	92100457
chr1	92118529	92118766	4.22218	8	+	92118629	92118629	92118629
chr1	92144481	92144619	6.2195	12	+	92144538	92144538	92144538
chr1	92180065	92180416	5.16458	14	+	92180199	92180199	92180199
chr1	92225844	92226166	8.80734	23	+	92225995	92225995	92225995
chr1	92250147	92250284	5.66626	11	+	92250181	92250181	92250181
chr1	92294019	92294253	5.21687	13	+	92294089	92294089	92294089
chr1	92301394	92302120	11.0447	64	+	92301620	92301620	92301620
chr1	92302325	92302466	4.31883	24	+	92302392	92302392	92302392
chr1	92308887	92309409	11.3279	43	+	92309064	92309064	92309064
chr1	92320619	92321309	12.3486	41	+	92321116	92321116	92321116
chr1	92328544	92328682	5.81492	13	+	92328586	92328586	92328586
chr1	92356526	92356713	4.20168	9	+	92356577	92356577	92356577
chr1	92371743	92371930	6.4855	19	+	92371826	92371826	92371826
chr1	92390123	92390435	6.9339	20	+	92390246	92390246	92390246
chr1	92415852	92416434	10.8878	47	+	92416048	92416048	92416048
chr1	92421331	92421522	6.23414	27	+	92421412	92421412	92421412
chr1	92424561	92424918	12.2873	53	+	92424736	92424736	92424736
chr1	92428761	92428898	5.60727	19	+	92428816	92428816	92428816
chr1	92440201	92440391	5.19018	13	+	92440290	92440290	92440290
chr1	92499904	92500165	11.9142	29	+	92500032	92500032	92500032
chr1	92518440	92518640	4.85079	8	+	92518513	92518513	92518513
chr1	92788633	92788915	7.19098	18	+	92788728	92788728	92788728
chr1	92797787	92798048	7.82531	20	+	92797911	92797911	92797911
chr1	92806166	92806377	6.94702	14	+	92806258	92806258	92806258
chr1	92811505	92811642	5.05102	9	+	92811628	92811628	92811628
chr1	92824734	92824871	4.643	8	+	92824738	92824738	92824738
chr1	92921151	92921325	6.81632	14	+	92921227	92921227	92921227
chr1	92935177	92935545	8.03182	20	+	92935438	92935438	92935438
chr1	92940743	92940906	4.66114	9	+	92940770	92940770	92940770
chr1	92949381	92949666	8.46906	25	+	92949529	92949529	92949529
chr1	93146582	93146949	8.77439	24	+	93146830	93146830	93146830
chr1	93194575	93195070	4.70367	10	+	93194811	93194811	93194811
chr1	93202774	93203003	4.66114	9	+	93202925	93202925	93202925
chr1	93277192	93277368	5.40541	10	+	93277319	93277319	93277319
chr1	93295102	93295590	8.19147	22	+	93295468	93295468	93295468
chr1	93310713	93310972	11.6659	39	+	93310831	93310831	93310831
chr1	93355753	93356274	10.5494	26	+	93356121	93356121	93356121
chr1	93391024	93391384	13.5292	34	+	93391132	93391132	93391132
chr1	93433997	93434240	4.85351	21	+	93434117	93434117	93434117
chr1	93434477	93434619	4.59097	20	+	93434535	93434535	93434535
chr1	93437146	93437425	4.05941	16	+	93437215	93437215	93437215
chr1	93497342	93497488	4.8185	11	+	93497442	93497442	93497442
chr1	93507626	93507839	7.85289	23	+	93507747	93507747	93507747
chr1	93529711	93529931	5.41908	11	+	93529812	93529812	93529812
chr1	93662479	93662726	11.5822	32	+	93662593	93662593	93662593
chr1	93808868	93809040	5.35619	15	+	93808927	93808927	93808927
chr1	93810457	93810638	5.88113	16	+	93810566	93810566	93810566
chr1	93816832	93817061	11.8813	34	+	93816937	93816937	93816937
chr1	93858908	93859087	8.24953	20	+	93858999	93858999	93858999
chr1	93890475	93890767	9.33896	22	+	93890583	93890583	93890583
chr1	94010321	94010543	4.71402	11	+	94010407	94010407	94010407
chr1	94010660	94010807	4.97208	12	+	94010720	94010720	94010720
chr1	94015932	94016430	13.9506	58	+	94016180	94016180	94016180
chr1	94039162	94039334	5.85709	11	+	94039270	94039270	94039270
chr1	94077403	94077644	10.9124	45	+	94077509	94077509	94077509
chr1	94213881	94214054	6.36752	16	+	94213968	94213968	94213968
chr1	94221272	94221552	8.5266	24	+	94221419	94221419	94221419
chr1	94244886	94245256	9.49562	33	+	94245109	94245109	94245109
chr1	94262315	94262651	5.45306	11	+	94262377	94262377	94262377
chr1	94327661	94327829	5.25925	33	+	94327752	94327752	94327752
chr1	94328696	94329075	14.3262	93	+	94328875	94328875	94328875
chr1	94370304	94370519	10.7536	24	+	94370390	94370390	94370390
chr1	94538480	94538717	9.08843	19	+	94538606	94538606	94538606
chr1	94579904	94580050	5.15889	9	+	94579962	94579962	94579962
chr1	94595706	94595866	7.53613	16	+	94595808	94595808	94595808
chr1	94603873	94604307	10.7244	30	+	94604174	94604174	94604174
chr1	94634446	94634638	4.81603	9	+	94634551	94634551	94634551
chr1	94785583	94785746	5.19256	11	+	94785692	94785692	94785692
chr1	94815831	94816050	5.81095	17	+	94815921	94815921	94815921
chr1	94830813	94831290	7.40636	20	+	94830935	94830935	94830935
chr1	94853360	94853583	8.57493	20	+	94853460	94853460	94853460
chr1	94875504	94875729	8.63247	23	+	94875603	94875603	94875603
chr1	94997352	94997677	4.71639	14	+	94997621	94997621	94997621
chr1	95011733	95011952	8.41085	16	+	95011840	95011840	95011840
chr1	95056706	95056920	5.59336	11	+	95056842	95056842	95056842
chr1	95087738	95087893	4.74781	16	+	95087834	95087834	95087834
chr1	95094017	95094523	11.2576	55	+	95094414	95094414	95094414
chr1	95108082	95108242	4.8571	18	+	95108126	95108126	95108126
chr1	95111309	95111496	7.30615	30	+	95111388	95111388	95111388
chr1	95124009	95124432	5.75406	20	+	95124186	95124186	95124186
chr1	95172173	95172463	7.77132	22	+	95172372	95172372	95172372
chr1	95202340	95202609	10.9187	28	+	95202499	95202499	95202499
chr1	95239270	95239565	5.77093	16	+	95239450	95239450	95239450
chr1	95240128	95240275	6.33122	18	+	95240202	95240202	95240202
chr1	95341880	95342045	6.30236	16	+	95341930	95341930	95341930
chr1	95374807	95375021	8.72502	30	+	95374913	95374913	95374913
chr1	95375365	95375568	6.4734	22	+	95375449	95375449	95375449
chr1	95408357	95408549	5.94334	17	+	95408457	95408457	95408457
chr1	95473745	95473973	8.87499	20	+	95473849	95473849	95473849
chr1	95532285	95532535	6.99767	20	+	95532456	95532456	95532456
chr1	95542911	95543135	12.8997	37	+	95543043	95543043	95543043
chr1	95582006	95582220	4.14987	13	+	95582104	95582104	95582104
chr1	95602238	95602435	5.38909	9	+	95602348	95602348	95602348
chr1	95634393	95634551	5.4307	12	+	95634490	95634490	95634490
chr1	95651464	95651656	6.24043	21	+	95651561	95651561	95651561
chr1	95698392	95698699	6.79061	28	+	95698567	95698567	95698567
chr1	95700379	95700728	4.56709	18	+	95700615	95700615	95700615
chr1	95721767	95722176	5.78369	15	+	95721873	95721873	95721873
chr1	95772918	95773097	8.08465	14	+	95773015	95773015	95773015
chr1	95785060	95785266	9.14156	20	+	95785141	95785141	95785141
chr1	95785634	95785810	7.26931	16	+	95785735	95785735	95785735
chr1	95838921	95839075	7.54567	13	+	95838986	95838986	95838986
chr1	95931526	95931694	6.77384	14	+	95931627	95931627	95931627
chr1	95932020	95932195	6.3619	13	+	95932097	95932097	95932097
chr1	96047956	96048165	11.5585	23	+	96048041	96048041	96048041
chr1	96157342	96157479	5.38977	9	+	96157398	96157398	96157398
chr1	96195060	96195265	11.9505	22	+	96195161	96195161	96195161
chr1	96239176	96239551	16.4785	53	+	96239360	96239360	96239360
chr1	96792118	96792342	11.3185	20	+	96792236	96792236	96792236
chr1	96889983	96890191	11.3022	22	+	96890107	96890107	96890107
chr1	96927221	96927439	9.24068	34	+	96927336	96927336	96927336
chr1	96930660	96930935	15.3989	62	+	96930804	96930804	96930804
chr1	96961182	96961343	4.85018	8	+	96961308	96961308	96961308
chr1	97135781	97135935	9.1626	16	+	97135857	97135857	97135857
chr1	97169945	97170251	14.5373	34	+	97170068	97170068	97170068
chr1	97397257	97397575	11.6839	31	+	97397394	97397394	97397394
chr1	97498667	97499007	7.57652	14	+	97498801	97498801	97498801
chr1	97639816	97640019	10.738	21	+	97639919	97639919	97639919
chr1	97650645	97650889	4.84174	15	+	97650782	97650782	97650782
chr1	97651221	97651454	10.7257	34	+	97651338	97651338	97651338
chr1	98379426	98379864	13.6966	35	+	98379657	98379657	98379657
chr1	98469066	98469203	5.38977	9	+	98469159	98469159	98469159
chr1	98490308	98490555	6.9541	12	+	98490425	98490425	98490425
chr1	98521998	98522354	10.7376	25	+	98522242	98522242	98522242
chr1	98745363	98745592	10.3209	21	+	98745476	98745476	98745476
chr1	98771243	98771583	12.5334	61	+	98771392	98771392	98771392
chr1	98772691	98772937	7.87099	40	+	98772821	98772821	98772821
chr1	98776841	98777037	4.70841	13	+	98776902	98776902	98776902
chr1	99197860	99198054	5.92874	10	+	99197975	99197975	99197975
chr1	99542528	99542670	4.4528	8	+	99542656	99542656	99542656
chr1	99634047	99634235	6.9541	12	+	99634125	99634125	99634125
chr1	99666600	99666833	8.98944	23	+	99666704	99666704	99666704
chr1	99690824	99691022	5.38909	9	+	99690893	99690893	99690893
chr1	99889824	99890012	6.46772	11	+	99889953	99889953	99889953
chr1	99933240	99933390	5.38977	9	+	99933317	99933317	99933317
chr1	99969723	99970227	16.9757	64	+	99969902	99969902	99969902
chr1	99983117	99983374	10.9187	28	+	99983219	99983219	99983219
chr1	99989039	99989178	6.60656	16	+	99989078	99989078	99989078
chr1	99992014	99992151	5.33837	12	+	99992106	99992106	99992106
chr1	100563931	100564445	17.3839	73	+	100564085	100564085	100564085
chr1	100785895	100786032	5.38977	9	+	100785985	100785985	100785985
chr1	101292454	101292665	5.38977	9	+	101292531	101292531	101292531
chr1	101487360	101487497	5.38977	9	+	101487461	101487461	101487461
chr1	101867348	101867749	8.97973	20	+	101867499	101867499	101867499
chr1	102406490	102406795	13.9665	28	+	102406678	102406678	102406678
chr1	102532862	102533000	5.92874	10	+	102532900	102532900	102532900
chr1	102684442	102684599	7.36309	15	+	102684514	102684514	102684514
chr1	102774646	102775164	21.3595	125	+	102774828	102774828	102774828
chr1	103525111	103525402	15.2586	37	+	103525248	103525248	103525248
chr1	103640896	103641068	5.38977	9	+	103640972	103640972	103640972
chr1	103653116	103653505	14.7374	138	+	103653313	103653313	103653313
chr1	103653666	103654127	17.8382	167	+	103653907	103653907	103653907
chr1	103813571	103813840	5.20852	28	+	103813698	103813698	103813698
chr1	103815300	103815867	13.7613	76	+	103815710	103815710	103815710
chr1	104159828	104159993	6.57556	22	+	104159916	104159916	104159916
chr1	104160162	104160380	8.50967	29	+	104160249	104160249	104160249
chr1	104161129	104161371	12.1024	42	+	104161237	104161237	104161237
chr1	104200192	104200390	6.10376	11	+	104200297	104200297	104200297
chr1	104524767	104524921	7.0067	12	+	104524838	104524838	104524838
chr1	104708009	104708331	6.61063	13	+	104708268	104708268	104708268
chr1	104990549	104990861	9.55308	22	+	104990678	104990678	104990678
chr1	105316105	105316384	8.08465	14	+	105316251	105316251	105316251
chr1	105368052	105368442	17.9219	79	+	105368256	105368256	105368256
chr1	105369204	105369436	8.46061	37	+	105369314	105369314	105369314
chr1	105464881	105465084	7.82329	16	+	105464955	105464955	105464955
chr1	105636394	105636577	5.98251	12	+	105636475	105636475	105636475
chr1	105636924	105637190	12.5851	26	+	105637057	105637057	105637057
chr1	105665425	105665625	7.73834	14	+	105665521	105665521	105665521
chr1	105875522	105875779	10.1242	21	+	105875655	105875655	105875655
chr1	106550422	106550641	7.54567	13	+	106550511	106550511	106550511
chr1	106634730	106634914	5.92874	10	+	106634795	106634795	106634795
chr1	106734744	106735001	12.0385	23	+	106734857	106734857	106734857
chr1	106884175	106884324	5.79839	12	+	106884254	106884254	106884254
chr1	106890517	106890779	6.64562	15	+	106890610	106890610	106890610
chr1	106908665	106908827	5.38104	15	+	106908781	106908781	106908781
chr1	106909266	106909582	12.2208	35	+	106909401	106909401	106909401
chr1	106909925	106910225	8.30277	23	+	106910104	106910104	106910104
chr1	106967632	106967945	13.7426	41	+	106967799	106967799	106967799
chr1	106991622	106991963	12.3625	39	+	106991784	106991784	106991784
chr1	107001159	107001296	4.90633	10	+	107001217	107001217	107001217
chr1	107252934	107253123	5.05102	9	+	107252990	107252990	107252990
chr1	107388014	107388383	11.4362	42	+	107388142	107388142	107388142
chr1	107388587	107388758	5.01637	18	+	107388687	107388687	107388687
chr1	107419022	107419261	8.95194	25	+	107419137	107419137	107419137
chr1	107420002	107420267	6.69523	19	+	107420089	107420089	107420089
chr1	107609572	107609709	6.17871	12	+	107609654	107609654	107609654
chr1	107655603	107655740	5.40541	10	+	107655668	107655668	107655668
chr1	107677327	107677477	5.03018	10	+	107677407	107677407	107677407
chr1	107890509	107890676	6.57556	22	+	107890614	107890614	107890614
chr1	107954845	107955277	12.8915	40	+	107955111	107955111	107955111
chr1	107973922	107974111	5.93707	11	+	107974024	107974024	107974024
chr1	108005922	108006171	10.3209	21	+	108006047	108006047	108006047
chr1	108015594	108016260	9.09004	18	+	108016126	108016126	108016126
chr1	108073530	108073727	4.29492	11	+	108073677	108073677	108073677
chr1	108096296	108096531	7.93091	17	+	108096413	108096413	108096413
chr1	108118590	108118915	12.5139	35	+	108118727	108118727	108118727
chr1	108175104	108175673	17.2209	83	+	108175301	108175301	108175301
chr1	108189327	108189464	6.46772	11	+	108189412	108189412	108189412
chr1	108292110	108292344	6.80343	12	+	108292219	108292219	108292219
chr1	108461096	108461384	10.8064	28	+	108461217	108461217	108461217
chr1	108656367	108656511	5.55997	13	+	108656434	108656434	108656434
chr1	108693125	108693407	6.41409	14	+	108693276	108693276	108693276
chr1	108876250	108876455	10.5337	20	+	108876342	108876342	108876342
chr1	108995300	108995437	5.92874	10	+	108995350	108995350	108995350
chr1	109113952	109114092	6.46772	11	+	109114018	109114018	109114018
chr1	109114342	109114575	5.92874	10	+	109114439	109114439	109114439
chr1	109857613	109857911	11.1178	25	+	109857784	109857784	109857784
chr1	109875039	109875280	11.6839	31	+	109875158	109875158	109875158
chr1	110445305	110445739	15.8495	61	+	110445433	110445433	110445433
chr1	110459661	110459903	11.4322	24	+	110459790	110459790	110459790
chr1	110716428	110716676	10.2406	18	+	110716551	110716551	110716551
chr1	110891386	110891543	5.92874	10	+	110891483	110891483	110891483
chr1	110931832	110932027	7.54567	13	+	110931904	110931904	110931904
chr1	111224118	111224348	6.54801	21	+	111224230	111224230	111224230
chr1	111224746	111225024	12.746	42	+	111224889	111224889	111224889
chr1	111225586	111225750	6.81764	22	+	111225672	111225672	111225672
chr1	112555876	112556215	10.3899	20	+	112555975	112555975	112555975
chr1	112671408	112671807	24.5826	105	+	112671637	112671637	112671637
chr1	112687239	112687522	20.4715	61	+	112687368	112687368	112687368
chr1	112800851	112801124	13.6881	38	+	112801005	112801005	112801005
chr1	112865856	112866084	9.42014	17	+	112865978	112865978	112865978
chr1	113507455	113507814	9.09383	16	+	113507570	113507570	113507570
chr1	113523127	113523387	6.46772	11	+	113523255	113523255	113523255
chr1	113566806	113566995	8.5589	15	+	113566889	113566889	113566889
chr1	113720663	113720842	5.92874	10	+	113720756	113720756	113720756
chr1	113939675	113939927	7.0067	12	+	113939801	113939801	113939801
chr1	114122099	114122483	10.9332	30	+	114122322	114122322	114122322
chr1	114349236	114349594	11.3188	30	+	114349468	114349468	114349468
chr1	114548809	114548983	13.8306	26	+	114548862	114548862	114548862
chr1	114670461	114670598	5.12725	10	+	114670591	114670591	114670591
chr1	114675187	114675429	5.41167	13	+	114675314	114675314	114675314
chr1	114676306	114676829	6.64562	15	+	114676388	114676388	114676388
chr1	114699384	114699521	6.46772	11	+	114699443	114699443	114699443
chr1	114735260	114735427	9.1626	16	+	114735366	114735366	114735366
chr1	115471237	115471378	5.38977	9	+	115471318	115471318	115471318
chr1	115774951	115775088	5.92874	10	+	115775034	115775034	115775034
chr1	115854641	115854904	8.65504	62	+	115854783	115854783	115854783
chr1	115855104	115855253	4.45753	32	+	115855192	115855192	115855192
chr1	115855890	115856223	17.7972	159	+	115856082	115856082	115856082
chr1	115860651	115860913	10.1028	77	+	115860784	115860784	115860784
chr1	115861188	115861394	8.23797	36	+	115861293	115861293	115861293
chr1	116080062	116080236	14.0134	25	+	116080136	116080136	116080136
chr1	116126576	116126955	8.08465	14	+	116126696	116126696	116126696
chr1	116454859	116455035	17.6527	32	+	116454954	116454954	116454954
chr1	116538279	116538725	7.8467	18	+	116538619	116538619	116538619
chr1	116746203	116746625	24.4613	93	+	116746421	116746421	116746421
chr1	117228545	117228810	8.62363	15	+	117228695	117228695	117228695
chr1	117343912	117344049	6.46772	11	+	117343999	117343999	117343999
chr1	118263429	118263743	15.328	34	+	118263549	118263549	118263549
chr1	118948040	118948287	9.44481	22	+	118948151	118948151	118948151
chr1	118951444	118951648	4.17746	9	+	118951557	118951557	118951557
chr1	119187385	119187675	12.1869	46	+	119187521	119187521	119187521
chr1	119189845	119190137	4.67572	16	+	119189954	119189954	119189954
chr1	119206209	119206459	7.08282	14	+	119206356	119206356	119206356
chr1	119354445	119354678	7.79977	66	+	119354575	119354575	119354575
chr1	119354781	119355117	14.5752	124	+	119354929	119354929	119354929
chr1	119355727	119356041	15.5659	134	+	119355901	119355901	119355901
chr1	119483933	119484324	7.0067	12	+	119484170	119484170	119484170
chr1	119546849	119547304	13.4574	34	+	119547014	119547014	119547014
chr1	119712915	119713246	15.5165	37	+	119713048	119713048	119713048
chr1	119900553	119900961	12.5324	29	+	119900721	119900721	119900721
chr1	120125236	120125407	9.09183	17	+	120125320	120125320	120125320
chr1	120175440	120175632	7.57652	14	+	120175536	120175536	120175536
chr1	120207658	120207951	10.8988	29	+	120207832	120207832	120207832
chr1	120218368	120218580	5.58951	14	+	120218457	120218457	120218457
chr1	120236035	120236232	5.11596	14	+	120236140	120236140	120236140
chr1	120264636	120264944	4.96749	10	+	120264727	120264727	120264727
chr1	120284780	120284965	3.79301	13	+	120284830	120284830	120284830
chr1	120285477	120285627	5.24572	18	+	120285533	120285533	120285533
chr1	120285737	120285966	7.12407	25	+	120285868	120285868	120285868
chr1	120299301	120299509	4.93757	13	+	120299400	120299400	120299400
chr1	120308234	120308411	8.16105	20	+	120308326	120308326	120308326
chr1	120319511	120319660	6.92658	13	+	120319557	120319557	120319557
chr1	120355516	120355960	8.52632	30	+	120355703	120355703	120355703
chr1	120494212	120494368	4.91401	9	+	120494279	120494279	120494279
chr1	120521951	120522426	15.2397	144	+	120522243	120522243	120522243
chr1	120523095	120523323	6.23718	58	+	120523228	120523228	120523228
chr1	120538960	120539118	4.7577	27	+	120539025	120539025	120539025
chr1	120539250	120539574	6.95033	40	+	120539359	120539359	120539359
chr1	120542363	120542594	4.28944	51	+	120542483	120542483	120542483
chr1	120544580	120545027	16.0934	171	+	120544823	120544823	120544823
chr1	120559740	120559903	5.67709	14	+	120559851	120559851	120559851
chr1	120586551	120586824	4.54069	12	+	120586727	120586727	120586727
chr1	120669014	120669184	5.97729	19	+	120669106	120669106	120669106
chr1	120673210	120673660	5.77093	16	+	120673562	120673562	120673562
chr1	120734108	120734512	9.88997	31	+	120734224	120734224	120734224
chr1	120770357	120770550	6.20622	13	+	120770464	120770464	120770464
chr1	120807761	120808038	12.7511	48	+	120807902	120807902	120807902
chr1	120872511	120872795	6.71957	20	+	120872611	120872611	120872611
chr1	120900528	120900880	7.13267	27	+	120900663	120900663	120900663
chr1	120901564	120901701	5.3495	20	+	120901638	120901638	120901638
chr1	120907199	120907357	6.82128	19	+	120907294	120907294	120907294
chr1	120920576	120920804	8.82613	25	+	120920680	120920680	120920680
chr1	120945595	120945974	13.6768	138	+	120945768	120945768	120945768
chr1	120946512	120946928	5.13815	52	+	120946753	120946753	120946753
chr1	120951913	120952083	4.73279	23	+	120951975	120951975	120951975
chr1	120961948	120962085	5.36865	14	+	120962038	120962038	120962038
chr1	120972110	120972395	7.41517	98	+	120972258	120972258	120972258
chr1	120972483	120972954	12.8213	170	+	120972725	120972725	120972725
chr1	120978823	120979060	6.54573	34	+	120978933	120978933	120978933
chr1	120979242	120979379	4.4885	23	+	120979316	120979316	120979316
chr1	120984283	120984431	6.05217	19	+	120984373	120984373	120984373
chr1	121016470	121016678	4.98611	13	+	121016558	121016558	121016558
chr1	121044100	121044445	9.2625	36	+	121044311	121044311	121044311
chr1	121053836	121054197	9.39202	29	+	121054065	121054065	121054065
chr1	121062824	121063204	9.84043	36	+	121063023	121063023	121063023
chr1	121064128	121064326	6.91489	25	+	121064229	121064229	121064229
chr1	121086256	121086396	5.13127	11	+	121086345	121086345	121086345
chr1	121196511	121196721	5.48417	34	+	121196595	121196595	121196595
chr1	121201286	121201444	3.56941	47	+	121201345	121201345	121201345
chr1	121201658	121202415	11.7428	148	+	121202019	121202019	121202019
chr1	121226707	121226960	8.95852	38	+	121226837	121226837	121226837
chr1	121230976	121231126	4.3644	18	+	121231033	121231033	121231033
chr1	121231700	121231848	4.98952	19	+	121231752	121231752	121231752
chr1	121244377	121244689	10.4149	59	+	121244542	121244542	121244542
chr1	121245071	121245353	8.74786	50	+	121245174	121245174	121245174
chr1	121253543	121253861	8.61488	22	+	121253765	121253765	121253765
chr1	121285582	121285882	7.01792	25	+	121285708	121285708	121285708
chr1	121295173	121295859	15.5022	145	+	121295508	121295508	121295508
chr1	121301440	121301839	7.29927	34	+	121301589	121301589	121301589
chr1	121306371	121306516	5.29557	26	+	121306453	121306453	121306453
chr1	121307355	121307562	5.18501	21	+	121307432	121307432	121307432
chr1	121320269	121320511	4.58811	21	+	121320365	121320365	121320365
chr1	121339597	121339772	5.32215	16	+	121339641	121339641	121339641
chr1	121350358	121350660	14.4696	57	+	121350458	121350458	121350458
chr1	121383329	121383493	6.14422	21	+	121383422	121383422	121383422
chr1	121394097	121394528	14.74	65	+	121394364	121394364	121394364
chr1	121401169	121401586	8.03428	23	+	121401485	121401485	121401485
chr1	121422560	121422714	4.86204	15	+	121422595	121422595	121422595
chr1	121422888	121423062	6.52122	21	+	121422965	121422965	121422965
chr1	121445346	121445497	5.26265	10	+	121445402	121445402	121445402
chr1	121462461	121462793	10.0386	24	+	121462575	121462575	121462575
chr1	121477987	121478270	10.1783	28	+	121478107	121478107	121478107
chr1	121531432	121531735	13.6196	41	+	121531547	121531547	121531547
chr1	121545456	121545650	6.87128	20	+	121545568	121545568	121545568
chr1	121640778	121640965	4.85079	8	+	121640842	121640842	121640842
chr1	121734086	121734328	5.61315	16	+	121734194	121734194	121734194
chr1	121765538	121765788	13.6221	38	+	121765675	121765675	121765675
chr1	121809621	121809804	4.84535	11	+	121809691	121809691	121809691
chr1	121809888	121810151	5.27854	12	+	121810095	121810095	121810095
chr1	121888049	121888193	4.89996	11	+	121888089	121888089	121888089
chr1	121893700	121893973	4.84535	11	+	121893777	121893777	121893777
chr1	121929678	121930026	6.52559	13	+	121929760	121929760	121929760
chr1	121938676	121938869	5.49969	13	+	121938766	121938766	121938766
chr1	121939099	121939307	6.49667	15	+	121939205	121939205	121939205
chr1	121985978	121986142	7.74971	26	+	121986046	121986046	121986046
chr1	122017327	122017464	5.05983	16	+	122017419	122017419	122017419
chr1	122163090	122163371	14.8026	71	+	122163245	122163245	122163245
chr1	122166813	122166991	6.01149	26	+	122166907	122166907	122166907
chr1	122184456	122184593	4.88091	9	+	122184508	122184508	122184508
chr1	122250998	122251330	8.50581	23	+	122251194	122251194	122251194
chr1	122270753	122270890	4.61397	11	+	122270843	122270843	122270843
chr1	122271569	122271716	6.31961	15	+	122271631	122271631	122271631
chr1	122436227	122436371	6.46772	11	+	122436295	122436295	122436295
chr1	122502235	122502483	5.05274	15	+	122502366	122502366	122502366
chr1	122540515	122541266	10.5316	37	+	122540610	122540610	122540610
chr1	122656003	122656311	12.5883	71	+	122656157	122656157	122656157
chr1	122656738	122656886	5.07028	28	+	122656806	122656806	122656806
chr1	122659802	122660123	9.66268	54	+	122660007	122660007	122660007
chr1	122875001	122875147	6.10376	11	+	122875075	122875075	122875075
chr1	122901967	122902116	6.9541	12	+	122902053	122902053	122902053
chr1	122983666	122984348	10.7455	44	+	122983868	122983868	122983868
chr1	122991866	122992012	5.42221	14	+	122991959	122991959	122991959
chr1	122993152	122993345	5.53261	14	+	122993235	122993235	122993235
chr1	122993729	122993923	8.03271	21	+	122993813	122993813	122993813
chr1	123019911	123020446	10.6276	35	+	123020119	123020119	123020119
chr1	123224343	123224578	6.24442	13	+	123224445	123224445	123224445
chr1	123464422	123464673	10.189	21	+	123464558	123464558	123464558
chr1	123567078	123567215	6.46772	11	+	123567125	123567125	123567125
chr1	123739343	123739578	8.96152	16	+	123739457	123739457	123739457
chr1	124224916	124225183	9.1626	16	+	124225056	124225056	124225056
chr1	124351858	124352183	8.44436	17	+	124351988	124351988	124351988
chr1	124503336	124503474	5.4258	20	+	124503406	124503406	124503406
chr1	124503910	124504298	17.2615	67	+	124504078	124504078	124504078
chr1	124563967	124564169	7.02073	16	+	124564082	124564082	124564082
chr1	124565913	124566061	5.88235	13	+	124566000	124566000	124566000
chr1	124668836	124669068	10.2406	18	+	124668952	124668952	124668952
chr1	124961799	124962072	9.46498	18	+	124961899	124961899	124961899
chr1	125697877	125698109	11.8655	22	+	125698000	125698000	125698000
chr1	125753907	125754101	22.8891	44	+	125753973	125753973	125753973
chr1	126071433	126071642	13.3733	24	+	126071526	126071526	126071526
chr1	126304737	126304916	5.92874	10	+	126304805	126304805	126304805
chr1	126818541	126818860	5.92874	10	+	126818611	126818611	126818611
chr1	126868627	126868838	9.1626	16	+	126868745	126868745	126868745
chr1	127169334	127169506	5.38977	9	+	127169409	127169409	127169409
chr1	127183034	127183182	5.38977	9	+	127183108	127183108	127183108
chr1	127332220	127332617	9.23247	29	+	127332499	127332499	127332499
chr1	127415852	127416003	5.31962	11	+	127415892	127415892	127415892
chr1	127422638	127422914	8.59576	21	+	127422817	127422817	127422817
chr1	127429544	127430075	15.4472	59	+	127429948	127429948	127429948
chr1	127455801	127455965	6.28536	15	+	127455907	127455907	127455907
chr1	127549525	127549686	6.65399	13	+	127549564	127549564	127549564
chr1	127584567	127584977	13.4837	43	+	127584816	127584816	127584816
chr1	127611995	127612231	11.1504	28	+	127612115	127612115	127612115
chr1	127626203	127626377	6.24442	13	+	127626295	127626295	127626295
chr1	127641411	127641719	8.75887	19	+	127641604	127641604	127641604
chr1	127808758	127809036	5.62527	12	+	127808847	127808847	127808847
chr1	128025765	128026080	19.9122	67	+	128025904	128025904	128025904
chr1	128046565	128046999	11.5565	34	+	128046674	128046674	128046674
chr1	128064847	128065044	7.54567	13	+	128064934	128064934	128064934
chr1	128080497	128080814	5.84112	10	+	128080507	128080507	128080507
chr1	128274362	128274511	5.84112	10	+	128274455	128274455	128274455
chr1	128389200	128389491	5.92874	10	+	128389373	128389373	128389373
chr1	128571717	128571961	9.66387	22	+	128571850	128571850	128571850
chr1	128650263	128650424	7.09283	15	+	128650344	128650344	128650344
chr1	128758449	128758685	7.54567	13	+	128758573	128758573	128758573
chr1	129040172	129040334	6.46772	11	+	129040216	129040216	129040216
chr1	129064292	129064533	9.66345	28	+	129064422	129064422	129064422
chr1	129101443	129101745	5.98994	14	+	129101498	129101498	129101498
chr1	129131835	129132004	6.47668	28	+	129131922	129131922	129131922
chr1	129134350	129134567	7.15247	33	+	129134480	129134480	129134480
chr1	129135572	129135853	7.38038	35	+	129135743	129135743	129135743
chr1	129141188	129141450	9.03856	26	+	129141368	129141368	129141368
chr1	129217743	129217884	6.35425	15	+	129217786	129217786	129217786
chr1	129393449	129393586	6.02075	12	+	129393511	129393511	129393511
chr1	129403818	129404210	14.7295	43	+	129404075	129404075	129404075
chr1	129419398	129419700	5.98994	14	+	129419646	129419646	129419646
chr1	129670502	129670922	9.50506	27	+	129670621	129670621	129670621
chr1	129680479	129680940	10.2076	34	+	129680667	129680667	129680667
chr1	129686095	129686232	4.63135	9	+	129686138	129686138	129686138
chr1	129765330	129765520	5.38977	9	+	129765429	129765429	129765429
chr1	129801456	129801696	11.9887	32	+	129801561	129801561	129801561
chr1	129897428	129897900	14.597	70	+	129897725	129897725	129897725
chr1	129991391	129991639	9.4202	30	+	129991515	129991515	129991515
chr1	130010714	130010851	5.10685	12	+	130010763	130010763	130010763
chr1	130140739	130141175	6.08447	16	+	130140815	130140815	130140815
chr1	130163614	130163824	5.86075	14	+	130163705	130163705	130163705
chr1	130210032	130210239	5.38977	9	+	130210138	130210138	130210138
chr1	130240911	130241157	8.66885	17	+	130240993	130240993	130240993
chr1	130256171	130256466	5.55997	13	+	130256295	130256295	130256295
chr1	130288881	130289424	17.0843	92	+	130289131	130289131	130289131
chr1	130296905	130297336	13.88	60	+	130297064	130297064	130297064
chr1	130303515	130303741	6.83404	18	+	130303651	130303651	130303651
chr1	130313558	130313717	6.0241	15	+	130313643	130313643	130313643
chr1	130313822	130313998	6.8125	17	+	130313927	130313927	130313927
chr1	130333944	130334179	5.72656	15	+	130334000	130334000	130334000
chr1	130356152	130356290	6.27029	16	+	130356212	130356212	130356212
chr1	130368675	130368870	5.87067	12	+	130368799	130368799	130368799
chr1	130401077	130401339	8.25423	15	+	130401198	130401198	130401198
chr1	130720789	130721087	4.85079	8	+	130720864	130720864	130720864
chr1	130756648	130756977	17.3935	68	+	130756828	130756828	130756828
chr1	130898399	130898737	9.2437	21	+	130898643	130898643	130898643
chr1	131003496	131004028	10.5571	25	+	131003871	131003871	131003871
chr1	131170067	131170208	5.34931	9	+	131170159	131170159	131170159
chr1	131333363	131333550	14.5524	26	+	131333481	131333481	131333481
chr1	131343399	131343567	4.85079	8	+	131343525	131343525	131343525
chr1	132083367	132083666	5.66626	11	+	132083554	132083554	132083554
chr1	132142346	132142508	6.87128	20	+	132142439	132142439	132142439
chr1	132142913	132143211	10.9276	33	+	132143081	132143081	132143081
chr1	132250170	132250377	6.73189	14	+	132250272	132250272	132250272
chr1	132319305	132319539	5.92874	10	+	132319403	132319403	132319403
chr1	132359009	132359443	7.51611	20	+	132359084	132359084	132359084
chr1	132359547	132359731	6.86813	18	+	132359606	132359606	132359606
chr1	132399149	132399407	9.38262	19	+	132399270	132399270	132399270
chr1	132445831	132446128	8.997	26	+	132446010	132446010	132446010
chr1	132497782	132497919	5.92874	10	+	132497843	132497843	132497843
chr1	132612400	132612717	6.69523	19	+	132612556	132612556	132612556
chr1	132613941	132614203	6.5418	18	+	132614068	132614068	132614068
chr1	132628573	132628751	6.10376	11	+	132628641	132628641	132628641
chr1	132634345	132634482	5.33307	10	+	132634404	132634404	132634404
chr1	132674557	132674737	9.47942	23	+	132674661	132674661	132674661
chr1	132675494	132675659	7.07102	17	+	132675577	132675577	132675577
chr1	132994106	132994637	5.82932	14	+	132994242	132994242	132994242
chr1	133034813	133034960	5.1988	24	+	133034910	133034910	133034910
chr1	133035830	133036366	8.63487	41	+	133035954	133035954	133035954
chr1	133042607	133042924	7.70746	35	+	133042729	133042729	133042729
chr1	133044636	133044870	3.6489	17	+	133044819	133044819	133044819
chr1	133049698	133049835	5.37837	19	+	133049737	133049737	133049737
chr1	133057646	133058080	13.9313	41	+	133057844	133057844	133057844
chr1	133077004	133077182	6.28536	15	+	133077109	133077109	133077109
chr1	133137290	133137472	5.78518	17	+	133137413	133137413	133137413
chr1	133141652	133141882	3.73134	12	+	133141687	133141687	133141687
chr1	133156992	133157129	4.0833	9	+	133157047	133157047	133157047
chr1	133262423	133262728	9.19041	21	+	133262558	133262558	133262558
chr1	133275309	133275502	6.92341	15	+	133275409	133275409	133275409
chr1	133324161	133324334	6.5703	15	+	133324228	133324228	133324228
chr1	133368338	133368475	5.38551	11	+	133368407	133368407	133368407
chr1	133375390	133375708	8.17507	25	+	133375511	133375511	133375511
chr1	133398055	133398293	6.57132	16	+	133398220	133398220	133398220
chr1	133410876	133411091	9.44481	22	+	133410965	133410965	133410965
chr1	133458746	133458945	7.62915	20	+	133458848	133458848	133458848
chr1	133462666	133462913	5.13761	13	+	133462797	133462797	133462797
chr1	133598092	133598249	6.17871	12	+	133598140	133598140	133598140
chr1	133615619	133616029	9.79862	28	+	133615914	133615914	133615914
chr1	133624642	133624853	9.42465	20	+	133624743	133624743	133624743
chr1	133642016	133642296	10.1538	39	+	133642151	133642151	133642151
chr1	133662256	133662405	4.99864	10	+	133662347	133662347	133662347
chr1	133717032	133717228	12.2676	37	+	133717114	133717114	133717114
chr1	133724547	133724779	8.06934	26	+	133724645	133724645	133724645
chr1	133754957	133755127	6.33477	16	+	133755018	133755018	133755018
chr1	133763718	133763922	6.99518	17	+	133763821	133763821	133763821
chr1	133786673	133787289	15.8686	194	+	133787051	133787051	133787051
chr1	133788088	133788332	5.86341	70	+	133788204	133788204	133788204
chr1	133806332	133806539	4.52209	18	+	133806439	133806439	133806439
chr1	133859536	133859725	6.34357	19	+	133859621	133859621	133859621
chr1	133867476	133867655	7.68425	21	+	133867553	133867553	133867553
chr1	133903994	133904577	5.58626	18	+	133904126	133904126	133904126
chr1	134017934	134018196	5.52966	13	+	134018074	134018074	134018074
chr1	134049992	134050155	6.14422	21	+	134050055	134050055	134050055
chr1	134054031	134054170	4.49602	20	+	134054093	134054093	134054093
chr1	134055373	134055629	10.4016	45	+	134055499	134055499	134055499
chr1	134084113	134084386	4.69837	19	+	134084280	134084280	134084280
chr1	134086899	134087056	4.94825	23	+	134086959	134086959	134086959
chr1	134094215	134094611	8.14123	75	+	134094406	134094406	134094406
chr1	134097332	134097793	12.5832	109	+	134097656	134097656	134097656
chr1	134134319	134134663	13.5802	48	+	134134456	134134456	134134456
chr1	134160163	134160492	6.51419	35	+	134160300	134160300	134160300
chr1	134161224	134161431	3.63588	21	+	134161312	134161312	134161312
chr1	134165327	134165483	5.23658	27	+	134165432	134165432	134165432
chr1	134167940	134168202	4.06153	15	+	134167971	134167971	134167971
chr1	134177167	134177511	10.9035	57	+	134177344	134177344	134177344
chr1	134178457	134178720	6.42957	34	+	134178631	134178631	134178631
chr1	134184720	134185247	10.308	48	+	134185001	134185001	134185001
chr1	134190900	134191091	7.94955	29	+	134190984	134190984	134190984
chr1	134209445	134209589	4.42115	13	+	134209563	134209563	134209563
chr1	134219331	134219646	8.28272	29	+	134219523	134219523	134219523
chr1	134227782	134228057	4.59759	18	+	134228015	134228015	134228015
chr1	134230323	134230702	5.69341	23	+	134230425	134230425	134230425
chr1	134238466	134238610	5.12317	23	+	134238520	134238520	134238520
chr1	134238730	134239184	8.56384	39	+	134238925	134238925	134238925
chr1	134251805	134251974	5.66478	16	+	134251883	134251883	134251883
chr1	134271918	134272242	6.25695	17	+	134272007	134272007	134272007
chr1	134277148	134277377	4.11212	11	+	134277167	134277167	134277167
chr1	134286812	134287083	6.78987	22	+	134286948	134286948	134286948
chr1	134313919	134314380	8.1514	22	+	134314103	134314103	134314103
chr1	134367562	134368055	20.5631	227	+	134367806	134367806	134367806
chr1	134373582	134373727	5.05919	19	+	134373649	134373649	134373649
chr1	134420701	134420885	5.16376	13	+	134420775	134420775	134420775
chr1	134437733	134437961	5.36865	14	+	134437770	134437770	134437770
chr1	134483555	134483748	6.33122	18	+	134483658	134483658	134483658
chr1	134491350	134491502	6.21794	15	+	134491415	134491415	134491415
chr1	134632798	134633013	8.38282	23	+	134632893	134632893	134632893
chr1	134638264	134638574	5.45703	15	+	134638344	134638344	134638344
chr1	134696781	134697045	11.9681	44	+	134696911	134696911	134696911
chr1	134712415	134712594	4.51708	10	+	134712476	134712476	134712476
chr1	134730691	134730902	5.70342	11	+	134730790	134730790	134730790
chr1	134747436	134747777	13.9416	57	+	134747585	134747585	134747585
chr1	134775525	134775935	14.2125	95	+	134775765	134775765	134775765
chr1	134796542	134796713	6.20622	13	+	134796595	134796595	134796595
chr1	134805203	134805440	5.4407	13	+	134805319	134805319	134805319
chr1	134814592	134814794	6.83449	23	+	134814703	134814703	134814703
chr1	134815961	134816139	5.00779	17	+	134816052	134816052	134816052
chr1	134831554	134831708	6.30236	16	+	134831635	134831635	134831635
chr1	134844537	134844701	5.62957	11	+	134844653	134844653	134844653
chr1	134877844	134878200	14.707	75	+	134878009	134878009	134878009
chr1	134909329	134909484	5.96659	16	+	134909381	134909381	134909381
chr1	134915630	134915767	4.09165	25	+	134915736	134915736	134915736
chr1	134915946	134916301	13.0212	83	+	134916081	134916081	134916081
chr1	134916783	134917015	8.81083	59	+	134916882	134916882	134916882
chr1	134921727	134922139	5.11842	21	+	134921951	134921951	134921951
chr1	134930274	134930511	8.27409	26	+	134930394	134930394	134930394
chr1	134950585	134950751	6.97248	18	+	134950643	134950643	134950643
chr1	134973842	134973992	4.91347	17	+	134973912	134973912	134973912
chr1	134980646	134981160	11.2439	63	+	134980906	134980906	134980906
chr1	134992079	134992348	12.9366	43	+	134992212	134992212	134992212
chr1	134997924	134998265	6.50195	16	+	134998057	134998057	134998057
chr1	135022661	135022833	5.42779	26	+	135022736	135022736	135022736
chr1	135025965	135026192	4.95083	28	+	135026032	135026032	135026032
chr1	135026497	135026701	3.59355	20	+	135026554	135026554	135026554
chr1	135027580	135027993	6.2706	34	+	135027732	135027732	135027732
chr1	135042664	135042801	4.7749	13	+	135042709	135042709	135042709
chr1	135042968	135043132	4.51891	12	+	135043058	135043058	135043058
chr1	135078066	135078206	4.94499	15	+	135078127	135078127	135078127
chr1	135084672	135084821	5.33874	19	+	135084756	135084756	135084756
chr1	135086479	135086725	5.66832	20	+	135086607	135086607	135086607
chr1	135087176	135087549	6.99188	25	+	135087372	135087372	135087372
chr1	135105692	135105935	7.69373	24	+	135105826	135105826	135105826
chr1	135133732	135134004	6.95787	17	+	135133868	135133868	135133868
chr1	135222585	135222811	8.52649	26	+	135222698	135222698	135222698
chr1	135226030	135226203	4.84174	15	+	135226126	135226126	135226126
chr1	135231225	135231451	5.34226	14	+	135231321	135231321	135231321
chr1	135236876	135237398	19.9618	114	+	135237150	135237150	135237150
chr1	135243636	135243959	11.8429	45	+	135243797	135243797	135243797
chr1	135250158	135250339	5.58694	17	+	135250247	135250247	135250247
chr1	135260000	135260283	4.63063	29	+	135260157	135260157	135260157
chr1	135264114	135264638	6.28769	38	+	135264357	135264357	135264357
chr1	135276237	135276395	4.17316	14	+	135276268	135276268	135276268
chr1	135293272	135293456	4.12755	34	+	135293358	135293358	135293358
chr1	135294112	135294608	17.4342	149	+	135294317	135294317	135294317
chr1	135305504	135305641	5.5413	18	+	135305584	135305584	135305584
chr1	135308174	135308388	6.90219	26	+	135308265	135308265	135308265
chr1	135313206	135313363	4.98952	19	+	135313264	135313264	135313264
chr1	135314829	135315013	3.69627	13	+	135314986	135314986	135314986
chr1	135330928	135331186	7.26028	27	+	135331065	135331065	135331065
chr1	135344930	135345368	9.39202	29	+	135345031	135345031	135345031
chr1	135389092	135389618	12.7683	130	+	135389357	135389357	135389357
chr1	135389852	135390256	11.2008	115	+	135390087	135390087	135390087
chr1	135401260	135401433	6.51086	18	+	135401333	135401333	135401333
chr1	135424698	135424841	6.19749	17	+	135424791	135424791	135424791
chr1	135506832	135507134	6.72631	19	+	135506903	135506903	135506903
chr1	135557885	135558164	4.98173	20	+	135558035	135558035	135558035
chr1	135560896	135561086	6.44543	38	+	135560982	135560982	135560982
chr1	135564281	135564542	10.4501	68	+	135564401	135564401	135564401
chr1	135566955	135567114	3.95129	21	+	135567029	135567029	135567029
[truncated: 34,192 more rows]
