# Supplementary material for: Super-enhancer-guided mapping of regulatory networks controlling mouse trophoblast stem cells
Source: Nat Commun. 2019 Oct 18;10:4749. doi: 10.1038/s41467-019-12720-6 (PMC6802173; doi:10.1038/s41467-019-12720-6)
Supplement: Supplementary file 6 — Supplementary Data 3 [file 41467_2019_12720_MOESM6_ESM.xlsx]

## Sheet: Sheet1
Supplementary Table 3. Super enhancers in TSCs
Rank	Chromosome	Start	End
1	chr15	77651211	77742867
2	chr11	98924937	98969963
3	chr19	9102340	9165270
4	chr1	138569868	138595368
5	chr1	134189013	134252671
6	chr9	102650381	102694698
7	chr17	29568138	29615447
8	chr11	97655706	97684394
9	chr11	57699463	57729881
10	chr10	60267695	60291278
11	chr15	101846500	101876513
12	chr8	34979846	35030339
13	chr11	11722531	11755590
14	chr2	165692736	165750484
15	chr4	134832701	134869914
16	chr7	6713738	6752082
17	chr2	32509247	32542157
18	chr1	137376498	137444186
19	chr10	80395101	80435822
20	chr11	87952580	88012164
21	chr11	85068937	85091484
22	chr18	61772247	61831436
23	chr14	8641821	8684688
24	chr1	135590805	135593040
25	chr6	127984957	128085839
26	chr11	4176451	4209884
27	chr12	25777276	25807007
28	chr4	43402267	43412143
29	chr3	107578731	107610637
30	chr10	110979006	111020730
31	chr9	66940026	66964150
32	chr2	167881382	167904257
33	chr1	137649529	137691408
34	chr7	119887244	119932199
35	chr11	87385960	87413155
36	chr1	135988447	136003583
37	chr3	95440117	95479728
38	chr8	25665050	25690439
39	chr7	89931572	89981161
40	chr19	53790957	53815597
41	chr3	83662145	83683541
42	chr1	191568921	191608604
43	chr15	85891842	85920905
44	chr9	30817016	30826736
45	chr7	119834815	119874174
46	chr4	34951721	34962718
47	chr6	135245579	135328052
48	chr16	90400678	90463168
49	chr1	34157212	34197255
50	chr9	62663240	62678059
51	chr2	84351634	84397574
52	chr4	150151985	150182948
53	chr1	167569720	167584278
54	chr1	107838704	107895691
55	chr9	114436204	114458475
56	chr7	138089254	138137682
57	chr2	72822711	72879835
58	chr1	158999634	159021570
59	chr14	77015545	77066185
60	chr4	146790672	146792418
61	chr1	137611516	137628798
62	chr9	119890491	119929950
63	chr11	77576667	77607064
64	chr18	75653090	75665595
65	chr19	23133118	23169818
66	chr17	13819542	13854208
67	chr2	60527089	60550958
68	chr7	149706150	149709455
69	chr5	148572594	148608008
70	chr8	37006754	37037592
71	chr11	18840881	18876264
72	chr2	165793377	165837864
73	chr2	165633700	165657631
74	chr9	57261594	57281810
75	chrX	132783446	132809371
76	chr11	104135595	104164928
77	chr19	53839161	53881455
78	chr7	29726180	29755376
79	chr9	102617205	102628992
80	chr3	9014834	9054179
81	chr13	112299541	112308973
82	chr6	100130745	100144188
83	chr2	179971221	179986841
84	chr17	71056364	71105292
85	chr11	86384793	86409901
86	chr9	96659381	96701179
87	chr7	119787211	119807138
88	chr13	5823584	5844676
89	chr7	87961581	87991281
90	chr4	125239613	125287738
91	chr12	77984784	78012691
92	chr11	81809772	81830109
93	chr11	115692008	115703975
94	chr3	121702932	121767878
95	chr2	35323488	35349454
96	chr1	121947666	121990371
97	chr11	63740365	63771093
98	chr4	106511657	106542250
99	chr14	20909932	20917691
100	chr9	66447473	66480519
101	chr9	41884640	41918342
102	chr4	135958435	136018626
103	chr10	110795358	110810596
104	chr7	3194022	3211824
105	chr3	148769490	148780615
106	chr5	77554217	77566123
107	chr13	94737346	94768261
108	chr6	31016810	31050675
109	chr5	32700180	32740805
110	chr9	99032357	99068320
111	chr11	78786912	78816454
112	chr4	45502663	45527250
113	chr15	97978845	98011884
114	chr19	53736871	53774636
115	chr19	24233859	24255183
116	chr15	98789579	98829039
117	chr17	43256450	43285324
118	chr11	62928448	62949999
119	chr10	36940352	36954466
120	chr4	124289049	124330275
121	chr1	193244360	193294886
122	chr2	20574749	20591403
123	chr8	11258540	11281795
124	chr4	33344137	33371822
125	chr3	151768455	151812752
126	chr8	10910377	10946373
127	chr10	107869298	107884167
128	chr15	79852942	79901073
129	chr10	67692912	67731682
130	chr15	96301626	96327897
131	chr5	135431432	135457388
132	chr5	136178511	136203071
133	chr13	58548765	58583631
134	chr3	121228969	121263024
135	chr2	172310506	172328045
136	chr8	26613887	26655639
137	chr3	34655480	34673078
138	chr11	53601249	53635406
139	chr10	79487016	79513269
140	chr1	90992859	91017062
141	chr2	169999965	170056977
142	chr9	24735457	24761402
143	chr6	146919473	146951211
144	chr15	61924206	61960696
145	chr1	156887292	156903752
146	chr18	82655804	82666672
147	chr2	35103994	35127564
148	chr6	47261012	47300439
149	chr12	87804034	87840051
150	chr11	97282123	97301524
151	chrX	96204237	96253740
152	chr8	28333675	28351735
153	chrX	70798390	70841495
154	chr11	95879201	95882263
155	chr18	75453190	75482225
156	chr15	77629142	77637380
157	chr1	51457299	51486782
158	chr16	45877355	45903941
159	chr17	12916503	12943186
160	chr4	150114380	150133426
161	chr1	154973592	155000100
162	chr6	120113155	120142573
163	chr5	92530590	92557972
164	chr2	20844890	20865173
165	chr7	30741339	30777031
166	chr12	87720480	87740039
167	chr7	149723126	149734957
168	chr6	67631413	67632284
169	chr2	155695666	155712926
170	chr4	57783336	57826106
171	chr5	140958713	140991538
172	chr19	44341416	44360939
173	chr1	155461609	155496072
174	chr2	30542842	30579033
175	chr5	147719056	147748238
176	chr6	113617634	113640918
177	chr1	158917752	158956952
178	chr1	196457924	196509711
179	chr11	50065612	50066072
180	chr2	103665211	103699170
181	chr3	101939481	101977053
182	chr18	75517673	75558005
183	chr11	82620261	82671292
184	chr2	152631730	152647041
185	chr12	16847782	16889274
186	chr18	35246659	35284424
187	chr11	35734015	35769480
188	chr11	59325011	59339083
189	chr17	31944986	31968421
190	chr19	5809002	5818258
191	chr9	107601697	107632883
192	chr18	15173440	15184942
193	chr8	11371392	11400024
194	chr18	38508173	38544790
195	chr15	88685086	88698763
196	chr10	120884748	120907066
197	chr17	69802551	69836183
198	chr7	6862780	6870313
199	chr16	11007737	11034805
200	chr15	76886657	76907322
201	chr11	97163574	97189730
202	chr15	61877929	61903610
203	chr1	174327230	174367347
204	chr6	54423274	54441431
205	chr4	45225324	45267963
206	chr3	52195003	52217529
207	chr2	152548494	152570689
208	chr7	72555526	72584701
209	chr12	79070968	79086414
210	chr7	96918135	96958319
211	chr7	56776812	56815650
212	chr1	195364669	195395223
213	chr3	52255256	52268132
214	chr11	62427280	62468961
215	chr17	35907582	35945240
216	chr4	118670962	118699398
217	chr2	156242990	156273494
218	chr11	67372310	67380665
219	chr9	61121849	61147556
220	chr18	4301913	4321756
221	chr8	3408488	3425509
222	chr11	51749619	51765914
223	chr18	75501721	75505073
224	chr15	51745932	51756269
225	chr5	143682524	143693253
226	chr11	22967689	22980827
227	chr12	103518638	103537817
228	chr11	95254928	95265450
229	chr1	7487613	7492789
230	chr4	118752627	118778622
231	chr15	81344694	81353912
232	chr3	101199288	101213171
233	chr9	44698355	44713377
234	chr15	85349909	85374994
235	chr16	31532796	31558688
236	chr9	66834808	66867983
237	chr14	32208102	32217599
238	chr12	70845122	70884906
239	chr12	31954334	31995468
240	chr6	114825052	114851786
241	chr12	33857920	33878759
242	chr12	110750630	110773273
243	chr2	30761516	30797932
244	chr1	122357932	122373045
245	chr11	22517622	22532798
246	chr13	97765212	97792166
247	chr6	100277104	100313841
248	chr1	153962888	153971433
249	chr11	100237335	100263886
250	chr1	107950147	107961294
251	chr12	70616156	70657445
252	chr19	41517184	41557339
253	chr7	108487931	108510580
254	chr3	148732871	148748480
255	chr18	75601648	75638705
256	chr6	82666228	82714363
257	chr5	106098773	106135914
258	chr11	22700002	22730630
259	chr9	66117991	66155400
260	chr1	155406525	155419699
261	chr16	18011453	18018973
262	chr6	83993146	84005913
263	chr9	67039643	67062717
264	chr5	114353521	114384053
265	chr9	66988401	67013705
266	chr13	53679995	53688391
267	chr13	52052541	52071790
268	chr19	4981932	5016770
269	chr19	9057381	9066353
270	chr2	72571341	72591116
271	chr7	19905396	19934819
272	chr4	62383105	62418255
273	chr1	90344155	90372397
274	chr10	12629729	12655211
275	chr9	118976800	119016974
276	chr2	71480391	71494390
277	chr4	10942321	10956185
278	chr9	70093934	70122581
279	chr8	26198091	26219898
280	chr5	13974567	13993408
281	chr8	109121632	109160668
282	chr15	100479468	100509298
283	chr7	86403061	86433776
284	chr17	12388016	12398983
285	chr13	27816908	27826822
286	chr12	86785701	86803815
287	chr5	140259537	140274013
288	chr11	87919465	87937498
289	chr4	57842073	57858212
290	chr12	56565925	56582194
291	chr6	37775332	37787542
292	chr12	103564488	103566991
293	chr14	76913597	76941723
294	chr11	98616073	98650460
295	chr17	84067229	84077141
296	chr4	141115087	141126393
297	chr11	69214856	69232679
298	chr4	55147686	55154584
299	chr12	72914763	72921382
300	chr17	84089783	84127368
301	chr5	66116029	66143737
302	chr7	71416961	71437788
303	chr17	35834943	35862787
304	chr15	79187823	79199306
305	chr12	12989869	13001548
306	chr5	115970631	115985276
307	chr15	79780992	79784257
308	chr6	4834334	4861326
309	chr4	86320078	86336409
310	chr15	55096332	55111929
311	chr6	108654349	108664055
312	chr12	119477631	119484098
313	chr6	64971967	64975043
314	chr3	102996183	103037892
315	chr9	20958446	20986147
316	chr12	111734683	111746300
317	chr18	20920788	20941321
318	chr1	135566765	135567884
319	chr1	156921128	156941006
320	chr1	84844312	84879092
321	chr9	102846340	102864357
322	chr10	12587335	12613502
323	chr14	70570331	70604561
324	chr10	17417152	17434104
325	chr11	8711692	8730865
326	chr19	44973211	44999555
327	chr15	79705645	79714112
328	chr1	181489738	181516724
329	chr7	80734120	80767628
330	chr2	29480309	29509030
331	chr12	111940865	111963520
332	chr4	40762897	40794484
333	chr2	167642941	167659503
334	chr2	30297238	30301226
335	chr7	35075543	35112930
336	chr15	83297710	83325365
337	chr7	35506330	35516689
338	chr11	5118827	5144522
339	chr11	79789873	79797701
340	chr10	59616696	59637881
341	chr4	10970370	10972588
342	chr9	63890739	63916194
343	chr11	3235735	3249168
344	chr10	107961600	107975929
345	chr11	3435480	3473525
346	chr12	92921956	92942342
347	chr5	66894866	66935337
348	chr16	29757592	29775416
349	chr12	8888667	8920054
350	chr12	81371949	81393440
351	chr13	13260975	13266312
352	chr6	135201338	135230167
353	chr11	8573837	8576583
354	chr1	173018572	173044450
355	chr15	78661845	78675594
356	chr3	37552821	37572754
357	chr11	94946259	94978567
358	chr5	125873331	125890314
359	chr18	15199390	15211893
360	chr8	25529352	25543349
361	chr17	63025305	63037201
362	chr6	49209817	49222242
363	chr11	78993753	79014447
364	chrX	12503656	12519973
365	chr17	6941074	6970731
366	chr11	69284907	69297960
367	chr17	46403013	46414765
368	chr7	119985426	119997614
369	chr4	134215949	134238684
370	chr5	74540877	74568556
371	chr1	194605342	194661064
372	chr3	86954551	86969454
373	chr11	95175667	95176841
374	chr7	150536488	150543293
375	chr9	63628381	63652923
376	chr16	16866101	16866749
377	chr9	60605699	60635971
378	chr2	30976607	31002874
379	chr16	31587295	31609461
380	chr1	155139361	155175265
381	chr2	11328508	11363688
382	chr1	64347829	64364122
383	chr1	95564669	95577142
384	chr11	16691224	16709879
385	chr14	21885148	21916555
386	chr6	92838336	92860973
387	chr11	86459999	86466305
388	chrX	91384308	91423616
389	chr10	120172874	120198007
390	chr12	84756224	84769589
391	chr7	29355299	29378922
392	chr11	69250743	69270723
393	chr1	30955591	30966129
394	chr11	97361660	97374935
395	chr7	25223093	25244740
396	chr19	10760201	10789451
397	chr13	53649398	53655490
398	chr15	38375095	38403733
399	chr11	6664686	6678833
400	chr6	122711170	122723035
401	chr11	87256273	87285201
402	chr8	97544115	97564769
403	chr7	20398987	20422492
404	chr4	57288150	57303538
405	chr11	78937113	78965760
406	chrX	11900997	11924325
407	chr6	30250440	30262334
408	chr15	37000011	37012505
409	chr9	120668998	120686144
410	chr3	9573665	9600336
411	chr18	60896395	60918530
412	chr11	59908196	59941627
413	chr9	63589681	63595779
414	chr17	66820712	66834664
415	chr7	118167171	118168832
416	chr1	182692413	182723984
417	chr8	37143128	37164574
418	chr16	33833891	33853726
419	chr1	73977261	74016011
420	chr9	20770092	20798317
421	chr11	78885090	78917183
422	chr5	118402019	118415258
423	chr11	8526722	8542108
424	chr3	87942276	87958540
425	chr15	83271164	83275290
426	chr1	72272443	72301914
427	chrX	11864882	11886086
428	chr7	105526712	105540384
429	chr14	55548450	55558634
430	chr5	37092261	37123417
431	chr3	51450756	51457014
432	chr10	83369745	83378147
433	chr19	38090021	38113099
434	chr7	108455413	108472786
435	chr8	109042734	109062777
436	chr16	31493805	31510528
437	chr5	30025009	30057921
438	chr3	40967140	41004636
439	chr6	95629288	95659820
440	chr3	85176928	85182766
441	chr13	51944663	51954332
442	chr7	29160677	29167316
443	chr15	76859801	76871109
444	chr12	113781249	113817233
445	chr2	167368873	167378971
446	chr19	32292783	32338570
447	chr17	78787024	78807166
448	chr17	66012826	66025633
449	chr6	31568973	31588612
450	chr7	105563998	105579570
451	chr1	52860225	52867570
452	chrX	132840596	132849611
453	chr10	17276040	17305002
454	chr1	138473069	138476257
455	chr12	81067016	81085593
456	chr19	42362883	42368881
457	chr14	32807241	32838638
458	chr11	107008732	107018994
459	chr17	83559073	83566422
460	chr1	167515936	167518402
461	chr5	123586477	123599901
462	chr12	81180958	81216951
463	chr1	90480382	90505116
464	chr19	37932849	37961555
465	chr1	88383888	88412870
466	chr8	28270546	28298899
467	chr9	31048888	31073963
468	chr16	29934813	29955056
469	chr2	167411526	167432587
470	chr12	80123977	80136756
471	chr2	103261411	103276480
472	chr11	20017480	20038756
473	chr10	84823205	84839133
474	chr10	128405441	128418502
475	chr1	182237585	182244334
476	chr9	66506850	66521943
477	chr7	25162263	25198953
478	chr12	25829354	25830315
479	chr1	154626279	154641800
480	chr5	143583405	143623898
481	chr1	182198818	182223508
482	chr5	32435396	32448930
483	chr9	123115581	123153364
484	chr14	76258205	76282044
485	chr2	145899055	145908988
486	chr17	80654576	80661774
487	chr8	75178893	75207399
488	chr8	35806218	35827188
489	chr8	35074386	35103909
490	chr17	36374282	36401794
491	chr15	38344542	38357094
492	chr14	79534760	79541068
493	chr1	72825369	72840047
494	chr2	167170968	167178363
495	chr10	74628819	74643541
496	chr14	47970747	47998346
497	chr7	130241510	130254875
498	chr2	9728118	9742908
499	chr14	46070855	46097789
500	chr2	32713181	32738442
501	chr3	63026202	63048179
502	chr1	154936284	154948939
503	chr16	23020718	23032476
504	chr11	76164665	76188734
505	chr1	158520546	158547362
506	chr2	172449240	172470426
507	chr2	104993231	105003302
508	chr4	9543218	9554306
509	chr2	118345824	118370481
510	chr15	66865492	66880104
511	chr17	49947528	49963756
512	chr11	53259162	53280428
513	chr13	66799125	66816458
514	chr1	153782944	153805088
515	chr11	100156747	100173682
516	chr6	34548194	34570682
517	chr1	137147965	137163573
518	chr10	76656313	76669736
519	chr1	92939848	92957915
520	chr4	66555611	66570326
521	chr2	167923584	167949954
522	chr11	57633603	57650809
523	chr3	51137193	51162334
524	chr6	38022201	38050264
525	chr10	83845990	83855556
526	chr16	20795010	20830418
527	chr17	47577256	47600026
528	chr11	53568538	53573902
529	chr11	16491447	16508336
530	chr15	8618317	8648349
531	chr19	36302348	36319701
532	chr7	150581147	150596071
533	chr10	119859155	119870547
534	chr4	134156540	134188698
535	chr8	27990665	27998008
536	chr13	58617787	58644901
537	chr9	120803288	120828487
538	chr17	63075378	63085648
539	chr5	93455573	93469463
540	chr1	191691428	191703004
541	chr11	53710478	53725121
542	chr9	47472831	47495985
543	chr8	108103697	108119089
544	chr16	32312535	32321158
545	chr11	103002380	103020590
546	chr2	29567438	29572734
547	chr10	119487679	119498682
548	chr7	146439434	146453448
549	chr13	111209967	111261286
550	chr9	40590243	40603990
551	chr1	74841155	74863636
552	chr7	148161482	148173428
553	chr15	97203669	97225352
554	chr8	37652334	37671519
555	chr5	67795728	67802045
556	chr6	120212530	120215472
557	chr15	98759005	98772237
558	chr1	74342273	74356638
559	chr3	94391888	94402517
560	chr1	36100811	36118509
561	chr9	77886928	77912893
562	chr19	23196414	23210382
563	chr11	88368822	88380846
564	chr1	9742466	9763745
565	chr18	65725375	65757804
566	chr17	84576789	84595389
567	chr2	165954090	165978732
568	chr11	68467721	68488871
569	chr10	80742420	80760910
570	chr9	14422137	14452089
571	chrX	103118286	103134764
572	chr11	116290804	116307589
573	chr11	11855789	11873595
574	chr17	30744917	30757852
575	chr2	157058367	157085690
576	chr6	18588443	18590474
577	chr9	118288248	118307529
578	chr6	72902953	72960346
579	chr11	76440230	76459740
580	chr17	32028821	32076027
581	chr15	37122589	37131244
582	chr13	95068386	95098661
583	chr3	89589836	89617040
584	chr2	129050048	129071638
585	chr10	44137188	44151817
586	chr17	81189160	81227077
587	chr11	114671708	114699900
588	chr16	17733178	17756694
589	chr9	99301315	99324374
590	chr7	146467176	146482900
591	chr2	34443687	34476648
592	chr13	5768727	5770650
593	chr4	63726491	63756442
594	chr19	53517657	53535758
595	chr8	74018979	74050491
596	chr16	17818006	17828294
597	chr2	153426712	153438689
598	chr19	25302544	25327920
599	chr2	20468883	20485123
600	chr6	47313643	47326424
601	chr5	93227139	93253980
602	chr14	9107777	9138109
603	chr7	119512676	119543905
604	chr4	63672514	63698865
605	chr11	54696206	54711264
606	chr11	79102728	79122213
607	chr8	73389477	73409781
608	chr6	50337733	50355031
609	chr11	19819831	19833376
610	chr1	43181633	43204622
611	chr7	4623401	4627204
612	chr18	34823687	34844367
613	chr1	55250208	55259152
614	chr19	53480297	53495804
615	chr7	117137056	117157027
616	chr13	42960858	42985730
617	chr7	71041783	71059430
618	chr11	61478473	61500965
619	chr2	43583347	43594770
620	chr6	88870013	88892003
621	chr4	150262708	150288891
622	chr2	37635814	37658623
623	chr3	14993989	15001008
624	chr2	31293021	31310185
625	chr11	78685805	78700825
626	chr13	12901133	12906504
627	chr12	77954212	77970845
628	chr2	154925214	154941698
629	chr14	77086924	77102795
630	chr11	94356797	94377899
631	chr7	19321805	19335473
632	chr9	71511346	71527134
633	chr6	114914278	114924629
634	chr8	47866440	47896952
635	chr6	47376033	47376992
636	chr18	38730143	38738227
637	chr1	51641656	51651121
638	chr10	117154672	117166763
639	chr1	90422799	90433864
640	chr5	116832901	116866580
641	chr2	60709053	60722337
642	chr4	139145493	139167809
643	chr2	156543200	156562942
644	chr3	144265927	144289044
645	chr12	73438575	73445026
646	chr4	59458454	59478758
647	chr11	94777951	94791576
648	chr5	142843246	142871746
649	chr16	30860159	30885140
650	chr1	135945441	135963929
651	chr5	64774408	64783015
652	chr4	45138556	45150834
653	chr4	118798206	118814223
654	chr17	26716635	26758548
655	chr1	135660013	135669427
656	chr4	107391824	107408498
657	chr9	71541647	71565111
658	chr9	118884545	118894522
659	chr6	145661751	145674696
660	chr13	99861833	99866501
661	chr15	100896751	100903421
662	chr13	58697401	58717578
663	chr12	21525042	21534841
664	chr19	40276335	40277713
665	chr15	36941074	36986340
666	chr6	136879132	136896840
667	chr3	32295777	32320844
668	chr2	32011185	32037167
669	chr4	43569851	43586258
670	chr4	134279978	134290454
671	chr15	51833597	51853902
672	chr8	48010578	48027864
673	chr6	129468795	129476301
674	chr6	140281979	140302829
675	chr5	137554605	137566280
676	chr7	116772661	116793310
677	chr6	51665481	51672038
678	chr1	34021571	34046811
679	chr12	20911746	20927071
680	chr9	57646735	57665466
681	chr8	77542171	77550605
682	chr4	54938460	54958085
683	chr11	19879369	19898306
684	chr14	39132496	39136355
685	chr8	34952596	34966464
686	chr17	12222952	12252288
687	chr9	90102713	90129025
688	chr14	77161475	77176702
689	chr3	152705892	152727116
690	chr1	57009855	57023336
691	chr5	92142064	92169268
692	chr1	134143304	134163674
693	chr2	172101591	172125137
694	chr11	22995284	22997346
695	chr2	164344376	164369571
696	chr18	50222367	50225431
697	chr10	116604104	116609458
698	chr15	85800222	85818688
699	chr9	102878720	102907002
700	chr8	37110518	37127258
701	chr3	145909581	145920738
702	chr7	35440053	35454752
703	chr16	30821170	30836240
704	chr12	73458672	73486847
705	chr8	23712251	23724636
706	chr2	168645928	168672179
707	chr1	36058755	36074362
708	chr7	148735423	148775159
709	chr15	78627090	78637896
710	chr9	56758859	56772686
711	chr2	163167829	163190958
712	chr7	25625939	25636176
713	chrX	100844003	100870255
714	chr2	152608540	152618654
715	chrX	99500344	99507766
716	chr1	75227903	75245039
717	chr10	66466046	66488986
718	chr13	105701801	105707252
719	chr11	76098998	76106582
720	chr7	119588171	119624888
721	chr3	90250372	90266123
722	chrX	19933408	19935199
723	chr18	4428230	4440228
724	chrX	35941290	35945332
725	chr8	74491963	74498349
726	chr11	62405320	62407108
727	chr8	49006087	49018152
728	chr3	101600448	101628272
729	chr6	48811965	48816939
730	chr19	40315379	40332142
731	chr12	109603644	109612153
732	chr16	28859678	28881305
733	chr7	119967181	119972114
734	chr12	113837412	113867815
735	chr5	139475747	139491342
736	chr9	57193039	57202779
737	chr1	122654023	122666407
738	chr1	127410603	127430056
739	chr3	151967409	151978881
740	chr9	83495958	83510678
741	chr16	24420683	24434454
742	chrX	163199908	163243770
743	chr10	62306418	62318124
744	chr11	62803904	62810261
745	chr1	182295400	182318075
746	chr10	18024939	18049859
747	chr17	47648046	47660268
748	chr1	74286325	74303743
749	chr2	50002668	50015850
750	chr1	152977329	153001241
751	chr4	133481226	133503037
752	chr12	78232419	78245166
753	chr17	47011070	47023210
754	chr8	97729777	97751197
755	chr6	18772772	18773231
756	chr8	37235385	37247433
757	chr5	120088318	120101998
758	chr3	19522923	19530470
759	chr16	97843879	97854956
760	chr3	94853508	94870919
761	chr16	30499477	30513101
762	chr9	100506291	100519214
763	chr2	32558794	32571039
764	chr15	36291296	36319816
765	chr11	74933489	74961573
766	chr2	20950243	20957779
767	chr7	129192165	129203646
768	chr2	126764127	126787738
769	chr1	188258735	188274841
770	chr7	134892514	134904121
771	chr8	86710467	86724871
772	chr7	29141973	29143463
773	chr8	72123939	72124960
774	chr10	53772365	53779297
775	chr5	135965201	135978080
776	chr18	56837342	56848445
777	chr14	120678113	120691721
778	chr3	51543029	51560638
779	chr3	98647740	98661222
780	chr6	29378013	29387019
781	chr11	68881200	68892662
782	chr19	36459038	36484328
783	chr5	103686867	103691904
784	chr2	3362233	3370608
785	chr9	118853280	118861586
786	chr17	64558563	64564359
787	chr9	103023985	103041520
788	chr15	64157750	64176978
789	chr2	28956375	28958840
790	chr4	129460241	129473016
791	chr11	55208845	55219995
792	chr19	53581878	53592455
793	chr16	8159995	8177783
794	chr16	50455102	50481721
795	chr4	143986241	144005553
796	chr11	81846459	81861808
797	chr2	145620487	145649026
798	chr18	35794535	35815052
799	chr14	99723782	99739684
800	chr18	15266356	15275940
801	chr12	77914589	77919498
802	chr9	35120123	35134865
803	chr4	129837992	129849311
804	chr6	101263763	101280771
805	chr3	135242245	135256318
806	chr11	68673643	68688600
807	chr19	29539321	29550096
808	chr10	95170886	95192921
809	chr3	95497823	95506343
810	chr12	15992247	16013804
811	chr9	55947679	55966548
812	chr15	6984198	6987909
813	chr8	75221217	75236760
814	chr4	135666452	135679591
815	chr16	18085372	18108549
816	chr19	43954185	43971397
817	chr12	81309550	81324857
818	chr6	86434562	86470116
819	chr15	27931157	27951895
820	chr1	54657143	54669031
821	chr10	83909979	83923657
822	chr2	27487237	27492695
823	chr4	137895567	137919070
824	chr9	102742260	102746270
825	chr5	97231272	97233740
826	chr14	41715788	41728408
827	chr5	93556886	93564673
828	chr17	28708066	28730381
829	chr4	135104046	135126422
830	chr14	27963297	27965375
831	chr2	119954296	119967287
832	chr5	139509625	139537323
833	chr5	77357120	77377208
834	chr1	163837819	163846527
835	chr11	113591277	113598819
836	chr3	79705478	79728029
837	chr5	114821264	114822983
838	chr8	88117400	88127013
839	chr6	37301843	37318602
840	chr3	87693033	87694085
841	chr11	94738049	94742435
842	chr18	55045222	55073029
843	chr1	58416476	58437499
844	chr17	5804657	5822798
845	chr13	34552707	34553191
846	chr14	47600510	47609800
847	chr13	5801362	5803334
848	chr5	5686995	5699251
849	chr13	118810009	118824649
850	chr11	31125375	31137803
851	chr9	118911393	118930583
852	chr12	83327396	83365629
853	chr3	88274921	88292653
854	chr1	90523049	90542642
855	chr14	20806030	20815230
856	chr16	55617603	55636664
857	chr3	89177920	89187286
858	chr5	93181671	93193044
859	chr3	98159770	98183515
860	chr11	33492253	33514453
861	chr1	108292088	108304948
862	chr14	120754738	120779750
863	chr14	32704587	32723141
864	chr17	6117412	6128472
865	chr13	103688876	103706320
866	chr7	137367899	137380514
867	chr8	106584963	106615357
868	chr14	57197870	57212355
869	chr4	48699649	48710521
870	chr8	86261827	86281371
871	chr1	140240068	140245535
872	chrX	69040212	69058183
873	chr6	6135210	6162633
874	chr1	180591580	180592124
875	chr6	108376841	108386989
876	chr11	51729587	51730485
877	chr13	73416704	73428112
878	chr19	21956499	21957357
879	chr11	5697389	5709125
880	chr1	193080772	193101841
881	chr10	122307126	122328867
882	chr11	70002844	70022842
883	chr18	20646343	20648398
884	chr10	92651220	92657981
885	chr1	157064109	157095397
886	chr8	64042945	64054180
887	chr9	61160835	61174013
888	chr1	157917298	157922018
889	chr9	30618434	30618904
890	chr5	114422983	114436904
891	chr19	12617664	12623127
892	chr6	136412045	136419675
893	chr7	73510828	73522302
894	chr4	54992600	55000538
895	chr7	117300825	117307975
896	chr5	132112266	132123602
897	chr7	125984610	125992632
898	chr19	25441284	25481936
899	chr7	75157065	75167018
900	chr6	100109278	100117846
901	chrX	136403290	136410371
902	chr2	34775698	34803491
903	chr19	4034650	4056468
904	chr16	33676284	33677034
905	chr10	30345457	30356967
906	chr16	29730202	29735635
907	chr11	101466266	101481774
908	chr7	149506867	149520456
909	chr9	119123342	119133452
910	chr3	89120843	89131811
911	chr12	86721352	86739171
912	chr1	183783210	183795216
913	chr1	39902033	39926209
914	chr8	109973163	109994547
915	chr12	77741699	77746607
916	chr3	122084741	122104239
917	chr11	20749564	20778867
918	chr16	92612955	92628049
919	chr8	86380468	86400524
920	chr9	51909911	51919445
921	chr6	108401428	108407793
922	chrX	155945718	155960571
923	chr7	119637555	119656144
924	chr15	96891450	96904227
925	chr3	101009115	101020964
926	chr2	166116739	166127160
927	chr3	84944318	84949848
928	chr10	40528979	40536667
929	chr6	71930199	71945536
930	chr11	11808213	11823609
931	chr19	55786326	55787504
932	chr11	45618821	45650622
933	chr4	125213188	125223098
934	chr16	29814038	29823380
935	chr8	27077825	27084073
936	chr1	153510150	153525128
937	chr10	25146903	25153727
938	chr3	37941461	37941983
939	chr2	72658643	72676670
940	chr7	135066282	135079170
941	chr16	33337321	33369071
942	chr13	113553829	113568596
943	chr12	88235412	88253641
944	chr15	103000156	103013857
945	chr8	97301827	97325780
946	chr2	167979932	167995324
947	chr3	9076833	9082457
948	chr13	8106740	8108362
949	chr10	72083295	72097294
950	chr1	156851491	156873492
951	chr5	3282354	3309406
952	chr13	98018988	98019964
953	chr5	148104324	148111539
954	chr19	21840685	21859980
955	chr4	6342627	6364298
956	chr12	99952086	99963493
957	chr2	33159003	33176322
958	chr11	52154578	52170898
959	chr2	122027952	122054122
960	chr12	103664525	103675578
961	chr2	128391714	128401769
962	chr4	56850623	56872148
963	chr12	112798298	112807413
964	chr1	172969451	172983569
965	chr1	44445005	44455252
966	chr5	126589291	126598694
967	chr4	10839826	10862521
968	chr7	75113405	75118717
969	chrX	140738258	140749782
970	chr17	12520683	12541818
971	chr5	142892267	142916722
972	chr4	46421875	46447282
973	chr3	145614237	145632427
974	chr14	8785356	8796015
975	chr18	35968929	35983953
976	chr4	132588370	132596891
977	chr10	79287190	79306715
978	chr7	82943216	82947154
979	chrX	49693035	49704060
980	chr5	93717663	93727971
981	chr2	38359815	38378294
982	chr7	27794963	27797351
983	chr2	5032185	5062148
984	chr12	102234904	102255059
985	chr18	42221650	42250479
986	chr16	91962533	91979408
987	chr9	27691994	27693156
988	chr16	48297496	48304467
989	chr1	51565935	51566382
990	chr4	129974379	129980023
991	chr8	14001673	14015392
992	chr4	123301742	123310974
993	chr5	117794594	117813677
994	chr2	157188904	157202451
995	chr7	4202779	4212618
996	chr19	46553778	46565463
997	chr8	10961998	10978036
998	chr4	133151485	133161593
999	chr9	70059562	70078026
1000	chr2	34345305	34358721
1001	chr11	61411944	61434076
1002	chr12	19198294	19199297
1003	chr17	28917922	28930177
1004	chr15	77023088	77060679
1005	chr12	19914899	19934166
1006	chr15	61363616	61378447
1007	chr5	147969802	147971273
1008	chr12	87094317	87111196
1009	chr3	96379531	96381836
1010	chr14	68638168	68670533
1011	chr14	70903085	70916724
1012	chr2	72127223	72133735
1013	chr3	136385516	136404925
1014	chr11	97002213	97014502
1015	chr2	59460505	59460978
1016	chr1	62814195	62821712
1017	chr17	47919464	47925559
1018	chr1	97606370	97624320
1019	chr6	17550990	17584090
1020	chr12	88191660	88213595
1021	chr5	38885902	38904489
1022	chr1	184589304	184610142
1023	chr3	104030308	104031739
1024	chr13	44817617	44830984
1025	chr9	63808100	63819772
1026	chr13	120202173	120208746
1027	chr4	132549535	132574050
1028	chrX	114430531	114432481
1029	chr14	73631483	73634848
1030	chr11	31334545	31340004
1031	chr8	87155831	87184336
1032	chr6	100326872	100340473
1033	chr9	121244731	121265216
1034	chr10	18707711	18728180
1035	chr2	157260055	157283452
1036	chr9	30404843	30405874
1037	chr5	136416719	136438532
1038	chr1	84401474	84403865
1039	chr7	120394334	120406966
1040	chr14	34535576	34542693
1041	chr18	74655605	74673999
1042	chr10	6227005	6244128
1043	chr10	116455613	116471141
1044	chr1	184434485	184445234
1045	chr10	120019639	120065506
1046	chr12	80020423	80061532
1047	chr13	58097645	58114752
1048	chr11	3274226	3296702
1049	chr16	17243825	17254326
1050	chr6	72686958	72711989
1051	chr16	85128535	85169354
1052	chr5	34322745	34331799
1053	chr11	86182494	86209355
1054	chr3	121825056	121844027
1055	chr5	135402411	135412801
1056	chr2	84473189	84476121
1057	chr19	21796178	21812253
1058	chr11	5652565	5654066
1059	chr7	121315260	121327470
1060	chr11	6384644	6394641
1061	chr13	45915928	45930821
1062	chr2	11287030	11299186
1063	chr8	13642877	13650458
1064	chr5	73608427	73628539
1065	chr6	91624760	91636924
1066	chr1	167212034	167233697
1067	chr5	3501692	3515279
1068	chr7	87922197	87937093
1069	chr4	45209042	45211616
1070	chr2	20443687	20455967
1071	chr14	76543832	76565288
1072	chr6	37613046	37648947
1073	chr8	82158472	82160392
1074	chr5	37167243	37168765
1075	chr2	68821430	68823972
1076	chr1	184838519	184840763
1077	chr15	51783242	51790141
1078	chr16	96048962	96061872
1079	chr10	94675574	94695584
1080	chr19	3820139	3842707
1081	chr7	148557893	148567527
1082	chr17	64530833	64542759
1083	chr4	137051071	137056463
1084	chr2	173081800	173092065
1085	chr6	4630672	4645061
1086	chr7	130470176	130485365
1087	chr2	38273583	38300079
1088	chr5	147869284	147883702
1089	chr18	60755769	60780540
1090	chr14	47623428	47643500
1091	chr10	61769089	61769555
1092	chr10	59811902	59817993
1093	chr2	164245106	164259177
1094	chr16	48888082	48900230
1095	chr10	40241364	40247730
1096	chr10	127150131	127169796
1097	chr7	130190144	130205737
1098	chr17	6983384	6990074
1099	chr15	25844803	25858077
1100	chr10	79533866	79538391
1101	chrX	12406373	12432865
1102	chr16	29881176	29894096
1103	chr15	73262098	73277591
1104	chr7	75325996	75327315
1105	chr3	103183263	103194201
1106	chr14	67777729	67807554
1107	chr13	51113090	51122302
1108	chr12	81425152	81445010
1109	chr1	185875591	185881522
1110	chr1	74425745	74444253
1111	chr4	15158218	15171137
1112	chr11	89015443	89048655
1113	chr8	47934301	47958942
1114	chr7	117252701	117260346
1115	chr7	146419705	146421112
1116	chr8	12050930	12073996
1117	chr1	186606080	186611989
1118	chr8	11308684	11317596
1119	chr6	120172847	120188027
1120	chr3	19400727	19418715
1121	chr2	106513363	106520153
1122	chr14	32758291	32777121
1123	chr7	51654079	51674307
1124	chr4	125394378	125416019
1125	chr17	28394062	28418233
1126	chr7	73723747	73728262
1127	chr2	130542520	130566558
1128	chrX	35115198	35116086
1129	chr17	27937045	27944763
1130	chr7	108983673	108992803
1131	chr6	106950009	106957939
1132	chr2	4462918	4470950
1133	chr14	122716889	122736399
1134	chr6	30615094	30624572
1135	chr15	25198264	25199693
1136	chr11	74651220	74662091
1137	chr6	4968074	4970398
1138	chr3	145281312	145296210
1139	chr11	113616749	113628755
1140	chr1	39341570	39349185
1141	chr4	94809892	94828242
1142	chr2	87700423	87702099
1143	chr11	115578292	115615021
1144	chr5	53881916	53908748
1145	chr13	56955696	56971082
1146	chr1	126805132	126811193
1147	chr17	28261336	28275920
1148	chr11	35790218	35813410
1149	chrX	133552141	133556220
1150	chr12	66212393	66222603
1151	chr7	28266602	28276035
1152	chr11	78458847	78477918
1153	chr6	145011362	145030389
1154	chr11	77639497	77650617
1155	chr19	47405226	47434481
1156	chr4	108021116	108023139
1157	chr2	11414233	11426509
1158	chr6	85915980	85927091
1159	chr3	121296500	121305231
1160	chr11	98763988	98766645
1161	chr16	12775989	12789683
1162	chr3	115561735	115582286
1163	chr6	51026796	51027515
1164	chr5	40480737	40481207
1165	chr11	62322354	62337946
1166	chr19	32247044	32271178
1167	chr10	24781504	24781955
1168	chr4	54482187	54484281
1169	chr10	4659927	4672458
1170	chr19	17330281	17338493
1171	chr2	6159390	6194747
1172	chr12	103968626	103974324
1173	chr5	125680119	125705530
1174	chr3	89869228	89884432
1175	chr10	67599420	67620101
1176	chr11	31429805	31465025
1177	chr11	26270224	26274034
1178	chr7	105935516	105948431
1179	chr17	46585859	46595679
1180	chr1	185900499	185919834
1181	chr4	122972396	122979074
1182	chr11	62853369	62854387
1183	chr7	29456271	29465176
1184	chr17	29531115	29537301
1185	chr2	11450075	11457333
1186	chr1	72782655	72808139
