# Supplementary material for: Super-enhancer-guided mapping of regulatory networks controlling mouse trophoblast stem cells
Source: Nat Commun. 2019 Oct 18;10:4749. doi: 10.1038/s41467-019-12720-6 (PMC6802173; doi:10.1038/s41467-019-12720-6)
Supplement: Supplementary file 7 — Supplementary Data 4 [file 41467_2019_12720_MOESM7_ESM.xlsx]

## Sheet: Sheet1
Supplementary Table 4. SE- and RE-associated genes in TSCs
SE-associated genes	RE-associated genes
1500002O20Rik	Txn2
1700009P17Rik	Foxred2
1700018L24Rik	Igfbp4
1700030C10Rik	Top2a
1700108J01Rik	Ccr7
2010106G01Rik	Asrgl1
2310030N02Rik	Tmcc2
2410004B18Rik	1700001P01Rik
2610028E06Rik	Pip4k2b
2610301B20Rik	Cwc25
4922505E12Rik	Snora21
4930515G16Rik	Rpl23
4930529M08Rik	B230217C12Rik
9130017N09Rik	Krt8
A930005H10Rik	Eif4b
Actr3	Srrm1
Adarb2	Peg3
Adssl1	Fpgs
Aldh4a1	St6galnac6
Alg13	Ak1
Amotl2	Sh2d3c
Anapc1	Ipo9
App	Gng7
Arhgap17	Timm13
Arpc5	Lmnb2
Asb7	Mrps23
Atxn1	Appbp2
B230206H07Rik	Ppm1d
Basp1	Mir143
Bcar3	Il17b
Bcas2	Pcyox1l
Bcat1	Zbed6
Brpf3	Osm
Bzw1	Tesk1
Capza2	Fam166b
Cd180	Gm5176
Cd2	Fam65c
Cd97	Tnnt2
Cdc40	Lad1
Cdk6	Tnni1
Cela1	Mtmr4
Chit1	Hsf5
Cldn3	Btg2
Cmtm5	Ensa
Col1a1	Golph3l
Cox4i2	Ido1
Cradd	Mobkl2b
Crbn	Pbp2
Csrp1	Cln6
Ctdsp1	Calml4
Cx3cl1	Gm10653
Cyp2a12	Rcsd1
Cyp2c70	Ccr4
D630042F21Rik	Dmbt1
Dcst1	Gm13152
Dnaja2	Xirp1
Dnajc5b	Gorasp1
Dppa2	Cx3cr1
Dusp11	Ttc21a
Ears2	Cryba1
Emp1	Gm672
Enpp6	Tcte2
Epn2	Tnnt3
Ergic1	Gm14492
Fam111a	Lsp1
Fam133b	Nctc1
Fam134b	Scamp5
Fam83c	Bex1
Fancl	Wbp5
Fancm	Tceal5
Fbxo27	Tceal7
Fem1b	Map4k1
Fgd2	Eif3k
Fmod	Lama5
Frmd4a	BC066135
Frmpd1	Cables2
Fryl	Dlgap1
Galntl2	Tubd1
Gcnt1	Rps6kb1
Gcom1	Zbtb38
Gip	Zscan2
Glo1	Grik3
Gm14920	Ccl7
Gm1673	Accn1
Gm525	Ccl11
Gm7367	Tsen54
Gpr161	Caskin2
Gpx4	Arhgap29
Gstp2	Sctr
H3f3a	Dbi
Hgsnat	3110009E18Rik
Hint3	Ssbp3
Hs3st1	Luzp1
Hsd3b1	LOC100303645
Ier2	Mir294
Lhfpl5	AU018091
Lnx2	Mir292
LOC100302567	Mir293
Manbal	Mir291b
Map4k4	Mir291a
Mapkap1	Nlrp12
Mark3	Mir295
Mcart6	Mir29a
Mettl7b	Plb1
Mfsd7c	AI836003
Mir1190	Pfkm
Mir145	Olfr288
Mir717	Olfr287
Moap1	Lmbr1l
Mpped2	Tuba1c
Mrpl23	Fhl3
Mrps30	Utp11l
Mthfd1l	Srsf13b
Murc	Rngtt
Myo5b	Dnajb4
Nav1	Snord83b
Nefl	Syngr1
Nlk	Snord43
Nnt	Mir1944
Nos2	Rpl3
Olfr1151	Abhd11
Opcml	Stx1a
Pabpc4	2010001M06Rik
Pgap1	Cldn4
Phf19	Cldn13
Pigm	Wbscr25
Pik3ap1	Wbscr28
Pira6	Tmem120a
Plcd1	Hnrnpk
Pmepa1	Gcnt7
Polr3gl	2410001C21Rik
Por	1700029J11Rik
Pramef12	Gm12216
Prl2c3	Hmha1
Prl2c5	Cnn2
Prodh	ORF61
Psen2	Abca7
Pstpip1	Ppfibp1
Rab6b	Rep15
Rasa3	Mrps35
Rdm1	Rab14
Retnlg	Eif4ebp1
Rhox2h	Got1l1
Rin2	Atp2b3
Rpl31	Snf8
Rpl37a	Igf2bp1
Rpn2	Ube2z
Rps21	Apol8
Scube3	Igf2r
Sgce	Slc22a1
Sh3rf2	G3bp2
Sipa1l1	Zfp74
Slc22a13	H19
Slc22a7	Mir675
Slc2a9	Uqcc
Slc4a11	Eif6
Snx19	Grifin
Snx9	Scd4
Sord	Mtif3
St8sia4	Irak2
Stx6	Vhl
Syt3	Ghrl
Tac2	Sec13
Tmbim1	Mgat4b
Tmem114	Sqstm1
Tmem132b	Maml1
Tmem44	Casq2
Tmem64	Rad51l3
Tpm3	Fndc8
Tpt1p	Zfp830
Trak1	Lig3
Trim55	Cct6b
Trpc7	Tpx2
Tsga14	Greb1
Vdac1	E2f6
Vip	Zfp867
Wbscr27	4933439C10Rik
Wfdc2	Nlrp3
Wnt11	Olfr222
Ywhaq	Scyl1
Zfp148	Neat1
Zfp568	Slc38a3
Zfp868	Rbm5
Zwint	Gnat1
Zmynd8	Ndfip1
Zkscan17	Alg12
Zfp706	Creld2
Zfp704	C030034I22Rik
Zfp703	Snn
Zfp697	Socs7
Zfp608	Npepps
Zfp532	Gpr179
Zfp462	Slamf9
Zfp366	Igsf9
Zfp281	9130019P16Rik
Zfp217	Rg9mtd3
Zcchc2	Mcts2
Zcchc13	Me3
Ywhag	Nav2
Wwc2	Mmgt2
Wwc1	Snord49a
Wsb2	Trpv2
Wnt7b	Snord49b
Wnt10a	Snord65
Wipf3	Mdc1
Wee1	Tubb5
Wbscr17	Flot1
Vps37c	2900097C17Rik
Vpreb2	Pex11c
Vgll4	1700019B03Rik
Vdac3	Ube2b
Vcpip1	Eif3h
Vangl1	Fscn1
Utrn	Fbxl18
Utp23	Spop
Usp9x	Atp5l
Usp3	Rps27l
Usp29	Cdkl1
Uso1	Atp5s
Uqcrb	4930512B01Rik
Unc5b	L2hgdh
Ubxn7	Dld
Ube2q1	F730043M19Rik
Ube2h	Mir493
Uaca	Mir770
Txndc2	Mir673
Tuba1b	Tor1b
Tuba1a	Usp20
Tspan9	Tor1a
Tsku	BC005624
Trio	Fam169a
Trim71	Nt5c3l
Trib2	1110036O03Rik
Tra2a	Klhl10
Tpra1	Hap1
Tpm1	Gast
Tpd52	Fkbp10
Tor1aip2	Atg16l2
Tomm5	Dapk2
Tom1	Dgcr6
Tns4	Mrpl11
Tns3	Peli3
Tns1	Slc29a2
Tnrc6a	Rin1
Tnrc18	B3gnt1
Tnfrsf21	Brms1
Tnfaip8	Mta2
Tnc	Eef1g
Tmsb10	Tut1
Tmprss2	Cd3eap
Tmem92-ps	Fosb
Tmem49	Vasp
Tmem37	Ppp1r13l
Tmem213	Ppm1n
Tmem2	Mir343
Tmem176a	Rtn2
Tmem17	Ercc2
Tmem107	Spp2
Tmed10	Vill
Tlr5	Dlec1
Tjp3	Acaa1b
Tjp2	Htra4
Tjp1	Tmco7
Tjap1	Dazap2
Tinagl1	Smagp
Thpo	Galnt6
Tgfb2	Prl7c1
Tfpi	Ints1
Tex14	Psmg3
Tekt3	Tmem184a
Tcfeb	Micall2
Tcfap2c	Vezf1
Tbkbp1	Serp2
Tbcc	Thra
Tbc1d2b	Casc3
Tbc1d1	Msl1
Tatdn2	Gm12359
Tanc1	Rapgefl1
Synpo	Med24
Susd1	Kcng3
Sulf2	Spen
Suclg2	Tmem82
Stx11	Fblim1
Ston2	AI507597
Steap2	Lsmd1
Stc2	Chd3
Stard8	Tmem88
Stard10	Cyb5d1
St6galnac5	Pds5a
St5	Sfta2
Srsf2ip	Vars2
Src	Gtf2h4
Spry4	Tmem184b
Spry1	Pla2g6
Spred2	Mir1943
Spnb1	Sirt4
Sparc	Rplp0
Sorl1	Gcn1l1
Snx33	Sp4
Snx27	Cdc37
Snx10	Tyk2
Smyd2	Trip12
Smtn	Sorbs3
Smndc1	9930012K11Rik
Smarcad1	2610301G19Rik
Slco2a1	D730005E14Rik
Slc6a6	Npcd
Slc45a1	Smyd3
Slc44a3	Tfb2m
Slc38a4	1700001K19Rik
Slc35f5	Wdr20a
Slc35b1	Crat
Slc2a1	Dolpp1
Slc28a3	Ier5l
Slc25a13	Ttll1
Slc22a5	Bik
Slc22a23	Chst8
Slc22a16	Utp6
Slc20a1	Spock2
Slc1a3	Lctl
Slc16a11	Patz1
Shroom3	Syt1
Shroom1	Selm
Shb	Inpp5j
Sh3bp5	Pla2g3
Sh3bp4	Matn3
Sh3bgrl2	Sdhc
Sh2d4b	Mpz
Sgms1	Gga1
Sfn	Lgals2
Setx	Itga3
Serpine1	Pdk2
Sepn1	Dlx4
Sema3f	Bri3bp
Sema3e	Dhx37
Sec61g	Igf2bp3
Sdc4	Ccdc126
Scgb1a1	Wsb1
Scd2	Sytl3
Scarna3b	Dnahc2
Scamp1	Dlk2
Samd4	Polr1c
S1pr2	Yipf3
Ryk	Gm88
Rusc2	Abcc10
Rtn1	Mir693
Rras2	Sertad4
Rpusd4	Fam117a
Rps14	Kcnq1
Rpp21	Spag6
Rp2h	Vpreb1
Rock2	Ppm1f
Rnmtl1	Top3b
Rnf19a	Larp6
Rmi1	Gpr107
Rin3	Stk25
Rhof	Ap3m1
Rgs8	9530026P05Rik
Rgs3	Ptrh2
Rftn2	Eif2s3x
Rffl	Il28b
Reep3	Nccrp1
Rbx1	C330005M16Rik
Rbpms	Sycn
Rbms1	Ptp4a1
Rbm9	Gm13363
Rassf8	Srcin1
Rassf3	Plaur
Rasl11b	Cadm4
Rapgef1	Zfp428
Ralgps2	A430093F15Rik
Ralgps1	Pga5
Rab15	Cd5
Rab11fip1	Slc2a3
Pxn	Rad51c
Pwwp2b	Katnb1
Pvt1	Gpr56
Ptpn3	Ccdc135
Ptpn21	Ceacam16
Ptpn20	Bcam
Ptpn14	Cblc
Ptpn1	Gm2058
Ptp4a2	Cd74
Ptma	Ndst1
Ptk2	Rab12
Ptges	Mrvi1
Psmd4	Acbd3
Psg22	Muc13
Prss8	Icam5
Prl7d1	Icam1
Prcc	Mir1900
Ppp2r5c	Icam4
Ppp2r5a	Mrpl4
Ppp2r4	Dnmt1
Ppp1r9a	Nos1
Ppp1cb	Pecr
Ppcdc	Tmem169
Ppap2a	Il25
Polr1a	Slc22a17
Podxl	Pabpn1
Pnrc1	Myh6
Pmp22	Bcl2l2
Plvap	D830015G02Rik
Plk2	Efs
Plin2	Mir208a
Plekhh1	Mir208b
Plekhf2	Cno
Plekha5	Cep55
Plekha2	Gm5129
Pkdcc	Plekhg2
Pja2	Paf1
Pim3	Supt5h
Pik3ip1	Rps16
Pik3cb	Med29
Pik3ca	Tmem179
Pid1	Rab31
Phlpp1	Vapa
Phldb2	Hibch
Phlda3	Crtac1
Phlda1	Nol11
Phf3	Hpd
Phactr1	2310015A10Rik
Pgrmc2	Brf2
Pgpep1l	Aplp2
Pgam2	Prdm10
Pfkfb3	Tmem229b
Pet112l	Cat
Pdzrn3	Rdh5
Pdlim2	Itga7
Pdlim1	Olfr763
Pdgfb	Bloc1s1
Pdgfa	Olfr9
Pde4a	Kcnn4
Pdcd4	Lypd5
Pcmtd1	1700008P20Rik
Pcgf5	Apobec4
Parva	Ncf2
Parp4	Tmem158
Parm1	Snora31
Pard6b	Tpt1
Pak4	Dhx57
Paics	Gemin6
Pacsin2	Ttc39d
Otud4	Arhgef33
Osbpl3	Srsf7
Opa1	Trim39
Obfc2a	H2-T3
Nxn	H2-M10.2
Nwd1	1300010F03Rik
Nudt4	Bcr
Nuak2	Dlgap5
Nuak1	Stxbp1
Nsmaf	Nmnat2
Nrp2	Kng1
Npr1	Timm22
Npl	AI314831
Ninj2	Srp14
Ngfrap1	Uqcrq
Nf1	Leap2
Neurl1a	Ankrd43
Nenf	Gdf9
Nek6	Krt42
Ndrg1	Krt16
Ndel1	Krt17
Naa38	Rnpep
N4bp2	Timm17a
Myst2	Sap30l
Myof	4930583H14Rik
Myo1e	Atp6v0a4
Myo18a	Svopl
Myh9	AI661453
Myh10	Taf8
Mtpap	Guca1a
Mtmr10	Rad50
Msrb3	Il5
Msi2	Fam65a
Mrpl45	Atp6v0d1
Mrfap1	Mir1966
Mreg	Agrp
Mras	2310010M20Rik
Mpzl1	Rnf168
Mosc1	Mir1946a
Morn2	Fmnl1
Morc4	Hexim1
Mme	Acbd4
Mllt4	Plcd3
Mll1	Grip1
Mirlet7i	Lrrc27
Mir874	Stk32c
Mir763	9030425E11Rik
Mir681	LOC624853
Mir29b-1	Wnt6
Mir290	Cdk5r2
Mir26a-1	Prkag3
Mir23a	Ifitm3
Mir21	Ifitm2
Mir205	Athl1
Mir1961	Ifitm5
Mir1931	Ifitm6
Mir190	Fam113b
Mir148a	Rhebl1
Micalcl	Dhh
Mgst2	Pnkd
Mex3b	Aamp
Meg3	Gpbar1
Mcts1	Ick
Mcl1	Fbxo9
Mc3r	Mir1192
Mbp	Sgk3
Mb	Thada
Marco	Pip5k1c
Marcks	Gipc3
Mapt	Matk
Map4k3	Zfr2
Map3k8	Tbxa2r
Map3k4	Atcay
Manba	2510012J08Rik
Man1c1	Apba3
Man1a	Mrpl54
Malat1	Qrich2
Magi3	Fam100b
Lypd6	Prpsap1
Lypd4	Rnf157
Ltc4s	Dnahc8
Lrrk1	Btbd9
Lrrc8d	4922505G16Rik
Lrrc10	Rbl1
Lphn2	Abr
Lphn1	Tusc5
Lpar6	Ap3b1
Lpar3	Chrnb2
Lonrf1	She
Lmnb1	Gprc5c
Lmna	Btbd17
Llgl2	Kif19a
Litaf	Scarf2
Limk2	Med15
Lifr	Txndc6
Lif	Esyt3
Lhfpl2	1600029I14Rik
Lgmn	Mrpl34
Lgals3	Gtpbp3
Lbr	Tmem221
Lax1	Dda1
Lass6	Bst2
Lasp1	Abhd8
Laptm4a	Slc27a1
Lao1	Fam125a
Lamc2	Nxnl1
Lamc1	Ano8
Lamb1	Car15
Lactb	Dnmt3b
Ksr1	Acox2
Krtap5-4	Lyrm7
Krt18	Hint1
Kremen1	Slc5a5
Kng2	Mtap1s
Klhl25	Snora68
Klhl22	Arrdc2
Klhdc8a	Mir1969
Kirrel	Kcnn1
Kifc3	Rpl18a
Kif6	Gm15427
Kif26b	AI597479
Kdm6b	Tgfbrap1
Kctd15	Brsk1
Kctd10	Tmem86b
Kctd1	Tmem150b
Kcnq1ot1	Ppp6r1
Kank1	Brd8
Jph2	Kif20a
Itpr1	Gfra3
Itpkb	Mars2
Itgb6	Dennd5a
Itgb5	Tmem41b
Irs2	Snora23
Irgc1	Zfp143
Ipo7	Slc5a10
Inppl1	Grap
Inpp1	Podxl2
Igsf3	Mcm2
Igll1	Tnfrsf9
Igfbp2	Dennd1a
Igf1r	1810012P15Rik
Ifitm1	Prl2c4
Ier5	Ahcy
Ier3	Mycbpap
Ido2	Spata20
Hunk	Chad
Htra1	Cacna1g
Htr1d	Rsad1
Hspg2	Sycp1-ps1
Hspbp1	Psg19
Hspb8	Slc35e3
Hspa8	2410137F16Rik
Hsp90aa1	Iffo2
Hs6st1	Tas1r2
Hs3st3b1	Myl9
Hmgn2	Hs2st1
Hmcn1	Sgca
Hk2	Hils1
Hk1	Fbxo10
Hip1	Zfp691
Hhat	Ermap
Hexim2	Erp27
Herc1	Pde6h
Hemgn	4930429B21Rik
Helb	Zmat3
Heg1	Tln1
Gucy2d	Gba2
Gsn	Tpm2
Gsg1	Msmp
Grb2	Rgp1
Grb10	Car9
Gramd4	Ldlrap1
Gpx3	Aard
Gpr97	Gabarapl1
Gpr142	Clec7a
Gphn	Olr1
Golga7b	Vgf
Gnpda1	Ap1s1
Gng2	Trim56
Gm7244	Clk3
Gm71	Hmgxb4
Gm6981	Park2
Gm5627	Adamts7
Gm5148	9130024F11Rik
Gm5136	Lemd1
Gm5069	Mir135b
Gm1968	2010011I20Rik
Gm1631	Pigt
Gm13547	Dbndd2
Gm13375	Wfdc6a
Gm13154	Spint3
Gm11978	Spinlw1
Gm11468	Dkk4
Glrp1	A930013F10Rik
Gipc2	Polb
Ggta1	Chid1
Gapvd1	Mfng
Gadd45g	Cspg4
Gadd45b	Imp3
Gabrp	Snupn
Fut8	Rps19
Ftl2	Cd79a
Frs2	Dmrtc2
Fntb	B230206F22Rik
Fnbp1	Hdac8
Flt1	Ptprn
Flnc	Atg9a
Flnb	Stk16
Fignl1	Ankzf1
Fgfr2	Tuba4a
Fgfr1	Glb1l
Fez2	Resp18
Fermt2	Glod4
Fcgr3	Ilf2
Fbxo36	2500003M10Rik
Fbxo21	Ints3
Fam83g	Snapin
Fam73a	C1galt1c1
Fam43a	Cul4b
Fam198b	Cyp4f18
Fam178a	Zfp617
Fam161a	Ubb
Fam159b	Abp1
Fam129b	Tmem176b
Fam107a	Eml1
Fabp3	Siva1
Ezr	Zbtb42
Etl4	Akt1
Errfi1	Usp33
Ercc1	Nexn
Epn3	Cxcr1
Epb4.1l2	Rps6ka1
Epb4.1l1	BC032203
Eng	Prph2
Enc1	Ankrd7
Eif1	Pip5k1a
Ehd4	Zfp687
Egfr	Vps72
Egfl6	Tmem22
Efna5	Tor2a
Efna3	Smg6
Edem3	Dph1
Echdc3	Ovca2
E030011O05Rik	Rtn4rl1
Dysf	Mir212
Dusp9	Mir132
Dusp5	Gga2
Dusp4	Ndufab1
Dusp10	Ubfd1
Dst	Ap4e1
Dsg3	Mir762
Dnmbp	Orai3
Dnase1l3	Setd1a
Dnajb6	Bcl7c
Dnajb2	Ctf1
Dnahc11	Ctf2
Dlgap4	Hsd3b7
Dlg1	4930432K21Rik
Dlc1	Nanos3
Dear1	Cc2d1a
Ddr1	Mir181c
Ddc	Mir24-2
Dclre1c	Mir27a
Daam1	D8Ertd738e
D8Ertd82e	Zswim4
D630032N06Rik	Mir181d
D5Ertd579e	Timm50
D17Wsu92e	Maml3
Cytsa	Hsd3b6
Cyr61	Hao2
Cyp46a1	Gm9047
Cuedc1	Opn1sw
Cttnbp2	Atp6v1f
Ctr9	Ccdc136
Ctnnd1	Hes7
Ctnnal1	Aloxe3
Ctnna1	Aurkb
Ctdspl	Per1
Csf1	2310047M10Rik
Crb2	Vamp2
Coro1c	Meig1
Col4a2	Suv39h2
Col4a1	Ttf1
Col18a1	1700101E01Rik
Col14a1	Khdrbs1
Cntnap2	Gm13125
Cnst	Gm13119
Clint1	1700012P22Rik
Clic4	Aadacl3
Cldn23	Paip2
Chst3	Spata24
Chst12	Slc23a1
Chka	Dnajc18
Cgnl1	Gpx2
Cga	Churc1
Cenpv	Fam118b
Celsr1	Hcrtr1
Cdrt4	Nfkb1
Cdkn2aipnl	Rnf222
Cdkn1c	Gm15772
Cdh5	Rpl26
Cdh3	Pdcd1lg2
Cdh1	C030046E11Rik
Cdcp1	Ecm1
Cdc42ep4	Tspan3
Cdc42ep1	F2rl3
Cdc23	E2f2
Cda	Rtn4r
Ccng2	Gm10768
Ccnd3	C87436
Ccl2	Ddost
Ccdc81	Fam43b
Ccdc28a	Pink1
Cbx7	Tspan14
Cbr4	Srpk1
Card10	Gm749
Car2	4930511I11Rik
Car12	Clps
Caprin1	Prkar1b
Capn2	Ppat
Cald1	Srp72
Cadm1	Aasdh
Btbd11	Cpsf4l
Bok	D11Wsu99e
Bod1	D11Wsu47e
Bmp1	Ube3b
Bmf	Hdgf
Bdh1	Sh2d2a
Bcl2l1	BC023814
BC049349	Mrpl24
BC046404	Isg20l2
BC037703	Aox3l1
Bbs10	Clk1
Bat2l	A330021E22Rik
B830017H08Rik	Sema4a
B4galt6	Mir1905
B4galt5	Slc25a44
B4galt1	Mex3a
B4galnt3	Zbtb7b
B3gnt2	Shc1
B330016D10Rik	Pygo2
B230120H23Rik	Adam15
Azin1	Flad1
AU017455	Lenep
Atxn7l1	Efna4
Atp6v1g3	Cks1b
Atp5o	Phgdh
Atp2b4	Serac1
Ass1	Gtf2h5
Asph	Mast4
Asb8	Cenpj
Asap1	Ddx39
Arpc2	Pkn1
Arl4c	Mrpl36
Arhgef3	Ndufs6
Arhgef18	Dbnl
Arhgdib	Urgcp
Arhgap23	Polm
Arhgap21	Tmem206
Arhgap15	Ppm1h
Arg1	Slc16a13
Arap1	Clec10a
Apol6	Bcl6b
Apobec3	0610010K14Rik
Apbb2	Mir497
Ap2a2	Alox12
Ankrd56	Rnasek
Ankrd33	Mir195
Ankrd28	Cdk17
Ankrd1	Palld
Amotl1	Tor1aip1
Amigo2	Dao
Akr1d1	A330040F15Rik
Akap2	Dtx4
Airn	Auts2
AI848100	9030624J02Rik
AI480653	Iqck
Ahnak	Traf1
Agpat4	Psmd5
Adrb3	D730039F16Rik
Adk	Gstp1
Adamtsl4	Doc2g
Adamts9	Nudt8
Adamts15	Acy3
Actr2	Cabp2
Actn4	Ndufv1
Actn1	Cdk2ap2
Actb	Pitpnm1
Acot11	BC021614
Abl2	Tbx10
Abhd2	Ncoa7
Abca4	Trmt11
A930007I19Rik	Arl4d
A830080D01Rik	Tmem106a
A730020M07Rik	6330512M04Rik
A330050F15Rik	Krtap5-1
9430083A17Rik	9330176C04Rik
6430527G18Rik	Slc22a14
5830416P10Rik	Efna1
5730507C01Rik	Rag1ap1
4931406P16Rik	Nek9
4632428N05Rik	Gm3646
3930402G23Rik	Nob1
2610030H06Rik	Nqo1
2610019F03Rik	9030224M15Rik
2410006H16Rik	4930444A02Rik
2310008H09Rik	Fnta
2210015D19Rik	Fam129a
2010305A19Rik	Myst1
2010001M09Rik	Prss36
1810063B07Rik	Fus
1810011O10Rik	Zfp668
1700108F19Rik	Bckdk
1700057K13Rik	Vkorc1
1700034J05Rik	Prss53
1700029F12Rik	Zfp646
1700025G04Rik	2310044G17Rik
1700017B05Rik	Cbx5
1700001O22Rik	Ccl17
1700001C19Rik	Coq9
1600021P15Rik	Ciapin1
1500009L16Rik	Ccl22
1110067D22Rik	Prhoxnb
1110012J17Rik	Pdx1
2019-09-15	Sdcbp
2019-09-11	Zc3h14
2019-09-04	9530068E07Rik
Arntl	4933406J08Rik
Dmrtb1	Patl2
Ebf2	Trim69
En1	Golga5
Hmga2	BC026590
Jun	Mir32
Lhx2	Ikbkap
Ppard	Snora28
Purb	Eif5
Runx1	Fcgr4
Tfap2c	Mir680-2
Zfx	Plg
Zim3	C330006K01Rik
Zfpm1	Anp32b
Zbtb44	5830415F09Rik
Wt1	Bcl10
Tsc22d1	Syde2
Tgif1	Abhd6
Tet1	Ube2d2
Tead4	Elane
Tead1	Fstl3
Tcf7l2	BC005764
Tcf7l1	E130317F20Rik
Tbx3	Prtn3
Tbx20	Palm
Sp3	Prssl1
Sox2	Cfd
Snai1	Ptbp1
Smad3	Gpc3
Satb2	Optn
Sall4	Ccdc88c
Rxra	Dppa4
Rbpj	Serinc2
Prdm1	Vsig10
Pou3f1	Rfc5
Nr1d1	Ghrh
Npas4	Lilra5
Ncoa3	Sufu
Mycn	Zdhhc18
Myc	Gpatch3
Msx2	Nudc
Mnt	Nr0b2
Meis1	Gpn2
Mef2d	Mapk13
Mbnl2	Ankrd34a
Mafk	Txnip
Maff	Lix1l
Klf9	Sftpc
Klf7	Lgi3
Klf6	Reep4
Klf5	Hr
Klf13	Phyhip
Irx4	Tbx21
Irf2	Kpnb1
Irf1	Mdfi
Hic2	Wdr1
Hic1	Paip1
Hand1	4833420G17Rik
Gtf3a	Fgr
Gsx1	Rb1
Grhl3	Mir687
Grhl2	Cacna1a
Gpbp1	Lyl1
Gcm1	Nacc1
Gata3	Trmt1
Foxo1	Srcrb4d
Foxk1	Zp3
Foxj2	Dtx2
Fosl2	Dner
Fos	Best3
Fbxl19	Cct2
Ets2	Capn8
Esrrb	Klhl3
Eomes	Tmem191c
Elf5	Ube2l3
Elf3	Rimbp3
Elf2	Nat8l
Dpf3	Whsc2
Dmrt1	Gm13718
Dlx3	2700094K13Rik
Dbx1	Tmx2
Cxxc5	Med19
Ctcf	Mrps24
Csrnp1	Myo1g
Creb3l2	H2afv
Creb3	Tiprl
Cdx2	1200011I18Rik
Bptf	Deaf1
Bhlhe40	Gm4535
Bhlha9	Eps8l2
Bbx	Cend1
Arid5b	Pddc1
Arid3b	Taldo1
Arid3a	Tmem80
Ahdc1	1700013G24Rik
Adnp	Zbp1
Ccdc3	Lcmt1
Cdk9	Polr1d
Ercc4	Myoz3
Gulp1	Rbm22
Med13	Cdh23
Med14	LOC100302688
Nufip1	Sys1
Plek2	Rbpjl
Ppp3ca	Matn4
Sertad1	Retnla
Sin3b	Myo1a
Trim33	Zbtb39
Zc3h11a	Rdh1
Zfp36	Rdh9
Zfp36l2	Gpr182
Zfp36l1	Tmem194
Wwp2	Nab2
Ube2v1	Sbno2
Ubc	Stk11
Tulp4	Dcaf5
Trim8	1700056E22Rik
Trim24	Slc11a1
Tnfaip3	Mir26b
Tlr4	Vil1
Tlr2	Gm216
Tle3	Hlx
Suz12	Mir1981
Stag1	Lrrc4b
Ssh1	Aspdh
Smug1	Josd2
Smad7	1700008O03Rik
Smad6	Fance
Sik1	Rpl10a
Rybp	Def6
Rbm20	4930402H24Rik
Rai1	Itpa
Rad21	Rhox4g
Polr2e	Rhox3h
Plxna2	Snrpc
Pim1	Uhrf1bp1
Pcbp1	Folr2
Pawr	Phox2a
Park7	Folr1
Nfkbiz	Clybl
Nfkbia	Cpa1
Ncor2	Sgsm2
Mta3	Tsr1
Mdm2	Znhit6
Mapk10	Npas2
Macf1	Olfr1152
Lrrfip1	Olfr1153
Lpp	Olfr1148
Lgals9	Olfr1154
Jup	2310067B10Rik
Jarid2	Tcp11
Itch	Zfp523
Iqgap1	Fam199x
Inf2	Tmsb15b1
Id3	Zcchc18
Id2	Tmsb15l
Id2	Fkbp3
Id1	Blvrb
Hopx	Prx
Gas7	Hipk4
Fhl2	Spnb4
Cul1	Sertad3
Ctnnb1	Lrmp
Commd7	Sh3pxd2a
Cited2	Fam159a
Cited1	Zyg11b
Chd2	Figla
Cdc6	Wipf2
Ccdc124	Rara
Cbfa2t3	Dph5
Bend4	Pigl
Bcor	Usp6nl
Bcl3	D230037D09Rik
Atrx	LOC100233175
Atf7ip	Itpk1
Anxa3	Ubr7
	Mir1936
	1700094D03Rik
	Mir190b
	4933434E20Rik
	Nup210l
	Ubap2l
	Ttbk1
	Crip3
	BC048355
	Bmp8a
	Oxct2a
	Fbxo17
	Mtch1
	Ankar
	Slc30a2
	Trim63
	Pafah2
	Extl1
	Zfp184
	Mir1983
	Gnaq
	E030024N20Rik
	Ccl24
	Ccl26
	Ptprj
	Tgfbr2
	Copz2
	Nfe2l1
	Cdk5rap3
	Mir152
	Gm16516
	Map2k3
	Tmem11
	Gm16515
	H13
	Lrig2
	Rbp7
	Ube4b
	Lzic
	Nmnat1
	Sik3
	Nup62cl
	Rbm41
	Sorbs1
	Ephx4
	Lpcat2b
	Ccdc42
	Mfsd6l
	Tdrd5
	Nphs2
	Larp1
	BB123696
	Slc12a8
	Prl2c2
	Il17rd
	Slc46a2
	Snx30
	Mup4
	D930014E17Rik
	BC051019
	Ascl3
	Tmem9b
	Sirt5
	Gfod1
	Arsa
	Cpt1b
	Chkb
	BC090627
	Mapk8ip2
	Shank3
	Alox12b
	Scd1
	Crabp1
	Tac4
	Opn4
	Ldb3
	Acot12
	4833422C13Rik
	Zcchc9
	Etv5
	Mkln1
	Myo10
	Spin1
	U05342
	Cntf
	Keg1
	Mospd4
	Fem1c
	Fam76a
	Ppp2r2c
	Man2b2
	Acvr1b
	Grasp
	5031425F14Rik
	Inpp5a
	Il17f
	Il17a
	Mcm3
	Stat5b
	Kcnh4
	Hcrt
	Ghdc
	Limch1
	Mmp9
	Zfp335
	Slc12a5
	Stk10
	Acvrl1
	Lima1
	Lass5
	Tagln2
	Gm5082
	Tmem170b
	Pkm2
	Parp6
	Gramd2
	Fes
	Furin
	Phax
	1700065I17Rik
	Aldh7a1
	Chga
	Tram2
	Efhc1
	D10627
	D130040H23Rik
	1110054O05Rik
	Atp2a3
	P2rx1
	Tab1
	Plekhg3
	Slc9a8
	Arhgap8
	Prr5
	Pknox1
	Spata13
	C1qtnf9
	Mipep
	Ccdc162
	Dlg3
	Surf6
	Med22
	Abo
	Surf2
	Rpl7a
	Surf4
	Gm711
	Surf1
	Map4k5
	Tarm1
	Ndufa3
	Oscar
	Sccpdh
	Dnm2
	Qtrt1
	Mir199a-1
	Snx16
	2019-03-10
	Rtp1
	Ttc7b
	Cdk18
	Dock9
	Ubac2
	Poc1a
	Dusp7
	Prss48
	Xist
	2010000I03Rik
	Mir374
	Gm9159
	Mir421
	Rabgef1
	Tyw1
	Sbds
	Kctd7
	0610007L01Rik
	Lta4h
	Chst11
	Xpnpep1
	Tnfrsf12a
	Ccdc64b
	Pkmyt1
	Thoc6
	Cldn9
	Mmp25
	Paqr4
	9530082P21Rik
	Cldn6
	Kremen2
	Hcfc1r1
	Rims2
	Eml4
	Wasf2
	Lrrc16a
	Slc2a12
	Tbpl1
	2310043J07Rik
	Upk3b
	Atf6
	Dusp12
	Rasa4
	Anxa5
	Zfp213
	Zfp13
	Rab11fip4
	Gm11202
	Setd8
	Rilpl2
	Snrnp35
	Sbno1
	Ror1
	C330024D21Rik
	Baz1a
	Ctdsp2
	Avil
	Mir546
	Mir26a-2
	Tsfm
	Soat1
	Fam36a
	Hnrnpu
	Sp7
	Amhr2
	Aaas
	Sp1
	Ddx23
	Rnd1
	Ccdc65
	Cacnb3
	Fkbp11
	Csf1r
	Pdgfrb
	Fam81a
	Cog7
	Nrarp
	A830007P12Rik
	Rnf208
	Cobra1
	Gm757
	4933433C11Rik
	Fam166a
	2310002J15Rik
	Tubb2c
	Slc34a3
	St6gal1
	Mat2a
	Sptlc2
	1810035L17Rik
	Alkbh1
	Nrp
	Mtss1
	Ndufb9
	Tatdn1
	Snora65
	Rpl12
	Lrsam1
	Tmem98
	Spaca3
	Myo1d
	Ckb
	2810002N01Rik
	Bag5
	Trmt61a
	Lrrc20
	Npffr1
	Serpinb1b
	Cnn3
	Tcf20
	Tbrg3
	Stau2
	Hrh1
	Npepl1
	Stx16
	5430407P10Rik
	Gm10857
	Gpr126
	Dpysl2
	Gm5464
	Sash1
	Prkci
	Phc3
	Tnip1
	Cd9
	Ccdc12
	Nradd
	Nbeal2
	Mrps27
	Ptcd2
	6430562O15Rik
	Mcart1
	Ccdc11
	Cdc42se1
	Mllt11
	Fam63a
	Gabpb2
	Gm128
	Bnipl
	Prune
	Pdxk-ps
	Rrp1b
	Hsf2bp
	Pex26
	Tuba8
	Usp18
	Zfp395
	9030409G11Rik
	Hdac6
	Pqbp1
	Pcsk1n
	Eras
	Timm17b
	Gata1
	Pi16
	Pa2g4
	Erbb3
	Rps26
	Ikzf4
	Camkk1
	1200014J11Rik
	Trim25
	Coil
	Dgke
	2210409E12Rik
	Slc18a1
	Gas2l1
	Rasl10a
	Rhbdd3
	Ewsr1
	Itpr3
	Ggnbp1
	Bak1
	Pldi
	Xab2
	2310057J16Rik
	Pcp2
	Stxbp2
	Retn
	C330021F23Rik
	2900053A13Rik
	5830403L16Rik
	Gm5531
	Teddm1
	3010026O09Rik
	Fgfbp1
	Fam169b
	Smg7
	Zfp609
	Oaz2-ps
	Ptpn11
	Rpl6
	Dgki
	Tpm4
	Olfr373
	Hsh2d
	Rab8a
	Olfr374
	Nr4a1
	6030408B16Rik
	9430023L20Rik
	Dusp1
	Ing2
	Pipox
	Sez6
	Gm11190
	Gjb3
	Gjb5
	Gja4
	Gjb4
	Sh3d20
	Plekhm1
	Arhgap27
	Slc24a4
	Tox2
	Fgfr4
	Nsd1
	Morn5
	Ttll11
	Ndufa8
	Cyb5r3
	Poldip3
	Rnu12
	Rrp7a
	Sp6
	Scrn2
	Mrpl10
	Osbpl7
	Sp2
	Lrrc46
	Wdr62
	Sdhaf1
	Clip3
	Polr2i
	Tbcb
	AI428936
	Alkbh6
	2010111I01Rik
	Emp2
	Slc12a2
	Fndc3b
	Cbx3
	Hnrnpa2b1
	Ptk7
	Mrpl2
	Cul7
	Klc4
	Wisp1
	Sla
	Mdm4
	Pik3c2b
	Gm5972
	Dkk1
	Arhgef37
	Osbpl9
	Gstm4
	Gnat2
	Ampd2
	Gstm1
	Rfk
	H2-D1
	LOC547349
	Bat1a
	Atp6v1g2
	Nfkbil1
	H2-Q1
	Dusp6
	Alk
	Mylpf
	Spn
	2019-09-01
	Cd2bp2
	Qprt
	Tbc1d10b
	Eml6
	4931440F15Rik
	Efhd2
	Cela2a
	Ctrc
	Zfp882
	Zfp709
	Wdyhv1
	Atad2
	Fbxo32
	Papss2
	1190002A17Rik
	Celf4
	Ascl2
	Tspan32
	Tmem171
	B930041F14Rik
	Gm5151
	Mmp23
	Ssu72
	Mib2
	Nfyb
	Txnrd1
	Mthfd1
	Akap5
	Erc2
	Nck2
	Slc16a1
	Fam71e1
	Spib
	Mybpc2
	2310044H10Rik
	1700021K19Rik
	Muc20
	Crot
	Snrpb2
	Otor
	Lrp3
	Slc7a10
	Mir365-2
	Mir193
	3200002M19Rik
	Lrrc51
	Tomt
	2400001E08Rik
	Vgll3
	Nek7
	Jakmip3
	Bnip3
	Mmp13
	Mmp12
	EU599041
	Zfp715
	Cdv3
	Drd4
	Sct
	Irf7
	Cdhr5
	Gbp10
	Gbp4
	A830010M20Rik
	1700028K03Rik
	C130039O16Rik
	Impa2
	Mppe1
	Ttl
	Pard6g
	Adnp2
	1700029G01Rik
	Thrap3
	Mtap7d1
	Plekhg6
	Arhgap22
	Prss46
	Prss45
	Als2cl
	Prss50
	Prss44
	Prss43
	Tmie
	Mapre2
	Khdc1b
	Khdc1a
	Gm4956
	Khdc1c
	Gstm3
	Gstm2
	Tctn1
	Pptc7
	Kif13b
	N4bp1
	Jazf1
	Ccnh
	Dapk1
	BC051665
	Als2cr12
	Gdpd5
	Serpinh1
	Gm6793
	Hnrnpa3
	Gpr156
	Gm5506
	Eno1
	Rere
	Car6
	Elf1
	Gm5465
	Wbp4
	Aspa
	Olfr20
	Spata22
	4930441O14Rik
	Zfp85-rs1
	Zfp493
	Zfp71-rs1
	Ddah1
	Fam18b
	Myo1b
	Sync
	C77080
	Zfp420
	Zfp27
	Tbc1d10a
	Gatsl3
	F2r
	Nrsn1
	Dsg4
	Sipa1l3
	Znhit3
	Car4
	Pdgfc
	Olfr975
	Olfr979
	Olfr978
	Olfr974
	Olfr980
	Olfr981
	Olfr976
	Capn6
	Nup210
	Fbxw7
	Pecam1
	Gm885
	Pqlc3
	Aqp7
	6430531B16Rik
	Utf1
	Mir202
	Adam8
	Yars
	S100pbp
	H2-M5
	Zfp57
	2410137M14Rik
	Mog
	Gabbr1
	Zkscan5
	Zfp655
	Ptcd1
	Cpsf4
	Atp5j2
	Zkscan14
	Atp13a3
	Kank4
	Zfp449
	Ncrna00086
	Plekha7
	Btnl7
	Btnl6
	Btnl5
	Notch4
	Acp6
	Lrrc15
	Cpn2
	Akr1c12
	Raly
	Acvr1
	Gm12824
	Dnajb12
	Ddit4
	Ccne1
	C80913
	Ptprg
	Zbtb43
	Zbtb34
	BC065397
	Morf4l2
	Glra4
	Plp1
	Ccdc148
	Pkp4
	Ccl1
	Rpp30
	Pdk1
	0610040J01Rik
	Morf4l1
	Trcg1
	Gm5468
	Arhgef2
	Ssr2
	Rxfp4
	Vcl
	Tdrd7
	Jmjd4
	Snap47
	Hrc
	Trpm4
	Ppfia3
	1700039E15Rik
	Mtag2
	Lin7b
	Pum1
	Rnf144b
	Dek
	Phf16
	4930412O13Rik
	Galnt10
	Hes1
	Ano6
	Eif2b5
	Abcc5
	Scarna8
	Haus6
	Smad5
	Scly
	Klhl30
	Espnl
	Atp1b1
	Mki67
	Dhx9
	Hspa2
	Gm70
	Gm10451
	Erf
	Dedd2
	Gsk3a
	Zfp526
	Megf8
	Prr19
	Tmem145
	Cic
	Pafah1b3
	Eif3f
	Nlrp10
	Olfr518
	Olfr517
	Olfr519
	Dab2ip
	Sbf2
	Ctbp2
	Twist2
	1600029D21Rik
	Eef1a1
	Uchl4
	Map2k1
	Tipin
	Snapc5
	Marcksl1
	Hdac1
	1700125D06Rik
	Tssk3
	Bsdc1
	Ulk4
	Yes1
	Ccdc80
	Slc35a5
	Atg3
	Mmp28
	1700020L24Rik
	Rasl10b
	Taf15
	Gas2l2
	Smap2
	Col9a2
	St3gal5
	Fam82a1
	Gosr2
	Lyzl6
	Rprml
	Utp14b
	Acsl3
	Rae1
	Spo11
	Rbm38
	Exosc3
	4921524J17Rik
	Best2
	Mast1
	Rnaseh2a
	Asna1
	Junb
	Rtbdn
	2310036O22Rik
	Prdx2
	Hook2
	Pbx4
	Gmip
	Lpar2
	Cilp2
	Lmo7
	Fabp6
	Pwwp2a
	Rnase10
	Apex1
	Osgep
	Pnp
	Pnp2
	Tmem55b
	Ifrd1
	Gm889
	Mir1938
	Ubash3b
	Psmg4
	Tubb2b
	Ninl
	Gins1
	Abhd12
	Cdc42bpa
	Pros1
	Stx19
	Arl13b
	Tsc22d2
	Mlec
	Unc119b
	Acads
	Cabp1
	Wfikkn2
	Tob1
	1200009I06Rik
	A230065H16Rik
	Tnfaip2
	Arhgef19
	Epha2
	Farp1
	C330019L16Rik
	Procr
	Trpc4ap
	Mmp24
	Edem2
	Bend3
	Btn2a2
	C230035I16Rik
	Btn1a1
	Abt1
	Slc34a2
	1700037H04Rik
	Hspa12b
	Cenpb
	Cdc25b
	Spef1
	Jak2
	P4ha2
	Pdlim4
	Rbak
	4933411G11Rik
	Rnf216
	Rnf220
	Itfg2
	Fkbp4
	Gm10069
	4933413G19Rik
	Nrip2
	Hip1r
	Ccdc62
	Vps37b
	Cyfip2
	Nipal4
	C030019I05Rik
	Wdr18
	Med16
	Kiss1r
	C030046I01Rik
	Grin3b
	Rbbp7
	Fam53b
	Cytsb
	H2-T24
	A930015D03Rik
	Prr3
	EG547347
	Gm8801
	Gnl1
	H2-T9
	Abcf1
	Mir877
	H2-T23
	H2-T22
	Nde1
	Mir484
	4921513D23Rik
	Ifnk
	Mill2
	Psg17
	Pglyrp1
	1110034G24Rik
	Fam38b
	Cpa5
	Zfp820
	Pvrl2
	Apoe
	Apoc1
	Tomm40
	Sfpq
	Zmym4
	Sdk2
	Gm11346
	Fam65b
	Etv6
	Ndufv3
	Wdr4
	Tmpo
	Greb1l
	Ube2q2
	Cryl1
	Gm7325
	Capn11
	Slc35b2
	Hsp90ab1
	Slc29a1
	Ddr2
	Hsd17b7
	Rtn4
	Mll5
	BC017158
	Slc5a2
	1110020G09Rik
	2019-09-03
	Tnfrsf13c
	Cenpm
	Mir33
	Dsg2
	Psmb7
	Liph
	Senp2
	Tmem41a
	Ltbr
	Tnfrsf1a
	Tuba3a
	Scnn1a
	4930417O13Rik
	Slc7a1
	Gm5105
	Gm12034
	Vegfa
	Slc5a11
	Kcne2
	Odf2l
	Clca5
	Camk2a
	Arsi
	Pla2g10
	Rrn3
	Cd300a
	Pik3cd
	X99384
	Adamts14
	Prf1
	Tmem129
	Tacc3
	Fgfr3
	Slbp
	Wdr5
	Brd3
	Pola2
	Cdc42ep2
	Dpf2
	Capn1
	Slc22a20
	Adam19
	Gm12166
	Hpcal1
	Fyb
	Cdk5r1
	Xylt1
	Mettl11a
	Asb6
	Sh3rf3
	Myst4
	Whsc1l1
	Letm2
	Fam49a
	Il6ra
	Ralyl
	Cd55
	Reps1
	3110003A17Rik
	Rab7
	Rpn1
	Slc38a1
	Foxf2
	Amfr
	2210010C17Rik
	Ceacam20
	Pvr
	Ceacam19
	Zfp710
	Cetn1
	Crim1
	Lysmd2
	Tmod2
	Prkaa2
	2610035D17Rik
	Prr5l
	Traf6
	Casp8
	Plod2
	B430319G15Rik
	Dennd3
	D330045A20Rik
	Gtpbp4
	Eya2
	Pacs1
	Epb4.1l4a
	Map3k10
	Akt2
	C030039L03Rik
	Ttc9b
	Mir92b
	Gba
	Trim46
[truncated: 10,864 more rows]
