# Supplementary material for: Super-enhancer-guided mapping of regulatory networks controlling mouse trophoblast stem cells
Source: Nat Commun. 2019 Oct 18;10:4749. doi: 10.1038/s41467-019-12720-6 (PMC6802173; doi:10.1038/s41467-019-12720-6)
Supplement: Supplementary file 8 — Supplementary Data 5 [file 41467_2019_12720_MOESM8_ESM.xlsx]

## Sheet: Sheet1
Supplementary Table 5. Transcriptional regulators that are associated with SEs in TSCs
TFs	TFs ChIP-seq performed in TSC	TFs ChIP-seq performed in dTSC
Rybp	Arid3a	Bbx
Chd2	Bbx	cFos
Zfp36l2	Bhlhe40	Creb3l2
Pdlim1	Cbfa2t3	Elf5
Zfp36l1	cFos	Ets2
Trim24	Creb3l2	Foxj2
Rai1	Ctcf	Hic2
Cdc6	Elf5	Hopx
Cbfa2t3	Eomes	Irf2
Tle3	Ets2	Maff
Pim1	Fbxo21	Mafk
Gas7	Foxj2	Meis1
Fhl2	Hic2	Pcgf5
Cited2	Hopx	Pou3f1
Cited1	Id2	Tfap2c
Rad21	Irf2	Zfpm1
Polr2e	Lrrfip1
Pcbp1	Maff
Ctnnb1	Mafk
Cdk9	Mef2d
Med13	Meis1
Med14	Pcgf5
Plek2	Pou3f1
Sin3b	Smad6
Trim33	Tbx20
Zfp36	Tead4
Ssh1	Tfap2c
Plxna2	Zfpm1
Nfkbiz
Nfkbia
Mdm2
Lpp
Jup
Inf2
Cul1
Ncoa3
Fbxl19
Dpf3
Gpbp1
Purb
Mbnl2
Csrnp1
Zmynd8
Smarcad1
Btbd11
Vgll4
Dnajb6
Ptma
Polr1a
Ctr9
Cbx7
Brpf3
Csrp1
Ctdsp1
Ier2
Nlk
Phf19
Zfp868
Uaca
Tbc1d2b
Rin3
Rbpms
Pnrc1
Phf3
Parp4
Ndel1
Mllt4
Klhl25
Herc1
Enc1
Ctnnd1
Ctdspl
Cdkn1c
Tnfaip3
Hopx
Suz12
Ncor2
Id2
Id2
Id1
Atrx
Bcor
Stag1
Mta3
Bcl3
Atf7ip
Nufip1
Tcf7l2
Tcf7l1
Klf6
Bbx
Npas4
Bptf
Ahdc1
Adnp
Ebf2
Zim3
Ankrd1
Apbb2
Asb8
App
Atxn1
Bzw1
Rhox2h
Litaf
Hmgn2
Ankrd33
Abca4
Smad7
Smad6
Lrrfip1
Id3
Tulp4
Tsc22d1
Klf7
Wt1
Tead1
Tbx20
Sox2
Smad3
Sall4
Mycn
Msx2
Gtf3a
Eomes
Cdx2
Snai1
Prdm1
Klf13
Irx4
Hic2
Grhl3
Gata3
Dlx3
Arid3a
Zbtb44
Sp3
Rxra
Meis1
Foxk1
Elf2
Ctcf
Arid5b
Arid3b
Arntl
Dmrtb1
En1
Hmga2
Jun
Runx1
Zfx
Jarid2
Tead4
Irf2
Hand1
Creb3l2
Bhlhe40
Zfpm1
Tgif1
Tbx3
Satb2
Rbpj
Pou3f1
Myc
Klf9
Irf1
Foxo1
Esrrb
Elf5
Mafk
Maff
Hic1
Gcm1
Foxj2
Fosl2
Fos
Ets2
Elf3
Creb3
Tfap2c
Nr1d1
Mnt
Mef2d
Klf5
Gsx1
Grhl2
Dmrt1
Dbx1
Bhlha9
Lhx2
Ppard
Wwp2
Smug1
Cxxc5
Tet1
Pcgf5
Fbxo21
