# Supplementary material for: Super-enhancer-guided mapping of regulatory networks controlling mouse trophoblast stem cells
Source: Nat Commun. 2019 Oct 18;10:4749. doi: 10.1038/s41467-019-12720-6 (PMC6802173; doi:10.1038/s41467-019-12720-6)
Supplement: Supplementary file 9 — Supplementary Data 6 [file 41467_2019_12720_MOESM9_ESM.xlsx]

## Sheet: Sheet1
Supplementary Table 6. Known and unknown TSC-specific TFs
Factors	PMID
Abca4	unknown
Adnp	unknown
Ahdc1	unknown
Ankrd1	unknown
Ankrd33	unknown
Apbb2	unknown
App	30031727
Arid3a	25319825
Arid3b	unknown
Arid5b	unknown
Arntl	unknown
Asb8	unknown
Atf7ip	unknown
Atrx	16628246
Atxn1	28717241
Bbx	unknown
Bcl3	unknown
Bcor	26221038
Bhlha9	unknown
Bhlhe40	15993702
Bptf	18794365
Brpf3	unknown
Btbd11	unknown
Bzw1	unknown
Cbfa2t3	unknown
Cbx7	unknown
Cdc6	unknown
Cdk9	unknown
Cdkn1c	26988311
Cdx2	16210407
Chd2	unknown
Cited1	14673158
Cited2	16579983
Creb3	unknown
Creb3l2	unknown
Csrnp1	unknown
Csrp1	unknown
Ctcf	unknown
Ctdsp1	unknown
Ctdspl	unknown
Ctnnb1	unknown
Ctnnd1	unknown
Ctr9	unknown
Cul1	23429288
Cxxc5	unknown
Dbx1	unknown
Dlx3	9874789
Dmrt1	unknown
Dmrtb1	unknown
Dnajb6	21972064
Dpf3	unknown
Ebf2	unknown
Elf2	unknown
Elf3	unknown
Elf5	18836439
En1	unknown
Enc1	unknown
Eomes	10716450
Esrrb	26206133
Ets2	23552073
Fbxl19	unknown
Fbxo21	unknown
Fhl2	unknown
Fos	24379408
Fosl2	24379408
Foxj2	unknown
Foxk1	unknown
Foxo1	25202916
Gas7	unknown
Gata3	9043071
Gcm1	15196947
Gpbp1	unknown
Grhl2	25758223
Grhl3	unknown
Gsx1	unknown
Gtf3a	unknown
Hand1	9500550
Herc1	unknown
Hic1	unknown
Hic2	unknown
Hmga2	27083540
Hmgn2	unknown
Hopx	17576768
Id1	16638616
Id2	10631176
Id2	10631176
Id3	unknown
Ier2	unknown
Inf2	29309034
Irf1	unknown
Irf2	unknown
Irx4	unknown
Jarid2	28714012
Jun	26149388
Jup	16887905
Klf13	unknown
Klf5	unknown
Klf6	25537765
Klf7	unknown
Klf9	unknown
Klhl25	unknown
Lhx2	unknown
Litaf	unknown
Lpp	unknown
Lrrfip1	unknown
Maff	unknown
Mafk	unknown
Mbnl2	unknown
Mdm2	unknown
Med13	unknown
Med14	unknown
Mef2d	29127222
Meis1	unknown
Mllt4	unknown
Mnt	unknown
Msx2	27088357
Mta3	26198267
Myc	unknown
Mycn	unknown
Ncoa3	unknown
Ncor2	unknown
Ndel1	unknown
Nfkbia	unknown
Nfkbiz	unknown
Nlk	unknown
Npas4	unknown
Nr1d1	unknown
Nufip1	unknown
Parp4	unknown
Pcbp1	unknown
Pcgf5	unknown
Pdlim1	unknown
Phf19	unknown
Phf3	unknown
Pim1	unknown
Plek2	unknown
Plxna2	unknown
Pnrc1	unknown
Polr1a	unknown
Polr2e	unknown
Pou3f1	unknown
Ppard	30690257
Prdm1	22987638
Ptma	unknown
Purb	unknown
Rad21	unknown
Rai1	unknown
Rbpj	24850908
Rbpms	unknown
Rhox2h	unknown
Rin3	unknown
Runx1	16338472
Rxra	unknown
Rybp	unknown
Sall4	unknown
Satb2	22123820
Sin3b	unknown
Smad3	11325521
Smad6	16687405
Smad7	11325521
Smarcad1	unknown
Smug1	unknown
Snai1	26305619
Sox2	21103067
Sp3	17584888
Ssh1	unknown
Stag1	unknown
Suz12	unknown
Tbc1d2b	unknown
Tbx20	unknown
Tbx3	unknown
Tcf7l1	unknown
Tcf7l2	unknown
Tead1	18775765
Tead4	18083014
Tet1	unknown
Tfap2c	25858457
Tgif1	23761267
Tle3	23954203
Tnfaip3	unknown
Trim24	unknown
Trim33	20573697
Tsc22d1	unknown
Tulp4	unknown
Uaca	unknown
Vgll4	unknown
Wt1	unknown
Wwp2	unknown
Zbtb44	unknown
Zfp36	unknown
Zfp36l1	unknown
Zfp36l2	unknown
Zfp868	unknown
Zfpm1	unknown
Zfx	unknown
Zim3	unknown
Zmynd8	unknown
