# Supplementary material for: Super-enhancer-guided mapping of regulatory networks controlling mouse trophoblast stem cells
Source: Nat Commun. 2019 Oct 18;10:4749. doi: 10.1038/s41467-019-12720-6 (PMC6802173; doi:10.1038/s41467-019-12720-6)
Supplement: Supplementary file 10 — Supplementary Data 7 [file 41467_2019_12720_MOESM10_ESM.xlsx]

## Sheet: Sheet1
Supplementary Table 7. Targets of each TF in TSCs																																			Targets by long range interactions
GENE	Arid3a	Bbx	Bhlhe40	Cbfa2t3	cFos	Creb3l2	Ctcf	Elf5	Eomes	Ets2	Fbxo21	Foxj2	Hic2	Hopx	Id2	Irf2	Lrrfip1	Maff	Mafk	Med12	Mef2d	Meis1	Pcgf5	Pou3f1	p300	Smad6	Tbx20	Tead4	Tfap2c	Zfpm1					GENE	Arid3a	Bbx	Bhlhe40	Cbfa2t3	Creb3l2	Ctcf	cFos	Elf5	Eomes	Ets2	Fbxo21	Foxj2	Hic2	Hopx
0610005C13Rik	1	0	0	1	0	0	1	1	0	1	1	0	1	1	1	1	0	1	1	1	0	1	0	1	1	0	0	0	1	0					1110004E09Rik	0	0	0	0	0	1	0	0	0	0	0	0	0	0
0610007P14Rik	1	0	0	1	0	0	1	0	1	1	1	0	0	1	1	1	1	1	1	1	0	1	0	0	1	0	0	1	1	0					1700003F12Rik	0	0	0	0	0	1	0	0	0	0	0	0	0	0
0610009B22Rik	0	0	0	1	1	1	1	1	0	1	1	0	0	1	1	1	1	1	1	1	0	1	0	0	1	0	0	0	1	0					1700007G11Rik	0	0	0	0	0	1	0	0	0	0	0	0	0	0
0610009L18Rik	0	0	0	1	1	0	1	1	1	0	0	0	0	1	0	1	1	1	0	1	0	1	0	0	1	0	0	1	1	1					1700020N15Rik	0	0	0	0	0	1	0	0	0	0	0	0	0	0
0610009O20Rik	0	0	0	1	1	1	1	1	1	1	1	0	0	1	0	0	1	1	0	1	0	0	0	0	1	0	0	1	0	0					1700021F07Rik	0	0	0	0	0	0	0	1	0	0	0	0	0	0
0610010B08Rik	0	0	0	0	0	0	0	0	0	0	0	0	0	0	0	0	0	0	0	0	0	0	0	0	0	0	0	0	0	0					1700021N21Rik	0	0	0	0	0	0	0	0	0	0	0	0	0	0
0610010F05Rik	0	0	0	1	0	0	1	0	0	1	0	0	1	1	1	0	0	1	1	1	0	1	0	0	1	0	0	1	0	0					1700024G13Rik	0	0	0	0	0	0	0	0	0	0	0	0	0	0
0610010K14Rik	1	0	0	1	1	0	1	1	0	1	1	0	0	1	1	1	1	1	1	1	0	0	0	0	1	0	0	0	1	0					1700024P04Rik	0	0	0	0	0	0	1	0	0	0	0	0	0	0
0610011F06Rik	1	0	0	1	1	1	1	1	1	1	1	1	1	1	1	1	1	0	1	1	0	1	1	0	1	0	0	1	1	0					1700025C18Rik	0	0	0	0	0	0	0	1	0	0	0	0	0	0
0610012G03Rik	1	1	0	1	1	1	0	1	1	1	1	1	0	1	1	1	1	0	1	1	0	1	0	0	1	0	0	0	0	0					1700039E15Rik	0	0	0	0	0	1	0	0	0	0	0	0	0	0
0610030E20Rik	1	0	0	1	1	0	0	1	0	1	1	0	0	1	0	1	1	0	1	1	0	1	0	0	1	0	0	1	1	1					1700047A11Rik	0	0	0	0	0	1	0	0	0	0	0	0	0	0
0610031O16Rik	0	0	0	0	1	0	1	1	0	0	0	0	1	0	0	0	0	0	0	0	0	1	0	0	1	0	0	1	0	0					1700073E17Rik	0	0	0	0	0	0	0	0	0	1	0	0	0	0
0610037L13Rik	1	1	0	1	0	1	1	1	1	1	1	1	0	1	1	1	1	1	1	0	0	1	0	0	1	0	0	1	0	0					1700102P08Rik	0	0	0	0	0	1	0	0	0	0	0	0	0	0
0610038B21Rik	0	0	0	1	1	0	0	1	1	1	0	0	0	1	1	1	0	1	1	0	0	1	0	0	1	0	0	1	1	0					2210010C04Rik	0	0	0	0	0	1	0	0	0	0	0	0	0	0
0610039H22Rik	0	0	0	0	0	0	0	0	0	0	0	0	0	0	0	0	0	0	0	0	0	0	0	0	0	0	0	0	0	0					2310030G06Rik	0	0	0	0	0	1	0	0	0	0	0	0	0	0
0610039K10Rik	1	0	0	1	0	0	1	1	1	1	1	0	0	1	1	1	1	1	1	1	0	0	0	0	1	0	0	0	0	0					2310033P09Rik	0	0	0	0	0	0	0	0	0	0	0	0	0	0
0610040B10Rik	1	1	0	1	0	1	1	1	1	1	1	1	1	1	1	1	1	0	1	1	0	1	0	0	1	0	0	1	1	1					2310050C09Rik	0	0	0	0	0	1	0	0	0	0	0	0	0	0
0610040F04Rik	1	0	0	1	0	1	1	1	1	1	1	0	1	1	1	1	0	1	1	1	0	1	0	0	1	0	0	0	1	0					2510003E04Rik	0	0	0	0	0	0	0	0	0	0	0	0	0	0
0610040J01Rik	1	0	0	1	1	1	1	1	1	1	1	1	1	1	1	1	1	1	1	1	0	1	0	1	1	0	0	1	1	1					2610034B18Rik	0	0	0	0	0	1	0	0	0	0	0	0	0	0
0610043K17Rik	1	0	0	1	0	0	1	1	1	0	1	1	0	1	1	1	0	1	0	1	1	0	0	0	1	0	0	1	1	1					2810403A07Rik	0	0	0	0	0	0	0	0	0	0	0	0	0	0
1010001N08Rik	0	0	0	1	0	0	1	0	0	0	0	0	0	0	0	0	0	0	0	0	0	1	0	0	0	0	0	0	1	0					3632451O06Rik	0	0	0	0	0	1	0	0	0	0	0	0	0	0
1110001J03Rik	1	0	1	1	1	1	1	1	1	1	1	1	0	1	1	1	0	1	1	1	0	1	1	0	1	0	0	0	1	0					4921501E09Rik	0	0	0	0	0	1	0	0	0	0	0	0	0	0
1110002L01Rik	1	0	0	1	1	0	1	0	0	1	1	0	0	1	1	1	1	1	0	1	0	0	0	0	1	0	0	0	0	0					4921518K17Rik	0	0	0	0	0	0	0	0	0	0	0	0	0	0
1110004E09Rik	1	1	0	1	0	1	1	1	1	1	1	1	0	1	1	1	1	0	1	1	0	1	0	1	1	0	0	1	1	0					4921534H16Rik	0	0	0	0	0	1	0	0	0	0	0	0	0	0
1110004F10Rik	1	0	0	1	1	1	1	1	0	1	0	0	0	1	1	1	0	0	1	0	0	1	0	0	1	0	1	1	1	0					4921539E11Rik	0	0	0	0	0	1	0	0	0	0	0	0	0	0
1110006O24Rik	0	0	0	0	0	0	1	1	1	0	0	0	0	0	0	1	0	1	0	1	0	0	0	0	0	0	0	0	0	0					4930407I10Rik	0	0	0	0	0	0	0	0	0	0	0	0	0	0
1110007C09Rik	1	0	0	1	1	0	1	1	1	1	1	0	1	1	1	0	1	1	1	1	0	1	0	0	1	0	0	0	1	0					4930412O13Rik	0	0	0	0	0	1	0	0	0	0	0	0	0	0
1110008F13Rik	1	1	0	1	1	1	1	1	1	1	1	1	1	1	1	1	1	1	1	1	0	1	0	1	1	0	0	1	1	0					4930453N24Rik	0	0	0	0	0	0	0	0	0	0	0	0	0	0
1110008L16Rik	1	0	0	1	0	0	1	1	0	1	1	0	0	1	1	1	0	0	1	0	0	1	0	0	1	0	0	1	1	0					4930455H04Rik	0	0	0	0	0	0	0	0	0	0	0	0	0	0
1110008P14Rik	1	0	0	1	0	1	1	1	1	1	1	1	0	1	1	1	1	1	1	1	0	1	0	0	1	0	0	1	1	0					4930468A15Rik	0	0	0	0	0	1	0	0	0	0	0	0	0	0
1110012L19Rik	1	0	0	1	0	0	0	0	0	1	0	0	0	0	0	1	0	0	0	0	0	0	0	0	0	0	0	1	0	0					4930471C04Rik	0	0	0	0	0	1	0	0	0	0	0	0	0	0
1110015O18Rik	0	0	0	0	0	0	1	0	0	0	0	0	0	0	0	0	0	0	0	0	0	0	0	0	0	0	0	0	0	0					4930480E11Rik	0	0	0	0	0	1	0	0	0	0	0	0	0	0
1110017D15Rik	1	0	0	1	1	0	1	1	1	0	1	0	0	0	0	0	1	1	0	0	0	1	0	0	0	0	0	0	1	0					4930504O13Rik	0	0	0	0	0	1	0	0	0	0	0	0	0	0
1110019D14Rik	1	0	0	1	1	1	0	1	1	1	1	0	0	1	1	1	0	1	1	0	0	1	0	0	1	0	0	1	0	0					4930550C14Rik	0	0	0	0	0	1	0	0	0	0	0	0	0	0
1110020A21Rik	1	0	0	1	1	0	1	1	1	1	0	0	0	1	1	1	0	1	1	0	0	1	0	0	1	0	0	1	1	0					4930565N06Rik	0	0	0	0	0	0	0	0	0	0	0	0	0	0
1110025L11Rik	0	0	0	0	0	0	0	0	0	0	0	0	0	0	0	0	0	0	0	0	0	0	0	0	0	0	0	0	0	0					4930578C19Rik	0	0	0	0	0	1	0	0	0	0	0	0	0	0
1110028F11Rik	0	0	0	0	0	0	1	0	0	0	0	0	0	0	0	0	0	0	0	0	0	0	0	0	0	0	0	0	0	0					4930595D18Rik	0	0	0	0	0	1	0	0	0	0	0	0	0	0
1110028F18Rik	0	0	0	0	0	0	1	0	0	0	1	1	0	0	0	1	0	1	1	0	0	1	0	0	1	0	0	0	0	0					4933402N03Rik	0	0	0	0	0	1	0	0	0	0	0	0	0	0
1110032A03Rik	1	0	0	1	0	1	1	1	1	1	1	1	0	1	1	1	1	1	1	1	0	1	0	0	1	0	0	1	1	0					4933409G03Rik	0	0	0	0	0	1	0	0	0	0	0	0	0	0
1110032F04Rik	0	0	0	0	0	0	1	0	0	0	0	0	0	0	0	0	0	0	1	0	0	1	0	0	1	0	0	0	0	0					4933427E11Rik	0	0	0	0	0	1	0	0	0	0	0	0	0	0
1110034G24Rik	1	0	0	1	0	0	1	1	0	1	1	0	0	0	1	1	1	1	1	1	1	1	0	0	1	0	0	0	0	0					5430419D17Rik	0	0	0	0	0	0	0	0	0	0	0	0	0	0
1110036E04Rik	1	0	0	1	1	0	0	1	1	1	1	1	0	1	1	1	0	1	1	1	0	1	0	1	1	0	0	1	1	1					5430427O19Rik	0	0	0	0	0	1	0	0	0	0	0	0	0	0
1110037F02Rik	0	0	1	1	1	1	1	1	0	1	1	1	0	1	1	1	1	1	1	1	0	0	0	0	1	0	0	0	1	0					5730559C18Rik	0	0	0	0	0	1	0	0	0	0	0	0	0	0
1110038B12Rik	1	0	0	1	1	0	1	1	0	1	0	1	0	1	0	1	0	1	1	1	0	1	0	0	1	0	0	1	1	0					7420426K07Rik	0	0	0	0	0	1	0	0	0	0	0	0	0	0
1110038F14Rik	0	0	0	1	0	0	1	1	0	1	1	1	0	0	1	1	1	0	1	1	0	1	0	0	1	0	0	0	1	0					8030462N17Rik	0	0	0	0	0	0	0	0	0	0	0	0	0	0
1110046J04Rik	1	0	0	1	1	0	1	1	1	1	0	0	0	0	1	0	0	0	0	0	0	1	0	0	1	0	0	1	1	0					8430423G03Rik	0	0	0	0	0	0	0	0	0	0	0	0	0	0
1110051M20Rik	1	0	0	1	0	0	1	1	0	0	0	1	0	1	1	0	0	1	0	1	0	1	0	0	1	0	0	1	0	1					9430007A20Rik	0	0	0	0	0	1	0	0	0	0	0	0	0	0
1110054M08Rik	1	0	1	1	1	0	0	1	1	0	0	1	0	0	0	1	0	0	1	1	0	1	0	0	1	0	0	1	1	1					9430015G10Rik	0	0	0	0	0	0	0	0	0	0	0	0	0	0
1110057K04Rik	1	0	0	1	1	1	1	1	1	1	1	0	0	1	0	1	1	0	1	1	1	1	0	0	1	0	0	1	1	1					9530068E07Rik	0	0	0	0	0	1	0	0	0	0	0	0	0	0
1110058D11Rik	0	0	0	0	0	0	0	0	0	0	0	0	0	0	0	0	0	0	0	0	0	0	0	0	0	0	0	0	0	0					A130010J15Rik	0	0	0	0	0	0	0	0	0	0	0	0	0	0
1110058L19Rik	1	0	0	1	1	0	1	0	1	1	0	0	0	1	1	1	1	0	0	1	0	1	0	0	1	0	0	0	1	0					A330050F15Rik	0	0	0	0	0	1	0	0	0	0	0	0	0	0
1110059E24Rik	1	0	0	1	0	0	1	1	0	1	0	1	0	1	1	1	0	1	1	0	0	0	0	0	1	0	0	1	1	0					A730090N16Rik	0	0	0	0	0	0	0	0	0	0	0	0	0	0
1110059G10Rik	1	0	0	1	0	0	1	1	1	1	1	0	0	1	1	0	1	0	1	0	0	1	0	0	1	0	0	0	0	0					A830011K09Rik	0	0	0	0	0	0	0	1	0	0	0	0	0	0
1110065P20Rik	0	0	0	1	0	1	1	1	1	1	1	1	1	1	1	1	1	1	1	1	0	1	0	0	1	0	0	1	1	0					AA415398	0	0	0	0	0	1	0	0	0	0	0	0	0	0
1190002F15Rik	1	0	1	1	0	0	1	1	1	1	1	0	0	1	1	0	0	1	0	1	0	1	0	0	1	0	0	0	1	0					Aadacl3	0	0	0	0	0	1	0	0	0	0	0	0	0	0
1190002N15Rik	0	0	0	1	0	0	1	1	1	0	0	0	1	1	0	0	1	1	1	1	0	1	0	0	1	0	0	1	1	0					Aars2	0	0	0	0	0	1	0	0	0	0	0	0	0	0
1190003K10Rik	1	0	0	0	0	0	0	0	0	0	1	0	0	0	1	0	0	0	0	0	0	1	0	0	0	0	0	1	1	0					Aasdhppt	0	0	0	0	0	1	0	0	0	0	0	0	0	0
1190005I06Rik	1	0	0	0	0	0	1	1	1	1	1	0	1	1	1	0	0	0	1	1	0	1	0	0	1	0	0	0	1	0					Abca13	0	0	0	0	0	0	0	0	0	0	0	0	0	0
1190007I07Rik	1	0	1	1	0	1	0	1	1	1	1	1	0	1	1	1	0	1	1	1	0	1	0	0	1	0	0	1	1	0					Abca15	0	0	0	0	0	1	0	0	0	0	0	0	0	0
1200014J11Rik	1	1	0	1	1	1	1	1	1	1	1	1	1	1	1	1	1	1	1	1	1	1	0	1	1	0	0	1	1	1					Abcb7	0	0	0	0	0	0	0	0	0	0	0	0	0	0
1300002E11Rik	1	1	0	1	1	0	1	1	1	1	1	0	0	1	1	1	1	1	0	1	0	1	0	0	1	0	0	0	1	1					Abcc10	0	0	0	0	0	0	0	1	0	0	0	0	0	0
1300017J02Rik	0	0	1	1	0	0	1	1	0	1	1	0	0	1	1	1	1	1	1	1	0	1	0	0	1	0	0	0	1	0					Abcc6	0	0	0	0	0	0	0	0	0	0	0	0	0	0
1500004A13Rik	0	0	0	0	0	0	1	1	0	0	0	0	0	1	0	0	0	0	1	0	0	1	0	0	0	0	0	0	0	0					Acad8	0	0	0	0	0	1	0	0	0	0	0	0	0	0
1500009C09Rik	1	0	0	0	1	0	1	0	0	1	1	0	0	0	1	1	0	1	1	1	0	1	0	0	1	0	0	1	1	1					Acat1	0	0	0	0	0	0	0	0	0	0	0	0	0	0
1500009L16Rik	1	0	0	1	1	0	1	1	0	1	0	0	0	0	1	0	1	1	1	0	0	1	0	0	1	0	0	1	1	0					Acot8	0	0	0	0	0	1	0	0	0	0	0	0	0	0
1500011B03Rik	1	0	0	1	0	0	1	1	0	1	1	0	0	1	1	1	0	1	1	1	0	0	0	0	0	0	0	1	1	0					Acsbg2	0	0	0	0	0	0	0	0	0	0	0	0	0	0
1500011K16Rik	1	0	0	1	0	0	0	0	0	1	1	0	0	1	1	0	0	1	1	0	0	0	0	0	1	0	0	0	0	0					Acsl4	0	0	0	0	0	1	0	0	0	0	0	0	0	0
1500012F01Rik	1	0	0	1	0	0	1	1	1	1	1	0	0	1	1	1	1	1	1	1	0	1	1	0	1	0	0	0	1	0					Acsl5	0	0	0	0	0	1	0	0	0	0	0	0	0	0
1500012K07Rik	0	0	0	0	0	0	0	1	0	0	0	0	0	0	0	0	0	1	0	0	0	1	0	0	0	0	0	1	0	0					Acss3	0	0	0	0	0	0	0	0	0	0	0	0	0	0
1500015A07Rik	1	0	0	1	1	0	1	1	1	1	1	1	0	1	1	1	1	1	1	1	0	0	0	0	1	0	0	1	1	1					Acvr1c	0	0	0	0	0	1	0	0	0	0	0	0	0	0
1500015L24Rik	0	0	0	0	1	0	1	0	0	0	0	0	0	0	0	0	0	0	0	0	0	1	0	0	1	0	0	1	0	0					Adam1a	0	0	0	0	0	0	0	0	0	0	0	0	0	0
1500015O10Rik	0	0	0	0	0	0	1	0	0	0	0	0	0	0	0	0	0	0	0	0	0	0	0	0	0	0	0	1	0	0					Adam1b	0	0	0	0	0	1	0	0	0	0	0	0	0	0
1500017E21Rik	1	0	0	0	0	0	0	1	0	0	0	0	0	0	0	0	0	1	1	0	0	1	0	1	0	0	0	1	1	0					Adam2	0	0	0	0	0	1	0	0	0	0	0	0	0	0
1500026H17Rik	1	0	0	1	0	1	1	1	0	1	0	0	0	1	0	0	0	0	0	1	0	1	0	0	1	0	0	0	1	0					Adam34	0	0	0	0	0	0	0	1	0	0	0	0	0	0
1600002D24Rik	1	0	0	1	1	1	1	1	1	1	1	1	1	1	1	0	0	1	1	1	0	1	0	0	1	0	0	1	1	1					Adam39	0	0	0	0	0	0	0	1	0	0	0	0	0	0
1600002H07Rik	0	0	0	1	0	0	0	1	0	1	0	0	0	1	0	1	0	1	1	1	0	1	1	0	1	0	0	1	1	0					Adam7	0	0	0	0	0	1	0	0	0	0	0	0	0	0
1600002K03Rik	1	0	1	1	1	1	1	1	1	1	1	1	1	1	1	1	1	1	1	1	0	1	0	0	1	0	0	1	1	1					Adamts5	0	0	0	0	0	1	0	0	0	0	0	0	0	0
1600010M07Rik	1	0	0	1	1	1	0	1	1	1	1	1	0	1	1	1	1	1	1	1	0	1	0	0	1	0	0	1	1	1					Adamts6	0	0	0	0	0	1	0	0	0	0	0	0	0	0
1600012H06Rik	1	0	0	1	0	1	0	1	0	1	1	1	0	1	1	1	1	1	1	1	0	1	0	0	1	0	1	1	1	1					Adar	0	0	0	0	0	1	0	0	0	0	0	0	0	0
1600014C10Rik	1	0	0	1	1	1	1	1	0	0	1	0	1	1	0	0	0	1	1	0	0	1	0	0	0	0	0	1	1	0					Adcy10	0	0	0	0	0	1	0	0	0	0	0	0	0	0
1600014C23Rik	1	0	0	1	0	0	1	1	0	0	1	0	1	1	1	0	0	1	1	0	0	1	0	0	1	0	0	1	0	1					Add1	0	0	0	0	0	1	0	0	0	0	0	0	0	0
1600014K23Rik	0	0	0	0	0	0	0	1	0	0	0	0	0	0	0	0	0	0	0	0	0	0	0	0	1	0	0	0	0	0					Add3	0	0	0	0	0	1	0	0	0	0	0	0	0	0
1600015I10Rik	0	0	0	0	0	0	1	0	0	0	0	0	0	0	0	0	0	0	0	0	0	0	0	0	0	0	0	0	0	0					Adm2	0	0	0	0	0	0	0	0	0	0	0	0	0	0
1600019K03Rik	1	0	0	0	0	0	1	1	0	0	0	0	0	0	1	0	0	0	1	0	0	0	0	0	1	0	0	1	0	0					Agbl4	0	0	0	0	0	1	0	0	0	0	0	0	0	0
1600020E01Rik	0	0	0	1	1	1	1	1	0	1	1	0	1	1	1	1	1	1	1	1	0	1	0	0	1	0	0	1	1	1					Agr2	0	0	0	0	0	1	0	0	0	0	0	0	0	0
1600023N17Rik	0	0	0	1	1	1	0	1	0	1	1	0	0	1	0	1	0	1	1	0	0	0	0	0	1	0	1	1	0	0					Agtr2	0	0	0	0	0	1	0	0	0	0	0	0	0	0
1600025M17Rik	0	0	0	0	1	0	0	1	0	0	0	0	0	0	0	0	0	0	0	1	0	1	0	0	1	0	0	0	1	0					Agtrap	0	0	0	0	0	1	0	0	0	0	0	0	0	0
1600027J07Rik	0	0	0	0	0	0	0	0	0	0	0	0	0	0	0	0	0	0	0	0	0	0	0	0	0	0	0	0	0	0					Ahsa2	0	0	0	0	0	0	0	0	0	0	0	0	0	0
1600029I14Rik	1	0	0	0	0	0	1	1	0	0	1	0	0	0	1	0	0	0	0	0	0	0	0	0	0	0	0	1	1	0					AI317395	0	0	0	0	0	0	0	0	0	0	0	0	0	0
1600029O15Rik	1	0	0	0	0	0	1	0	1	1	1	0	0	0	1	0	0	1	1	0	0	1	0	0	0	0	0	1	0	0					AI987944	0	0	0	0	0	0	0	0	0	0	0	0	0	0
1700001C02Rik	0	0	0	0	0	0	1	1	0	0	1	0	0	0	1	0	0	0	0	0	0	0	0	0	0	0	0	1	0	0					Aig1	0	0	0	0	0	1	0	0	0	0	0	0	0	0
1700001C19Rik	1	1	1	1	1	1	1	1	1	1	1	1	1	1	1	1	0	1	1	1	0	1	1	1	1	0	0	1	1	1					Ak3	0	0	0	0	0	0	0	0	0	0	0	0	0	0
1700001D01Rik	0	0	0	0	0	0	0	1	0	0	0	0	0	0	0	0	0	1	0	0	0	1	0	0	1	0	0	0	1	0					Akap5	0	0	0	0	0	1	0	0	0	0	0	0	0	0
1700001F09Rik	0	0	0	0	0	0	0	0	0	0	0	0	0	0	0	0	0	0	0	0	0	0	0	0	0	0	0	0	0	0					Akr1c12	0	0	0	0	0	1	0	0	0	0	0	0	0	0
1700001G01Rik	1	0	0	0	1	0	0	1	0	1	0	1	0	0	1	0	0	1	1	0	0	0	0	0	1	0	0	1	0	1					Akr1c6	0	0	0	0	0	1	0	0	0	0	0	0	0	0
1700001G11Rik	1	0	0	1	1	0	1	1	1	1	0	0	0	1	1	1	0	1	1	1	0	1	0	0	1	0	0	0	1	0					Aldh3b1	0	0	0	0	0	1	0	0	0	0	0	0	0	0
1700001G17Rik	1	0	1	1	0	1	1	1	0	1	0	0	0	1	0	1	1	1	1	1	0	1	0	0	0	0	0	0	0	0					Alg1	0	0	0	0	0	0	0	0	0	0	0	0	0	0
1700001J03Rik	0	0	0	0	0	0	1	0	0	0	0	0	0	0	0	0	0	0	0	0	0	0	0	0	0	0	0	0	0	0					Alox5	0	0	0	0	0	1	0	0	0	0	0	0	0	0
1700001J11Rik	0	0	0	0	0	0	0	0	0	0	0	0	0	0	0	0	0	0	0	0	0	0	0	0	0	0	0	0	0	0					Alox8	0	0	0	0	0	1	0	0	0	0	0	0	0	0
1700001K19Rik	1	0	1	1	1	0	1	1	1	1	1	1	1	1	1	1	1	0	1	1	0	1	1	0	1	0	0	1	1	0					Alppl2	0	0	0	0	0	1	0	0	0	0	0	0	0	0
1700001K23Rik	0	0	0	0	0	0	0	0	0	0	0	0	0	0	0	0	0	0	0	0	0	0	0	0	0	0	0	0	0	0					Als2cl	0	0	0	0	0	0	0	0	0	0	0	0	0	0
1700001L05Rik	1	0	0	1	0	0	1	1	1	0	0	0	0	0	1	0	0	0	0	0	0	1	0	0	1	0	0	1	1	1					Amhr2	0	0	0	0	0	1	0	0	0	0	0	0	0	0
1700001L19Rik	1	0	1	1	0	0	1	0	1	1	0	0	0	1	1	1	1	1	1	0	0	1	0	0	1	0	0	1	1	0					Amz1	0	0	0	0	0	1	0	0	0	0	0	0	0	0
1700001O22Rik	1	0	0	1	0	1	1	0	1	1	1	0	0	1	1	0	1	0	1	0	0	1	0	0	1	0	0	0	1	0					Amz2	0	0	0	0	0	0	0	0	0	0	0	0	0	0
1700001P01Rik	1	0	0	1	0	1	1	1	1	1	1	0	0	1	1	1	1	0	1	1	0	0	0	0	1	0	0	0	0	0					Angpt1	0	0	0	0	0	1	0	0	0	0	0	0	0	0
1700003C15Rik	0	0	0	0	0	0	0	0	0	0	0	0	0	0	0	0	0	0	0	0	0	0	0	0	0	0	0	0	0	0					Angptl1	0	0	0	0	0	1	0	0	0	0	0	0	0	0
1700003D09Rik	1	0	0	1	0	0	1	1	0	1	1	1	0	1	1	1	0	0	1	0	0	1	0	0	1	0	0	1	1	0					Ankrd34b	0	0	0	0	0	1	0	0	0	0	0	0	0	0
1700003E16Rik	1	0	0	1	1	0	1	1	0	0	1	0	1	1	0	0	0	0	0	0	0	0	0	0	1	0	0	1	1	0					Anxa8	0	0	0	0	0	0	0	0	0	0	0	0	0	0
1700003E24Rik	0	0	0	0	0	0	0	0	0	0	0	0	0	0	0	0	0	0	0	0	0	0	0	0	0	0	0	0	0	0					Aox1	0	0	0	0	0	0	0	0	0	0	0	0	0	0
1700003F12Rik	0	0	0	1	0	0	1	0	0	0	0	0	0	1	0	0	0	0	0	0	0	0	0	0	1	0	0	0	1	0					Ap3d1	0	0	0	0	0	1	0	0	0	0	0	0	0	0
1700003G13Rik	0	0	0	0	0	0	0	0	0	0	0	0	0	0	0	0	0	0	0	0	0	0	0	0	0	0	0	0	0	0					Apeh	0	0	0	0	0	1	0	0	0	0	0	0	0	0
1700003G18Rik	1	0	0	1	1	1	1	1	0	1	0	0	0	1	1	1	0	0	1	0	0	1	0	0	1	0	1	1	1	0					Apoe	0	0	0	0	0	0	0	0	0	0	0	0	0	0
1700003H04Rik	1	0	0	0	0	0	1	0	0	0	0	0	0	0	0	0	0	0	0	0	0	0	0	0	0	0	0	0	0	0					Apol10b	0	0	0	0	0	0	0	1	0	0	0	0	0	0
1700003I22Rik	0	0	0	0	0	0	0	0	0	0	0	0	0	0	0	0	0	0	0	0	0	0	0	0	0	0	0	0	0	0					Apoo	0	0	0	0	0	0	0	0	0	0	0	0	0	0
1700003L19Rik	1	0	0	0	1	0	1	0	0	0	0	0	0	0	0	0	0	0	0	0	0	1	0	0	1	0	0	1	1	0					Arf4	0	0	0	0	0	1	0	0	0	0	0	0	0	0
1700003M02Rik	1	0	0	0	0	0	1	1	0	0	1	1	0	0	0	0	0	1	0	0	0	0	0	0	0	0	0	0	1	0					Arhgef33	0	0	0	0	0	0	0	0	0	0	0	0	0	0
1700003M07Rik	0	0	1	1	0	1	1	1	0	1	1	0	0	1	1	0	0	1	1	0	0	0	0	0	1	0	0	1	1	0					Armc4	0	0	0	0	0	0	0	0	0	0	0	0	0	0
1700003P14Rik	0	0	0	0	0	0	0	0	0	0	0	0	0	0	0	0	0	0	0	0	0	0	0	0	0	0	0	0	0	0					Armcx1	0	0	0	0	0	1	0	0	0	0	0	0	0	0
1700006A11Rik	0	0	0	0	0	0	0	1	0	0	0	0	0	0	0	0	0	0	0	0	0	0	0	0	0	0	0	0	0	0					Armcx2	0	0	0	0	0	1	0	0	0	0	0	0	0	0
1700006E09Rik	1	1	1	1	1	1	1	1	1	1	1	1	1	1	1	1	1	0	1	1	0	1	0	1	1	0	0	1	1	1					Armcx3	0	0	0	0	0	1	0	0	0	0	0	0	0	0
1700006F04Rik	0	0	0	0	0	0	0	1	0	0	0	0	0	0	0	0	0	0	0	0	0	0	0	0	0	0	0	0	0	0					Arpc3	0	0	0	0	0	1	0	0	0	0	0	0	0	0
1700006H21Rik	1	0	0	0	0	0	1	1	0	0	0	0	0	0	0	0	0	1	1	0	0	0	0	0	0	0	0	1	0	0					Arsa	0	0	0	0	0	1	0	0	0	0	0	0	0	0
1700007B14Rik	0	0	0	0	0	0	1	0	0	0	0	0	0	0	0	1	0	1	1	0	0	0	0	0	0	0	0	0	1	0					Arsb	0	0	0	0	0	0	0	0	0	0	0	0	0	0
1700007F19Rik	0	0	0	0	0	1	1	1	0	0	1	0	0	0	1	1	0	0	1	0	1	1	0	0	1	0	0	1	0	0					Asb11	0	0	0	0	0	1	0	0	0	0	0	0	0	0
1700007G11Rik	1	0	0	0	0	0	1	1	0	1	1	0	0	0	1	0	0	1	1	0	0	1	0	1	1	0	0	1	1	0					Asb5	0	0	0	0	0	0	0	0	0	0	0	0	0	0
1700007J10Rik	0	0	0	0	0	0	1	0	0	0	0	0	0	0	0	0	0	0	0	0	0	0	0	0	0	0	0	0	0	0					Atf2	0	0	0	0	0	1	0	0	0	0	0	0	0	0
1700007K09Rik	0	0	0	0	0	0	1	0	0	0	0	0	0	0	0	0	0	0	0	0	0	0	0	0	0	0	0	0	0	0					Atmin	0	0	0	0	0	0	0	0	0	0	0	0	0	0
1700007K13Rik	1	1	0	1	1	1	1	1	1	1	1	1	1	1	1	1	0	1	1	1	0	0	0	0	1	0	0	1	1	1					Atox1	0	0	0	0	0	1	0	0	0	0	0	0	0	0
1700007L15Rik	1	1	0	1	0	1	1	1	1	1	1	0	0	1	1	1	0	0	1	1	0	0	0	0	1	0	0	1	1	1					Atp5e	0	0	0	0	0	1	0	0	0	0	0	0	0	0
1700007P06Rik	1	0	0	0	0	0	0	1	0	1	0	0	0	0	1	0	0	1	0	0	0	1	0	0	1	0	0	1	0	1					Atp6v1g1	0	0	0	0	0	0	1	0	0	0	0	0	0	0
1700008C04Rik	1	0	0	0	0	1	1	1	1	1	1	0	0	0	1	1	0	1	1	1	0	1	0	1	1	0	0	1	1	1					Atp6v1g3	0	0	0	0	0	0	0	0	0	0	0	0	0	0
1700008F21Rik	1	0	0	0	0	0	0	0	1	0	1	0	0	0	1	0	0	0	0	0	0	1	0	0	0	0	0	0	1	0					Atp6v1h	0	0	0	0	0	1	0	0	0	0	0	0	0	0
1700008I05Rik	0	0	0	0	0	0	0	0	0	0	0	0	0	0	0	0	0	1	0	0	0	0	0	0	0	0	0	0	0	0					AU022252	0	0	0	0	0	0	0	0	0	0	0	0	0	0
1700008J07Rik	1	0	1	0	0	1	1	0	0	1	1	0	0	0	1	0	1	0	1	1	0	0	0	0	1	0	1	0	1	0					Aup1	0	0	0	0	0	1	0	0	0	0	0	0	0	0
1700008K24Rik	0	0	0	0	0	0	1	0	0	0	0	0	0	0	0	0	0	0	0	0	0	0	0	0	0	0	0	0	0	0					Avl9	0	0	0	0	0	1	0	0	0	0	0	0	0	0
1700008O03Rik	1	0	0	1	1	1	1	1	1	1	1	1	0	1	1	1	0	1	1	1	0	1	0	1	1	0	0	1	1	0					AW112010	0	0	0	0	0	1	0	0	0	0	0	0	0	0
1700008P02Rik	0	0	0	0	0	0	0	0	0	0	0	0	0	0	0	0	0	0	0	0	0	0	0	0	0	0	0	0	0	0					AW551984	0	0	0	0	0	0	0	0	0	0	0	0	0	0
1700009C05Rik	1	0	0	1	0	0	1	0	0	1	1	0	0	1	1	0	1	1	0	1	0	0	0	0	0	0	0	0	0	0					Awat1	0	0	0	0	0	1	0	0	0	0	0	0	0	0
1700009J07Rik	0	0	0	0	0	0	1	1	0	0	1	0	0	0	0	0	0	0	0	0	0	0	0	0	0	0	0	0	0	0					AY761185	0	0	0	0	0	1	0	0	0	0	0	0	0	0
1700009N14Rik	0	0	0	0	0	0	1	0	0	0	0	0	0	0	0	0	0	0	0	0	0	0	0	0	1	0	0	0	0	0					Azi2	0	0	0	0	0	1	0	0	0	0	0	0	0	0
1700010B08Rik	0	0	0	0	0	0	0	0	0	0	0	0	0	0	0	0	0	0	0	0	0	0	0	0	1	0	0	0	0	0					B130006D01Rik	0	0	0	0	0	1	0	0	0	0	0	0	0	0
1700010D01Rik	0	0	0	0	0	0	1	0	0	0	0	0	0	0	0	0	0	0	0	0	0	0	0	0	0	0	0	0	0	0					B230219D22Rik	0	0	0	0	0	1	0	0	0	0	0	0	0	0
1700010I02Rik	0	0	0	0	0	0	0	0	0	0	0	0	0	0	0	0	0	0	0	0	0	0	0	0	0	0	0	0	0	0					B3galt2	0	0	0	0	0	0	0	0	0	0	0	0	0	0
1700010I14Rik	0	0	0	1	0	1	1	0	0	1	0	0	0	0	0	0	1	1	0	0	0	1	0	0	0	0	0	0	1	0					B3gnt2	0	0	0	0	0	0	0	0	0	0	0	0	0	0
1700010J16Rik	0	0	0	0	0	0	1	1	0	0	0	0	0	0	0	0	0	0	0	0	0	0	0	0	0	0	0	0	0	0					B3gnt4	0	0	0	0	0	1	0	0	0	0	0	0	0	0
1700010K23Rik	0	0	0	0	0	0	0	0	0	0	0	0	0	0	0	0	0	0	0	0	0	0	0	0	0	0	0	0	0	0					B4galt2	0	0	0	0	0	1	0	0	0	0	0	0	0	0
1700011A15Rik	0	0	0	0	0	0	1	0	1	1	1	0	0	0	1	0	0	0	0	0	0	1	0	0	1	0	0	0	1	0					B4galt6	0	0	0	0	0	1	0	0	0	0	0	0	0	0
1700011B04Rik	0	0	0	0	0	0	0	0	0	0	0	0	0	0	0	0	0	0	0	0	0	0	0	0	0	0	0	0	0	0					B630019K06Rik	0	0	0	0	0	0	0	0	0	0	0	0	0	0
1700011C11Rik	1	0	0	0	0	0	1	1	0	1	1	1	1	0	1	1	0	0	1	1	0	1	0	0	1	0	0	1	1	1					B930041F14Rik	0	0	0	0	0	0	0	0	0	0	0	0	0	0
1700011E24Rik	1	0	0	1	1	1	1	1	1	1	1	0	0	1	0	1	0	1	1	1	0	1	0	0	1	0	0	1	1	1					Bag1	0	0	0	0	0	1	0	0	0	0	0	0	0	0
1700011H14Rik	1	0	0	0	0	0	1	1	0	1	1	0	0	0	1	0	0	0	0	0	0	1	0	0	0	0	0	1	0	0					Bag5	0	0	0	0	0	1	0	0	0	0	0	0	0	0
1700011I03Rik	1	0	0	0	0	0	1	1	0	1	1	1	0	0	1	0	0	0	1	0	0	1	0	0	1	0	0	1	1	1					Bank1	0	0	0	0	0	0	0	1	0	0	0	0	0	0
1700011L22Rik	0	0	0	0	0	0	1	0	0	0	0	0	0	0	0	0	0	0	0	0	0	0	0	0	0	0	0	1	0	0					Bbox1	0	0	0	0	0	0	0	1	0	0	0	0	0	0
1700011M02Rik	0	0	0	0	0	0	0	0	0	0	0	0	0	0	0	0	0	0	0	0	0	0	0	0	0	0	0	0	0	0					BC005624	0	0	0	0	0	0	0	0	0	0	0	0	0	0
1700012A03Rik	1	0	0	0	0	0	1	0	1	1	0	0	0	0	0	0	0	0	0	0	0	1	0	0	1	0	0	1	1	0					BC021785	0	0	0	0	0	1	0	0	0	0	0	0	0	0
1700012B07Rik	0	0	0	0	0	0	1	0	0	0	0	0	0	0	0	0	0	0	0	0	0	0	0	0	0	0	0	0	0	0					BC025920	0	0	0	0	0	1	0	0	0	0	0	0	0	0
1700012B09Rik	1	0	0	1	0	1	1	1	0	1	1	1	0	1	1	1	1	0	1	0	0	1	0	0	1	0	1	0	1	1					BC031181	0	0	0	0	0	1	0	0	0	0	0	0	0	0
1700012C14Rik	0	0	0	0	0	0	0	0	0	0	0	0	0	0	0	0	0	0	0	0	0	0	0	0	0	0	0	0	0	0					Bccip	0	0	0	0	0	0	0	0	0	0	0	0	0	0
1700012D01Rik	0	0	1	1	0	0	1	1	1	0	1	0	1	1	1	0	0	0	0	0	0	1	0	0	0	0	0	1	1	0					Bco2	0	0	0	0	0	0	0	0	0	0	0	0	0	0
1700012D14Rik	1	0	0	1	0	1	0	0	1	1	1	0	1	1	1	1	1	1	1	1	0	1	0	0	1	0	0	1	1	0					Bdp1	0	0	0	0	0	1	0	0	0	0	0	0	0	0
1700012D16Rik	0	0	0	0	0	0	0	0	0	0	0	0	0	0	0	0	0	0	0	0	0	0	0	0	0	0	0	0	0	0					Bend4	0	0	0	0	0	0	0	0	0	0	0	0	0	0
1700012H19Rik	0	0	0	0	0	0	0	1	0	1	0	0	0	0	0	0	0	0	0	0	0	1	0	0	1	0	0	1	1	0					Bex2	0	0	0	0	0	1	0	0	0	0	0	0	0	0
1700012I11Rik	1	0	0	0	0	0	0	1	1	0	0	0	0	0	1	0	0	1	1	0	0	1	0	0	1	0	0	1	1	1					Bglap	0	0	0	0	0	0	0	0	0	0	0	0	0	0
1700012L04Rik	0	0	0	0	0	0	0	0	0	1	0	0	0	0	0	0	0	1	1	0	0	0	0	0	0	0	0	0	0	0					Bhlhe22	0	0	0	0	0	1	0	0	0	0	0	0	0	0
1700012P22Rik	1	0	0	0	0	0	1	1	0	0	0	0	0	0	1	0	0	0	0	0	0	0	0	0	0	0	0	0	1	0					Bicc1	0	0	0	0	0	0	0	0	0	0	0	0	0	0
1700013D24Rik	0	0	0	0	0	0	1	0	0	0	0	0	0	0	0	0	0	0	0	0	0	0	0	0	0	0	0	0	0	0					Bicd1	0	0	0	0	0	0	0	0	0	0	0	0	0	0
1700013F07Rik	1	0	0	0	0	0	1	0	0	1	1	0	0	0	1	0	0	1	1	0	0	1	0	0	0	0	0	1	0	0					Birc7	0	0	0	0	0	1	0	0	0	0	0	0	0	0
1700013G24Rik	1	0	0	0	0	0	1	0	0	0	0	0	0	0	1	0	0	0	0	0	0	0	0	0	1	0	0	1	0	0					Blm	0	0	0	0	0	0	0	0	0	0	0	0	0	0
1700013H16Rik	0	0	0	0	0	0	1	0	0	0	0	0	0	0	0	0	0	0	0	0	0	0	0	0	0	0	0	0	0	0					Bmp5	0	0	0	0	0	1	0	0	0	0	0	0	0	0
1700015E13Rik	1	0	0	0	0	0	1	0	0	0	1	0	0	0	1	0	0	0	0	0	0	1	0	0	0	0	0	1	0	0					Bmp8b	0	0	0	0	0	1	0	0	0	0	0	0	0	0
1700015F17Rik	0	0	0	0	0	0	1	0	0	0	1	0	0	0	0	0	0	1	1	0	0	0	0	0	1	0	0	0	0	0					Bmx	0	0	0	0	0	1	0	0	0	0	0	0	0	0
1700015G11Rik	0	0	0	0	0	0	0	0	0	0	0	0	0	0	0	0	0	0	0	0	0	0	0	0	0	0	0	0	0	0					Bpifb6	0	0	0	0	0	1	0	0	0	0	0	0	0	0
1700016C15Rik	0	0	0	0	1	0	0	1	0	0	1	0	0	0	0	0	0	1	1	1	0	1	0	0	1	0	0	1	1	0					Brca1	0	0	0	0	0	0	0	0	0	0	0	0	0	0
1700016D06Rik	0	0	0	0	0	0	0	1	0	0	0	0	0	0	0	0	0	0	0	0	0	1	0	0	1	0	0	1	1	0					Bri3	0	0	0	0	0	1	0	0	0	0	0	0	0	0
1700016G22Rik	1	0	0	1	1	0	1	1	1	1	1	1	0	1	1	0	0	0	0	1	1	1	0	0	0	0	0	0	1	0					Brms1l	0	0	0	0	0	1	0	0	0	0	0	0	0	0
1700016H13Rik	1	0	1	0	0	0	1	1	0	1	1	0	0	0	1	0	0	1	0	0	0	0	0	0	1	0	0	0	1	0					Btd	0	0	0	0	0	1	0	0	0	0	0	0	0	0
1700016K19Rik	1	0	0	0	1	0	1	1	0	1	1	0	0	0	0	0	0	0	0	0	0	0	0	0	0	0	0	1	1	0					Btn1a1	0	0	0	0	0	0	0	1	0	0	0	0	0	0
1700016L04Rik	1	0	0	1	1	1	1	1	0	1	1	0	0	1	1	1	1	1	1	1	0	1	0	1	1	0	0	1	0	0					C230091D08Rik	0	0	0	0	0	0	0	0	0	0	0	0	0	0
1700016L21Rik	0	0	0	0	0	0	0	0	0	0	0	0	0	0	0	0	0	0	0	0	0	0	0	0	0	0	0	0	0	0					C77370	0	0	0	0	0	1	0	0	0	0	0	0	0	0
1700016P04Rik	0	0	0	0	0	0	1	0	0	0	0	0	0	0	0	0	0	0	0	0	0	0	0	0	0	0	0	0	0	0					C8a	0	0	0	0	0	1	0	0	0	0	0	0	0	0
1700017B05Rik	1	0	0	1	0	0	1	1	1	1	0	1	1	1	1	0	1	1	0	1	0	1	0	0	1	0	0	1	1	1					Cacna1e	0	0	0	0	0	0	0	0	0	0	0	0	0	0
1700017D01Rik	0	0	0	0	0	0	0	0	0	0	0	0	0	0	0	0	0	0	0	0	0	0	0	0	0	0	0	0	0	0					Cacna2d1	0	0	0	0	0	0	0	0	0	0	0	0	0	0
1700017G19Rik	0	0	0	1	0	0	1	1	1	1	0	0	0	0	0	1	0	1	0	0	0	0	0	0	1	0	0	0	1	0					Cacna2d4	0	0	0	0	0	0	0	0	0	0	0	0	0	0
1700017J07Rik	0	0	0	0	0	0	0	0	0	0	0	0	0	0	0	0	0	0	0	0	0	0	0	0	0	0	0	0	1	0					Cadm2	0	0	0	0	0	1	0	0	0	0	0	0	0	0
1700017L05Rik	0	0	0	0	0	0	0	0	0	0	0	0	0	0	0	0	0	0	0	0	0	0	0	0	0	0	0	0	0	0					Calcrl	0	0	0	0	0	0	0	0	0	0	0	0	0	0
1700017N19Rik	1	0	0	1	0	0	0	1	0	1	0	0	0	1	1	1	1	0	1	0	0	0	0	0	0	0	0	1	0	0					Calml4	0	0	0	0	0	1	0	0	0	0	0	0	0	0
1700018A04Rik	0	0	0	0	0	0	1	0	0	0	1	0	0	0	1	0	0	0	0	0	0	0	0	0	0	0	0	1	0	0					Calr4	0	0	0	0	0	1	0	0	0	0	0	0	0	0
1700018B08Rik	1	0	0	0	0	0	1	0	1	1	1	0	0	0	0	0	0	0	0	0	0	0	0	0	0	0	0	0	0	0					Camk4	0	0	0	0	0	1	0	0	0	0	0	0	0	0
1700018B24Rik	0	0	0	0	0	0	0	0	0	0	0	0	0	0	0	0	0	0	0	0	0	0	0	0	0	0	0	0	0	0					Capn3	0	0	0	0	0	0	0	0	0	0	0	0	0	0
1700018C11Rik	1	0	0	0	0	0	1	0	0	0	1	0	0	0	0	0	0	0	0	0	0	1	0	0	1	0	0	0	0	0					Carns1	0	0	0	0	0	1	0	0	0	0	0	0	0	0
1700018F24Rik	0	0	0	0	0	0	1	0	0	0	0	0	0	0	0	0	0	0	0	0	0	0	0	0	0	0	0	0	0	0					Casc3	0	0	0	0	0	1	0	0	0	0	0	0	0	0
1700018G05Rik	0	0	0	0	0	0	1	0	0	0	0	0	0	0	0	0	0	0	0	0	0	0	0	0	0	0	0	0	0	0					Casc5	0	0	0	0	0	0	0	0	0	0	0	0	0	0
1700018L02Rik	0	0	1	1	0	0	1	1	0	1	0	0	0	1	1	0	0	0	0	0	0	0	0	0	0	0	0	0	0	0					Casp1	0	0	0	0	0	0	0	0	0	0	0	0	0	0
1700019A02Rik	0	0	0	0	0	0	0	0	0	0	0	0	0	0	0	0	0	0	0	0	0	0	0	0	0	0	0	0	0	0					Casp2	0	0	0	0	0	0	0	0	0	0	0	0	0	0
1700019B03Rik	1	0	0	1	0	1	1	1	0	1	1	1	0	1	1	1	0	1	0	0	0	0	0	0	1	0	0	1	1	0					Casp7	0	0	0	0	0	0	0	0	0	0	0	0	0	0
1700019B21Rik	0	0	0	0	0	0	1	0	0	0	0	0	0	0	0	0	0	0	0	0	0	0	0	0	0	0	0	0	0	0					Casq1	0	0	0	0	0	1	0	0	0	0	0	0	0	0
1700019C18Rik	0	0	0	0	0	0	0	0	0	0	0	0	0	0	0	0	0	0	0	0	0	1	0	0	1	0	0	0	1	1					Cbx1	0	0	0	0	0	1	0	0	0	0	0	0	0	0
1700019D03Rik	1	0	0	0	0	0	1	1	1	0	0	1	1	0	1	0	0	1	1	0	1	1	0	0	1	0	0	0	1	0					Ccdc146	0	0	0	0	0	0	0	0	0	0	0	0	0	0
1700019E08Rik	0	0	0	0	0	0	0	0	0	0	0	0	0	0	0	0	0	1	0	0	0	0	0	0	0	0	0	0	0	0					Ccl12	0	0	0	0	0	0	0	0	0	0	0	0	0	0
1700019G17Rik	1	0	0	1	0	0	1	1	1	1	0	0	0	1	1	1	0	1	0	0	0	1	0	0	0	0	0	0	1	0					Ccl7	0	0	0	0	0	1	0	0	0	0	0	0	0	0
1700019G24Rik	0	0	0	0	0	0	0	1	0	0	0	0	0	0	0	0	0	0	0	0	0	0	0	0	0	0	0	0	0	0					Ccnb1	0	0	0	0	0	1	0	0	0	0	0	0	0	0
1700019L03Rik	1	0	0	0	1	0	1	1	1	0	1	0	0	0	1	0	0	1	1	0	0	1	0	0	0	0	0	0	1	0					Ccnt2	0	0	0	0	0	0	0	0	0	0	0	0	0	0
1700019M22Rik	0	0	0	0	0	0	0	0	0	0	0	0	0	0	0	0	0	0	0	0	0	0	0	0	0	0	0	0	0	0					Ccr2	0	0	0	0	0	1	0	0	0	0	0	0	0	0
1700019N19Rik	0	0	0	0	0	0	1	1	0	0	1	0	0	0	1	0	0	0	0	0	0	1	0	0	0	0	0	0	0	0					Ccr9	0	0	0	0	0	1	0	0	0	0	0	0	0	0
1700019O17Rik	1	0	0	0	0	0	1	1	0	0	0	0	0	0	0	0	0	0	0	0	0	0	0	0	0	0	0	0	0	0					Ccrl2	0	0	0	0	0	0	0	0	0	0	0	0	0	0
1700020A23Rik	0	0	0	0	0	0	1	0	0	0	0	0	0	0	0	0	0	1	1	0	0	0	0	0	0	0	0	0	1	0					Cd2	0	0	0	0	0	0	0	0	0	0	0	0	0	0
1700020D05Rik	1	0	0	1	0	0	1	0	0	1	0	0	0	1	1	0	0	1	1	0	0	0	0	0	1	0	0	0	1	1					Cd209b	0	0	0	0	0	0	0	0	0	0	0	0	0	0
1700020G17Rik	1	0	0	0	1	0	1	1	1	1	1	1	0	0	1	0	0	1	1	1	0	1	0	1	1	0	0	1	1	0					Cd209e	0	0	0	0	0	0	0	1	0	0	0	0	0	0
1700020I14Rik	0	0	0	1	0	0	1	1	1	1	0	0	0	1	0	1	1	0	0	1	0	0	0	0	1	0	0	0	1	0					Cd320	0	0	0	0	0	0	0	0	0	0	0	0	0	0
1700020L24Rik	1	0	0	1	0	1	1	1	1	0	1	0	0	1	1	1	1	0	1	1	0	0	0	0	1	0	0	0	0	0					Cd93	0	0	0	0	0	0	1	0	0	0	0	0	0	0
1700020M21Rik	1	0	1	1	1	1	1	1	1	1	1	1	0	1	1	1	1	1	1	1	0	1	1	1	1	0	0	1	1	1					Cd96	0	0	0	0	0	1	0	0	0	0	0	0	0	0
1700020N01Rik	1	0	0	0	1	0	1	0	0	1	1	0	0	0	1	1	0	0	0	0	0	0	0	0	1	0	0	0	0	0					Cdc14a	0	0	0	0	0	0	0	0	0	0	0	0	0	0
1700020N15Rik	0	0	0	0	0	0	0	0	0	0	0	0	0	0	0	0	0	0	0	0	0	0	0	0	0	0	0	0	0	0					Cdc37l1	0	0	0	0	0	1	0	0	0	0	0	0	0	0
1700020N18Rik	0	0	0	1	0	0	0	1	1	1	0	0	1	1	0	0	0	0	0	0	0	1	0	0	1	0	0	1	1	0					Cdca7	0	0	0	0	0	0	0	0	0	0	0	0	0	0
1700021F05Rik	1	1	1	1	0	1	1	1	1	1	1	0	0	1	1	1	1	0	1	1	0	1	1	1	1	0	0	0	1	1					Cdh11	0	0	0	0	0	1	0	0	0	0	0	0	0	0
1700021F07Rik	1	0	0	0	1	0	0	1	0	1	0	0	0	0	0	0	0	0	0	0	0	1	0	0	0	0	0	1	0	0					Cdh12	0	0	0	0	0	1	0	0	0	0	0	0	0	0
1700021K19Rik	1	1	1	1	1	1	1	1	1	1	1	1	1	1	1	1	0	1	1	1	0	1	0	1	1	0	0	1	1	1					Cdh15	1	0	0	0	0	0	0	0	0	0	0	0	0	0
1700021N21Rik	0	0	0	1	0	0	1	1	1	1	1	0	1	1	1	0	1	1	1	1	0	1	0	0	1	0	0	1	1	1					Cdh2	0	0	0	0	0	0	0	0	0	0	0	0	0	0
1700022A21Rik	0	0	0	0	0	0	1	1	0	0	0	0	0	0	0	0	0	0	0	0	0	0	0	0	0	0	0	0	1	0					Cdh4	0	0	0	0	0	0	0	0	0	0	0	0	0	0
1700022A22Rik	0	0	0	0	0	0	0	0	0	0	0	0	0	0	0	0	0	0	0	0	0	0	0	0	0	0	0	0	0	0					Cdh7	0	0	0	0	0	1	0	0	0	0	0	0	0	0
1700022E09Rik	0	0	0	1	0	1	1	1	0	1	1	0	0	1	1	0	1	0	0	0	0	1	0	0	0	0	0	1	0	0					Cdh8	0	0	0	0	0	1	0	0	0	0	0	0	0	0
1700022H01Rik	1	0	0	1	1	1	1	1	1	1	0	0	0	1	1	0	1	1	1	1	0	1	0	0	1	0	0	0	1	0					Cdk10	0	0	0	0	0	0	0	0	0	0	0	0	0	0
1700022H16Rik	0	0	0	1	0	0	1	1	0	1	0	0	0	1	1	0	1	1	0	0	0	0	0	0	0	0	0	0	0	0					Cdk16	0	0	0	0	0	1	0	0	0	0	0	0	0	0
1700022I11Rik	1	0	0	1	0	0	1	1	0	0	1	0	0	1	0	0	0	0	0	0	0	0	0	0	0	0	0	0	1	0					Cdk5rap2	0	0	0	0	0	1	0	0	0	0	0	0	0	0
1700023C21Rik	0	0	0	0	0	0	0	0	0	0	0	0	0	0	0	0	0	0	0	0	0	0	0	0	0	0	0	0	0	0					Cdkn3	0	0	0	0	0	1	0	0	0	0	0	0	0	0
1700023E05Rik	0	0	0	1	0	0	1	0	0	0	1	0	0	0	0	0	0	0	0	0	0	0	0	0	0	0	0	0	0	0					Cdr1	0	0	0	0	0	1	0	0	0	0	0	0	0	0
1700023F02Rik	0	0	0	0	0	0	0	1	0	0	0	0	0	0	0	0	0	0	0	0	0	0	0	0	0	0	0	0	0	0					Cdyl	0	0	0	0	0	0	0	1	0	0	0	0	0	0
1700023F06Rik	0	0	0	1	0	0	1	1	0	1	0	0	0	1	1	0	0	1	0	0	0	1	0	0	1	0	0	0	1	0					Ceacam5	0	0	0	0	0	0	0	0	0	0	0	0	0	0
1700023L04Rik	0	0	0	1	0	0	1	0	0	1	0	0	0	0	0	0	0	1	1	0	0	0	0	0	1	0	0	1	0	0					Cend1	0	0	0	0	0	1	0	0	0	0	0	0	0	0
1700024B18Rik	0	0	0	0	0	0	0	0	0	0	0	0	0	0	0	0	0	0	0	0	0	0	0	0	0	0	0	0	0	0					Cenpi	0	0	0	0	0	1	0	0	0	0	0	0	0	0
1700024F13Rik	1	0	0	1	0	0	0	1	1	0	0	0	0	1	0	0	0	0	0	1	0	0	0	0	0	0	0	1	0	0					Cep192	0	0	0	0	0	0	0	0	0	0	0	0	0	0
1700024G13Rik	0	0	0	0	0	0	0	0	0	0	0	0	0	0	0	0	0	0	0	0	0	1	0	0	0	0	0	0	0	0					Cep72	0	0	0	0	0	0	0	1	0	0	0	0	0	0
1700024I08Rik	1	0	0	0	0	0	1	0	0	0	0	0	0	0	0	0	0	0	0	0	0	0	0	0	0	0	0	0	0	0					Ces2g	0	0	0	0	0	1	0	0	0	0	0	0	0	0
1700024N05Rik	0	0	0	0	0	0	0	0	0	0	0	0	0	0	0	0	0	0	0	0	0	0	0	0	0	0	0	0	0	0					Ces5a	0	0	0	0	0	1	0	0	0	0	0	0	0	0
1700024P04Rik	0	0	0	0	0	0	0	0	0	0	0	0	0	0	0	0	0	0	0	0	0	0	0	0	0	0	0	0	0	0					Cfl2	0	0	0	0	0	1	0	0	0	0	0	0	0	0
1700024P16Rik	1	0	0	0	1	1	1	1	1	1	1	0	0	0	1	1	0	0	1	1	1	1	0	1	1	0	0	1	1	1					Chchd3	0	0	0	0	0	0	0	1	0	0	0	0	0	0
1700025B11Rik	0	0	0	0	0	0	1	0	0	0	0	0	0	0	0	0	0	0	0	0	0	1	0	0	0	0	0	0	0	0					Chd5	0	0	0	0	0	1	0	0	0	0	0	0	0	0
1700025C18Rik	0	0	0	0	0	0	1	1	0	0	0	0	0	0	0	0	0	1	1	0	0	1	0	0	1	0	0	0	1	0					Chek1	0	0	0	0	0	1	0	0	0	0	0	0	0	0
1700025F22Rik	1	0	0	0	0	0	1	0	0	0	0	0	0	0	0	0	0	0	0	0	0	0	0	0	0	0	0	0	0	0					Chrna4	0	0	0	0	0	1	0	0	0	0	0	0	0	0
1700025F24Rik	0	0	0	0	1	0	0	1	0	0	0	0	0	0	0	0	0	1	1	1	0	0	0	0	1	0	0	0	0	0					Chst4	0	0	0	0	0	1	0	0	0	0	0	0	0	0
1700025G04Rik	1	0	0	1	1	1	1	1	1	1	1	1	1	1	1	1	0	1	1	1	0	1	0	0	1	0	0	1	1	1					Chst7	0	0	0	0	0	1	0	0	0	0	0	0	0	0
1700025J12Rik	0	0	0	0	0	0	0	0	0	0	0	0	0	0	0	0	0	0	0	0	0	0	0	0	0	0	0	0	0	0					Cib1	0	0	0	0	0	0	0	0	0	0	0	0	0	0
1700025K24Rik	0	0	0	0	0	0	0	0	0	0	0	0	0	0	0	0	0	0	0	0	0	0	0	0	0	0	0	0	0	0					Cidec	0	0	0	0	0	1	0	0	0	0	0	0	0	0
1700025M24Rik	1	0	0	1	1	1	1	0	0	1	1	0	0	1	1	0	1	1	1	1	0	1	0	0	1	0	0	0	1	0					Cisd3	0	0	0	0	0	1	0	0	0	0	0	0	0	0
1700025N23Rik	1	0	0	0	0	0	1	0	0	0	1	0	0	0	1	0	0	0	0	0	0	0	0	0	0	0	0	0	0	0					Clcf1	0	0	0	0	0	0	0	0	0	0	0	0	0	0
1700026D08Rik	1	0	0	0	0	0	1	1	0	0	1	0	1	0	0	0	0	0	0	1	1	1	0	0	1	0	0	1	1	0					Clcn7	0	0	0	0	0	1	0	0	0	0	0	0	0	0
1700026D11Rik	1	0	0	0	0	0	1	1	0	0	1	0	0	0	1	0	0	1	1	1	0	1	0	0	1	0	0	1	1	0					Cldn15	0	0	0	0	0	0	0	0	0	0	0	0	0	0
1700026F02Rik	1	0	0	0	0	0	0	1	0	0	0	0	0	0	1	0	0	0	0	0	0	1	0	1	1	0	0	1	1	0					Clec2l	0	0	0	0	0	0	0	0	0	0	0	0	0	0
1700026J14Rik	0	0	0	0	0	0	0	0	0	0	0	0	0	0	0	0	0	0	0	0	0	0	0	0	0	0	0	0	0	0					Clec3a	0	0	0	0	0	0	0	0	0	0	0	0	0	0
1700026L06Rik	1	0	0	0	0	0	1	0	1	1	0	1	0	0	1	0	0	0	0	0	0	0	0	0	0	0	0	1	1	0					Clec4g	0	0	0	0	0	1	0	0	0	0	0	0	0	0
1700027A15Rik	0	0	0	0	0	0	1	1	0	0	0	0	0	0	0	0	0	0	0	0	0	1	0	0	1	0	0	1	0	1					Clip3	0	0	0	0	0	0	0	0	0	0	0	0	0	0
1700027F09Rik	0	0	0	0	1	0	0	0	0	0	0	0	0	0	0	0	0	0	0	0	0	1	0	0	0	0	0	0	0	0					Clock	0	0	0	0	0	1	0	0	0	0	0	0	0	0
1700027H10Rik	0	0	0	0	0	0	0	0	0	0	0	0	0	0	0	0	0	0	0	0	0	0	0	0	0	0	0	0	0	0					Cmc1	0	0	0	0	0	1	0	0	0	0	0	0	0	0
1700027I24Rik	0	0	0	0	0	0	1	0	0	0	0	0	0	0	0	0	0	0	0	0	0	0	0	0	0	0	0	0	0	0					Cmpk2	0	0	0	0	0	1	0	0	0	0	0	0	0	0
1700027J07Rik	1	0	0	0	0	0	1	1	0	0	0	0	0	0	0	0	0	1	1	1	1	0	0	0	1	0	0	1	1	1					Cmya5	0	0	0	0	0	0	0	0	0	0	0	0	0	0
1700028B04Rik	1	0	0	1	0	0	1	1	0	0	1	0	0	1	0	1	0	1	1	0	0	0	0	0	1	0	0	1	1	0					Cnp	0	0	0	0	0	0	0	0	0	0	0	0	0	0
1700028D13Rik	1	0	0	1	1	0	1	1	0	1	0	1	0	1	0	0	0	1	0	1	0	0	0	0	1	0	0	1	0	0					Cnpy2	0	0	0	0	0	1	0	0	0	0	0	0	0	0
1700028E10Rik	1	0	0	1	0	1	1	1	0	1	1	1	0	1	1	1	1	1	1	1	0	1	0	0	1	0	0	1	0	0					Cnr1	0	0	0	0	0	0	0	0	0	0	0	0	0	0
1700028I16Rik	0	0	0	0	1	0	1	1	0	1	1	0	1	0	1	0	0	0	0	1	0	1	0	0	1	0	0	0	1	0					Cntn6	0	0	0	0	0	1	0	0	0	0	0	0	0	0
1700028J19Rik	1	0	0	1	0	1	1	1	1	1	1	0	0	1	1	1	0	1	0	1	0	0	0	0	1	0	0	0	1	0					Cntnap2	0	0	0	0	0	1	0	0	0	0	0	0	0	0
1700028K03Rik	1	0	0	0	0	1	1	1	1	1	0	0	0	0	1	0	0	1	1	1	0	1	0	1	1	0	0	1	1	1					Cntnap5c	0	0	0	0	0	1	0	0	0	0	0	0	0	0
1700028M03Rik	0	0	0	0	0	0	0	0	0	0	0	0	0	0	0	0	0	0	0	0	0	1	0	0	0	0	0	0	0	0					Col19a1	0	0	0	0	0	1	0	0	0	0	0	0	0	0
1700028P14Rik	1	0	0	0	1	0	1	0	0	1	0	0	0	0	0	0	0	1	1	1	0	1	0	0	1	0	0	1	1	1					Col27a1	0	0	0	0	0	0	0	0	0	0	0	0	0	0
1700028P15Rik	0	0	0	0	0	0	0	0	0	0	0	0	0	0	0	0	0	0	0	0	0	0	0	0	0	0	0	0	0	0					Col9a1	0	0	0	0	0	1	0	0	0	0	0	0	0	0
1700029B22Rik	0	0	0	0	0	0	0	0	0	0	0	0	0	0	0	0	0	0	0	0	0	1	0	0	0	0	0	0	0	0					Col9a2	0	0	0	0	0	1	0	0	0	0	0	0	0	0
1700029F12Rik	1	0	0	0	1	0	1	1	0	0	0	0	0	0	1	0	0	0	0	1	1	1	0	0	1	0	0	1	1	0					Commd9	0	0	0	0	0	0	0	1	0	0	0	0	0	0
1700029H14Rik	0	0	0	0	0	0	1	0	0	0	1	0	0	0	1	0	0	0	0	0	0	0	0	0	0	0	0	0	0	0					Coro1b	0	0	0	0	0	0	0	0	0	0	0	0	0	0
1700029I15Rik	0	0	1	1	0	0	0	1	1	1	1	1	1	1	1	0	1	0	1	1	0	1	0	0	1	0	0	1	1	1					Cox7a1	0	0	0	0	0	0	0	0	0	0	0	0	0	0
1700029J03Rik	1	0	0	0	1	0	1	1	1	1	1	1	0	0	1	0	0	1	1	1	0	1	0	1	1	0	0	1	1	1					Cox7b2	0	0	0	0	0	1	0	0	0	0	0	0	0	0
1700029J07Rik	1	0	0	1	0	1	1	1	1	1	1	1	0	1	1	1	1	0	1	1	0	1	0	0	1	0	0	1	1	0					Cp	0	0	0	0	0	0	0	0	0	0	0	0	0	0
1700029M20Rik	1	0	0	0	0	0	1	1	0	0	0	0	0	0	0	0	0	1	0	0	0	1	0	0	0	0	0	1	0	0					Cpne4	0	0	0	0	0	1	0	0	0	0	0	0	0	0
1700029N11Rik	1	0	0	0	0	0	0	1	0	1	1	1	0	0	0	0	0	1	1	0	0	1	0	0	1	0	0	1	1	0					Cpt1b	0	0	0	0	0	1	0	0	0	0	0	0	0	0
1700029P11Rik	1	0	0	1	0	0	1	1	0	1	0	0	0	1	0	0	0	1	1	0	0	1	0	1	1	0	0	1	1	0					Crh	0	0	0	0	0	0	0	0	0	0	0	0	0	0
1700030A11Rik	0	0	0	0	0	0	1	0	0	0	0	0	0	0	0	0	0	0	0	0	0	0	0	0	0	0	0	0	0	0					Crip1	0	0	0	0	0	1	0	0	0	0	0	0	0	0
1700030C10Rik	0	0	0	1	0	1	1	1	1	1	0	0	0	1	1	0	0	0	0	1	0	1	0	0	1	0	0	1	1	0					Crisp4	0	0	0	0	0	1	0	0	0	0	0	0	0	0
1700030F04Rik	0	0	0	0	0	1	1	1	0	0	1	0	0	0	1	1	0	1	0	0	0	1	0	0	0	0	0	0	1	0					Crispld1	0	0	0	0	0	1	0	0	0	0	0	0	0	0
1700030F18Rik	1	0	0	0	1	0	1	0	1	0	1	0	1	0	1	0	0	0	0	1	0	1	0	0	1	0	0	1	1	1					Crkl	0	0	0	0	0	0	0	0	0	0	0	0	0	0
1700030J22Rik	1	1	1	1	1	1	1	1	1	1	1	0	0	1	1	0	1	1	0	1	0	1	0	0	1	0	0	1	1	0					Csk	0	0	0	0	0	0	0	0	0	0	0	0	0	0
1700030K09Rik	1	0	0	1	0	0	1	1	1	1	1	0	0	1	0	1	0	0	1	0	0	1	0	0	1	0	0	1	1	0					Csmd3	0	0	0	0	0	1	0	0	0	0	0	0	0	0
1700030L20Rik	0	0	0	0	0	0	1	0	0	0	0	0	0	0	0	0	0	0	0	0	0	1	0	0	0	0	0	0	0	0					Csnk1e	0	0	0	0	0	0	0	0	0	0	0	0	0	0
1700030M09Rik	1	0	0	0	0	0	1	0	1	0	1	0	0	0	0	0	0	0	0	0	0	0	0	0	0	0	0	0	0	0					Csnka2ip	0	0	0	0	0	1	0	0	0	0	0	0	0	0
1700030N03Rik	1	0	0	0	0	0	1	1	0	0	1	0	0	0	1	0	0	0	0	0	0	1	0	0	0	0	0	0	0	0					Csrp3	0	0	0	0	0	0	0	0	0	0	0	0	0	0
1700030O20Rik	0	0	0	0	0	0	0	0	0	0	0	0	0	0	0	0	0	1	0	1	0	1	0	0	1	0	0	0	0	1					Cst10	0	0	0	0	0	1	0	0	0	0	0	0	0	0
1700031A10Rik	1	0	0	0	1	0	1	1	0	0	1	0	0	0	1	0	0	1	1	0	0	0	0	0	1	0	0	0	0	0					Ctns	0	0	0	0	0	0	0	1	0	0	0	0	0	0
1700031F05Rik	0	0	0	0	0	0	0	0	0	0	0	0	0	0	0	0	0	0	0	0	0	0	0	0	0	0	0	0	0	0					Ctps2	0	0	0	0	0	1	0	0	0	0	0	0	0	0
1700031M16Rik	1	0	0	1	1	0	1	1	0	0	1	0	0	1	1	0	0	0	0	0	0	1	0	0	0	0	0	1	0	0					Ctr9	0	0	0	0	0	0	0	0	0	0	0	0	0	0
1700031P21Rik	1	0	1	1	1	0	1	0	1	1	1	0	0	1	0	0	1	1	0	0	0	0	0	0	1	0	0	1	0	0					Ctrl	0	0	0	0	0	1	0	0	0	0	0	0	0	0
1700034E13Rik	0	0	0	0	0	0	0	0	0	0	0	0	0	0	0	0	0	0	0	0	0	0	0	0	0	0	0	0	0	0					Cts8	0	0	0	0	0	0	0	1	0	0	0	0	0	0
1700034G24Rik	0	0	0	0	0	0	0	0	0	0	0	0	0	0	0	0	0	0	0	0	0	0	0	0	0	0	0	0	1	0					Ctsc	0	0	0	0	0	0	0	0	0	0	0	0	0	0
1700034H15Rik	1	0	0	1	0	1	1	1	1	1	1	1	1	0	1	1	0	1	1	1	0	1	0	1	1	0	0	1	1	1					Ctsh	1	0	0	0	0	0	0	0	0	0	0	0	0	0
1700034I23Rik	0	0	0	0	0	0	0	0	0	0	0	0	0	0	0	0	0	0	0	0	0	0	0	0	0	0	0	0	0	0					Ctsm	0	0	0	0	0	0	0	0	0	0	0	0	0	0
1700034J05Rik	0	0	0	0	0	0	0	1	1	0	0	1	1	0	0	0	0	0	0	0	0	1	0	0	1	0	0	1	1	0					Cul1	0	0	0	0	0	1	0	0	0	0	0	0	0	0
1700034K08Rik	1	0	0	0	0	0	0	0	0	0	1	0	0	0	1	0	0	0	0	0	0	0	0	0	1	0	0	1	0	0					Cul2	0	0	0	0	0	0	0	0	0	0	0	0	0	0
1700034O15Rik	1	0	0	0	0	0	0	0	0	0	0	0	0	0	0	0	0	0	0	0	0	0	0	0	0	0	0	0	1	0					Cwc27	0	0	0	0	0	0	0	0	0	0	0	0	0	0
1700034P13Rik	1	0	0	1	1	1	1	1	1	1	1	1	0	1	1	1	1	1	1	1	0	1	0	1	1	0	0	1	1	1					Cxadr	0	0	0	0	0	1	0	0	0	0	0	0	0	0
1700036G14Rik	0	0	0	0	0	0	0	1	0	0	0	0	0	0	0	0	0	0	0	1	0	1	0	0	1	0	0	0	1	0					Cxcl10	0	0	0	0	0	1	0	0	0	0	0	0	0	0
1700037C18Rik	1	0	0	1	0	1	1	1	0	1	1	1	0	1	1	1	0	0	1	1	0	0	0	0	1	0	0	1	0	0					Cxcl9	0	0	0	0	0	1	0	0	0	0	0	0	0	0
1700037H04Rik	1	0	0	1	0	1	1	1	0	1	1	0	0	1	1	1	1	0	0	1	0	0	0	0	1	0	0	1	1	0					Cxx1c	0	0	0	0	0	1	0	0	0	0	0	0	0	0
1700039E15Rik	0	1	0	0	1	0	1	1	1	1	1	0	0	1	1	1	0	1	0	0	0	1	0	0	0	0	0	0	1	0					Cxxc5	0	0	0	0	0	0	0	0	0	0	0	0	0	0
1700039E22Rik	0	0	0	1	0	0	0	0	0	0	0	0	0	1	0	0	0	1	1	0	0	1	0	0	0	0	0	0	1	0					Cyb5r3	0	0	0	0	0	1	0	0	0	0	0	0	0	0
1700040L02Rik	1	0	0	0	1	0	1	1	0	1	1	0	0	0	1	0	0	1	1	1	0	1	0	0	1	0	0	0	1	1					Cyp2j6	0	0	0	0	0	1	0	0	0	0	0	0	0	0
1700041A01Rik	0	0	0	0	0	0	0	0	0	0	0	0	0	0	0	0	0	0	0	0	0	0	0	0	0	0	0	0	0	0					Cyp2t4	0	0	0	0	0	0	0	0	0	0	0	0	0	0
1700041C23Rik	1	0	0	1	0	0	1	1	0	1	1	0	0	0	1	1	0	0	1	1	0	1	0	0	1	0	0	1	0	0					Cyp4f17	0	0	0	0	0	0	0	0	0	0	0	0	0	0
1700041M19Rik	0	0	0	1	1	0	0	1	1	1	1	0	0	1	0	1	0	1	0	0	0	0	0	0	1	0	0	1	1	0					Cyp4f18	0	0	0	0	0	0	0	0	0	0	0	0	0	0
1700042B14Rik	0	0	0	0	0	0	1	0	0	0	0	0	0	0	0	0	0	0	0	0	0	0	0	0	0	0	0	0	0	0					Cyp7b1	0	0	0	0	0	1	0	0	0	0	0	0	0	0
1700042G07Rik	0	0	1	0	1	0	1	1	0	0	0	0	0	0	0	0	0	1	0	0	0	0	0	0	1	0	0	0	1	0					Cyth1	0	0	0	0	0	1	0	0	0	0	0	0	0	0
1700042G15Rik	0	0	0	0	0	0	1	0	0	0	1	0	0	0	1	1	0	0	0	0	0	0	0	0	0	0	0	0	0	0					D130043K22Rik	0	0	0	0	0	0	0	0	0	0	0	0	0	0
1700042O10Rik	1	0	0	1	0	0	1	1	0	1	0	0	0	0	1	0	0	1	0	1	0	1	0	0	1	0	0	1	0	0					D6Ertd527e	0	0	0	0	0	1	0	0	0	0	0	0	0	0
1700044C05Rik	1	0	0	0	1	1	0	1	0	0	0	0	1	0	1	0	0	0	0	0	0	1	0	1	1	0	0	1	1	0					Dact3	0	0	0	0	0	0	0	0	0	0	0	0	0	0
1700044K03Rik	0	0	0	0	0	0	0	0	0	0	0	0	0	0	0	0	0	0	0	0	0	1	0	0	0	0	0	0	0	0					Dap	0	0	0	0	0	1	0	0	0	0	0	0	0	0
1700045H11Rik	1	0	0	1	0	0	1	0	1	0	1	0	1	0	0	1	0	1	0	1	0	1	0	0	1	0	0	1	1	0					Dars	0	0	0	0	0	1	0	0	0	0	0	0	0	0
1700046C09Rik	0	0	0	0	0	0	0	0	0	0	0	0	0	0	0	0	0	0	0	0	0	0	0	0	0	0	0	0	0	0					Dbp	0	0	0	0	0	1	0	0	0	0	0	0	0	0
1700047A11Rik	1	0	0	0	0	0	1	0	1	0	0	0	0	0	0	0	0	0	0	0	0	1	0	0	1	0	0	1	1	0					Dcc	0	0	0	0	0	0	0	0	0	0	0	0	0	0
1700047E10Rik	1	0	0	0	1	0	0	1	0	0	0	0	0	0	0	0	0	1	0	0	0	0	0	0	0	0	0	0	0	0					Dck	0	0	0	0	0	1	0	0	0	0	0	0	0	0
1700047G03Rik	0	0	0	0	0	0	1	0	0	0	0	0	0	0	1	0	0	0	1	0	0	0	0	0	0	0	0	0	1	0					Dcp1b	0	0	0	0	0	1	0	0	0	0	0	0	0	0
1700047I17Rik2	0	0	0	0	0	0	0	0	0	0	0	0	0	0	0	0	0	0	0	0	0	0	0	0	0	0	0	0	0	0					Dcp2	0	0	0	0	0	1	0	0	0	0	0	0	0	0
1700047L14Rik	0	0	0	0	0	0	1	0	0	1	0	0	0	0	0	0	0	0	0	0	0	0	0	0	0	0	0	0	0	0					Dcpp1	0	0	0	0	0	1	0	0	0	0	0	0	0	0
1700047M11Rik	1	0	0	1	1	0	1	1	1	1	0	0	0	1	1	0	1	0	0	1	0	1	0	0	1	0	0	0	1	0					Dcun1d1	0	0	0	0	0	0	0	0	0	0	0	0	0	0
1700048M11Rik	1	0	0	0	0	0	1	0	0	1	1	0	0	0	1	0	0	0	0	0	0	0	0	0	0	0	0	0	1	0					Ddx21	0	0	0	0	0	1	0	0	0	0	0	0	0	0
1700048O20Rik	0	0	0	1	0	0	1	0	0	0	0	0	0	0	0	0	0	1	1	0	0	0	0	0	0	0	0	0	0	0					Ddx26b	0	0	0	0	0	1	0	0	0	0	0	0	0	0
1700049E15Rik	0	0	0	0	0	0	1	0	0	0	0	0	0	0	0	0	0	0	0	0	0	1	0	0	0	0	0	0	1	0					Ddx27	0	0	0	0	0	0	0	1	0	0	0	0	0	0
1700049E22Rik	0	0	0	0	1	0	1	1	0	0	0	0	0	0	0	0	0	0	0	1	0	1	0	0	1	0	0	0	1	1					Ddx4	0	0	0	0	0	0	0	0	0	0	0	0	0	0
1700049G17Rik	0	0	0	0	0	0	1	1	0	1	1	0	0	0	0	0	0	0	0	0	0	1	0	0	1	0	0	0	1	1					Ddx49	0	0	0	0	0	1	0	0	0	0	0	0	0	0
1700049L16Rik	0	0	0	0	0	0	0	0	0	0	0	0	0	0	0	0	0	0	0	0	0	0	0	0	0	0	0	0	0	0					Degs2	0	0	0	0	0	0	0	0	0	0	0	0	0	0
1700051A21Rik	0	0	0	0	0	0	1	0	0	0	0	0	0	0	0	0	0	0	0	0	0	0	0	0	0	0	0	0	0	0					Dennd3	0	0	0	0	0	0	0	0	0	0	0	0	0	0
1700052I22Rik	0	0	0	0	1	0	1	1	0	0	0	0	0	0	0	0	0	1	1	0	0	1	0	0	1	0	0	0	0	0					Dgkk	0	0	0	0	0	1	0	0	0	0	0	0	0	0
1700052K11Rik	0	0	1	1	1	0	1	1	1	1	0	0	0	1	1	1	0	1	1	1	0	1	0	0	1	0	1	0	1	0					Dhodh	0	0	0	0	0	0	0	0	0	0	0	0	0	0
1700052N19Rik	1	1	1	1	1	1	1	1	1	1	1	1	0	1	1	1	1	1	1	1	0	0	0	0	1	0	0	0	1	0					Dhrs4	0	0	0	0	0	1	0	0	0	0	0	0	0	0
1700054A03Rik	1	0	0	0	0	0	1	0	0	0	0	0	0	0	1	0	0	0	0	0	0	1	0	0	1	0	0	1	1	0					Dhx33	0	0	0	0	0	1	0	0	0	0	0	0	0	0
1700054K19Rik	1	0	0	0	0	1	1	1	0	0	1	0	0	0	1	0	0	1	1	0	0	1	0	0	0	0	0	1	0	0					Dis3l	0	0	0	0	0	1	0	0	0	0	0	0	0	0
1700054M17Rik	1	0	0	0	0	0	1	0	0	0	1	0	0	0	0	0	0	1	1	0	0	1	0	0	0	0	0	0	0	0					Dis3l2	0	0	0	0	0	1	0	0	0	0	0	0	0	0
1700055C04Rik	1	0	0	1	1	0	0	1	1	1	1	1	0	1	1	1	0	1	1	1	0	1	0	1	1	0	0	1	1	1					Disc1	0	0	0	0	0	1	0	0	0	0	0	0	0	0
1700055N04Rik	0	0	0	0	0	0	1	1	0	0	0	1	0	0	1	0	0	1	0	0	0	0	0	0	1	0	0	1	1	0					Dkk3	0	0	0	0	0	0	0	0	0	0	0	0	0	0
1700056E22Rik	1	0	0	1	1	0	1	1	0	0	1	1	0	1	1	1	0	0	0	1	0	1	0	1	1	0	0	1	1	1					Dkk4	0	0	0	0	0	1	0	0	0	0	0	0	0	0
1700057G04Rik	0	0	0	0	1	0	0	1	0	0	0	0	0	0	0	0	0	1	0	0	0	0	0	0	0	0	0	0	0	0					Dlg2	0	0	0	0	0	1	0	0	0	0	0	0	0	0
1700057H15Rik	0	0	0	0	0	0	0	1	0	0	0	0	0	0	0	0	0	1	0	1	0	1	0	0	1	0	0	1	0	0					Dmc1	0	0	0	0	0	0	1	0	0	0	0	0	0	0
1700057H21Rik	0	0	0	0	0	0	1	0	0	0	0	0	0	0	0	0	0	0	0	0	0	0	0	0	0	0	0	0	0	0					Dna2	0	0	0	0	0	1	0	0	0	0	0	0	0	0
1700060C16Rik	1	0	1	0	1	0	1	1	0	0	1	0	0	0	1	0	0	0	0	0	0	1	0	0	1	0	0	1	1	1					Dnajc14	0	0	0	0	0	1	0	0	0	0	0	0	0	0
1700060C20Rik	1	0	0	0	0	0	1	1	0	0	1	0	0	0	1	0	0	0	0	1	0	1	0	0	1	0	0	0	0	0					Dnajc28	0	0	0	0	0	1	0	0	0	0	0	0	0	0
1700061F12Rik	0	0	0	0	0	0	0	0	0	0	0	0	0	0	0	0	0	0	0	0	0	0	0	0	1	0	0	0	0	0					Dnajc5g	0	0	0	0	0	1	0	0	0	0	0	0	0	0
1700061G19Rik	1	0	0	0	0	0	1	0	0	0	1	0	0	0	0	0	0	0	0	0	0	0	0	0	0	0	0	0	0	0					Dnmbp	0	0	0	0	0	1	0	0	0	0	0	0	0	0
1700061I17Rik	1	0	0	0	1	0	1	1	0	0	1	0	0	0	0	0	0	1	0	0	0	1	0	0	1	0	0	1	0	0					Dnmt1	0	0	0	0	0	0	0	1	0	0	0	0	0	0
1700061J23Rik	0	0	0	0	0	0	0	0	0	0	0	0	0	0	0	0	0	0	0	0	0	0	0	0	0	0	0	0	0	0					Dpep1	0	0	0	0	0	0	0	0	0	0	0	0	0	0
1700063A18Rik	0	0	0	0	0	0	0	0	0	0	0	0	0	0	0	0	0	0	0	0	0	0	0	0	0	0	0	0	0	0					Dpp4	0	0	0	0	0	0	0	0	0	0	0	0	0	0
1700063D05Rik	1	0	0	0	1	0	1	1	0	1	1	0	0	0	1	0	0	1	0	1	0	1	0	0	1	0	0	1	0	1					Dpyd	0	0	0	0	0	0	0	1	0	0	0	0	0	0
1700063O14Rik	0	0	0	0	0	0	1	0	0	0	0	0	0	0	0	0	0	0	0	0	0	0	0	0	0	0	0	0	0	0					Dpysl5	0	0	0	0	0	0	0	0	0	0	0	0	0	0
1700064J06Rik	0	0	0	0	0	0	1	1	0	0	1	0	0	0	0	0	0	1	1	0	0	1	0	0	1	0	0	0	0	0					Dram2	0	0	0	0	0	0	0	0	0	0	0	0	0	0
1700064M15Rik	1	0	0	0	0	1	1	1	1	1	0	0	0	0	0	0	0	0	0	0	0	0	0	0	1	0	0	0	0	0					Drg2	0	0	0	0	0	0	0	0	0	0	0	0	0	0
1700065D16Rik	1	0	0	1	0	1	0	1	1	1	1	0	0	1	1	1	0	0	0	1	0	1	0	0	1	0	0	1	1	1					Dsc1	0	0	0	0	0	0	0	0	0	0	0	0	0	0
1700065I16Rik	0	0	0	0	0	0	0	0	0	0	0	0	0	0	0	0	0	0	0	0	0	0	0	0	0	0	0	0	0	0					Dsg1c	0	0	0	0	0	0	0	0	0	0	0	0	0	0
1700065J11Rik	0	0	0	0	1	0	1	0	0	0	0	0	0	0	0	0	0	1	1	0	0	0	0	0	1	0	0	1	0	0					Dspp	0	0	0	0	0	0	0	0	0	0	0	0	0	0
1700065J18Rik	0	0	0	0	0	0	0	0	1	1	0	0	1	0	0	0	0	0	0	1	0	0	0	0	1	0	0	0	1	0					Dusp28	0	0	0	0	0	1	0	0	0	0	0	0	0	0
1700065L07Rik	0	0	0	0	1	0	1	0	0	0	0	0	0	0	0	0	0	0	0	0	0	1	0	0	1	0	0	0	1	0					Dut	0	0	0	0	0	1	0	0	0	0	0	0	0	0
1700065O20Rik	0	0	0	1	0	1	0	1	1	1	0	0	0	1	1	0	0	1	0	0	0	0	0	1	1	0	1	1	1	0					Dvl2	0	0	0	0	0	1	0	0	0	0	0	0	0	0
1700066B17Rik	1	0	1	0	1	0	0	1	1	1	1	0	0	0	0	0	0	1	0	1	0	0	0	0	1	0	0	1	1	1					Dzip3	0	0	0	0	0	1	0	0	0	0	0	0	0	0
1700066B19Rik	0	0	0	1	0	0	1	1	0	1	0	0	0	0	0	0	0	1	1	0	0	1	0	0	1	0	0	1	0	0					E330017A01Rik	0	0	0	0	0	1	0	0	0	0	0	0	0	0
1700066J03Rik	1	0	0	1	0	0	0	1	1	1	0	0	0	1	1	0	1	1	0	0	0	0	0	0	1	0	0	0	1	0					Ebag9	0	0	0	0	0	1	0	0	0	0	0	0	0	0
1700066M21Rik	1	0	0	1	1	0	0	1	1	1	0	0	0	1	1	1	1	1	1	0	0	0	0	1	1	0	0	1	0	1					Ecm2	0	0	0	0	0	0	0	0	0	0	0	0	0	0
1700066N21Rik	0	0	0	0	0	0	0	0	0	0	0	0	0	0	0	0	0	0	0	0	0	0	0	0	0	0	0	0	0	0					Eda2r	0	0	0	0	0	0	0	0	0	0	0	0	0	0
1700066O22Rik	0	0	0	0	0	0	0	0	0	0	0	0	0	0	0	0	0	0	0	0	0	1	0	0	1	0	0	0	0	0					Edem3	0	0	0	0	0	1	0	0	0	0	0	0	0	0
1700067G17Rik	0	0	0	1	1	0	0	0	0	1	0	0	0	0	0	0	0	1	1	0	0	1	0	1	1	0	0	1	0	0					Edf1	0	0	0	0	0	1	0	0	0	0	0	0	0	0
1700067K01Rik	1	0	0	1	1	0	1	0	0	1	0	0	0	1	1	0	0	1	0	0	0	0	0	0	1	0	0	1	1	0					Edil3	0	0	0	0	0	0	0	0	0	0	0	0	0	0
1700067P10Rik	0	0	0	0	0	0	0	0	0	0	0	0	0	0	0	0	0	1	0	0	0	0	0	0	0	0	0	1	0	0					Efcab1	0	0	0	0	0	0	0	0	0	0	0	0	0	0
1700069L16Rik	1	0	0	1	0	1	1	1	1	1	1	0	0	1	1	1	1	0	1	1	0	1	0	0	1	0	0	1	1	0					Efcab10	0	0	0	0	0	1	0	0	0	0	0	0	0	0
1700069P05Rik	0	0	0	0	0	0	0	0	0	0	0	0	0	0	0	0	0	0	0	0	0	1	0	0	0	0	0	0	0	0					Efcab7	0	0	0	0	0	1	0	0	0	0	0	0	0	0
1700071K01Rik	0	0	0	0	0	1	1	0	0	0	1	0	0	0	0	0	0	0	0	0	0	1	0	0	0	0	0	0	0	0					Eif3g	0	0	0	0	0	1	0	0	0	0	0	0	0	0
1700071M16Rik	0	0	0	0	1	0	1	0	0	1	1	0	0	0	1	0	0	0	1	0	0	1	0	0	1	0	0	1	0	0					Eif4enif1	0	0	0	0	0	1	0	0	0	0	0	0	0	0
1700072B07Rik	0	0	0	0	0	0	1	0	0	0	1	0	0	0	0	0	0	1	1	0	0	1	0	0	0	0	0	1	1	0					Elavl2	0	0	0	0	0	1	0	0	0	0	0	0	0	0
1700072I22Rik	0	0	0	0	0	0	0	0	0	0	0	0	0	0	0	0	0	0	0	0	0	0	0	0	0	0	0	0	0	0					Elmod1	0	0	0	0	0	1	0	0	0	0	0	0	0	0
1700072O05Rik	1	0	0	1	0	0	1	1	1	1	1	0	0	0	1	0	0	0	0	0	0	1	0	0	1	0	0	0	1	1					Elmod2	0	0	0	0	0	1	0	0	0	0	0	0	0	0
1700073E17Rik	0	0	0	0	1	0	1	1	0	0	0	0	0	0	1	0	0	0	1	1	0	1	0	0	1	0	0	0	1	0					Elp4	0	0	0	0	0	0	0	0	0	0	0	0	0	0
1700074H08Rik	0	0	0	0	0	0	0	0	0	0	0	0	0	0	0	0	0	0	0	0	0	0	0	0	0	0	0	0	0	0					Emilin3	0	0	0	0	0	0	0	0	0	0	0	0	0	0
1700074P13Rik	0	0	0	0	0	0	0	0	0	0	0	0	0	0	0	0	0	0	0	0	0	0	0	0	0	0	0	0	0	0					Entpd2	0	0	0	0	0	0	0	0	0	0	0	0	0	0
1700080E11Rik	0	0	0	0	0	0	0	0	0	0	0	0	0	0	0	0	0	0	0	0	0	0	0	0	0	0	0	0	0	0					Entpd5	0	0	0	0	0	1	0	0	0	0	0	0	0	0
1700080N15Rik	1	0	0	0	0	1	1	1	1	1	1	1	1	0	1	0	0	1	1	1	0	1	0	0	1	0	0	1	1	0					Entpd6	0	0	0	0	0	1	0	0	0	0	0	0	0	0
1700080O16Rik	0	0	0	0	0	0	1	0	0	0	0	0	0	0	0	0	0	0	0	0	0	0	0	0	0	0	0	0	0	0					Epc2	0	0	0	0	0	0	0	0	0	0	0	0	0	0
1700081H04Rik	0	0	0	0	0	0	1	0	0	0	0	0	0	0	0	0	0	0	0	0	0	0	0	0	0	0	0	0	0	0					Epha2	0	0	0	0	0	0	0	0	0	0	0	0	0	0
1700084C01Rik	1	0	0	0	0	0	1	0	0	0	1	0	0	0	1	0	0	0	0	0	0	0	0	0	0	0	0	1	0	0					Erbb4	0	0	0	0	0	1	0	0	0	0	0	0	0	0
1700084D21Rik	0	0	0	0	0	0	0	0	0	0	0	0	0	0	0	0	0	0	0	0	0	0	0	0	0	0	0	0	0	0					Ercc6l	0	0	0	0	0	1	0	0	0	0	0	0	0	0
1700084E18Rik	1	0	0	1	1	0	1	1	1	1	1	0	1	1	1	1	0	0	1	1	0	1	0	0	1	0	0	1	1	1					Erlec1	0	0	0	0	0	1	0	0	0	0	0	0	0	0
1700084F23Rik	0	0	0	0	0	0	1	0	0	0	0	0	0	0	0	0	0	1	0	0	0	1	0	0	0	0	0	1	0	0					Esco1	0	0	0	0	0	0	1	0	0	0	0	0	0	0
1700084J12Rik	0	0	0	0	0	0	0	0	0	0	0	0	0	0	0	0	0	0	0	0	0	0	0	0	1	0	0	0	0	0					Esf1	0	0	0	0	0	0	0	0	0	0	0	0	0	0
1700084M14Rik	0	0	0	0	0	0	0	0	0	0	0	0	0	0	0	0	0	0	0	0	0	0	0	0	0	0	0	0	0	0					Esr1	0	0	0	0	0	1	0	0	0	0	0	0	0	0
1700085C21Rik	0	0	0	0	0	0	1	1	0	0	0	0	0	0	0	0	0	0	1	0	0	0	0	0	0	0	0	0	0	0					Etd	0	0	0	0	0	1	0	0	0	0	0	0	0	0
1700086L19Rik	0	0	0	0	0	0	1	1	0	0	1	0	0	0	0	0	0	1	0	0	0	1	0	0	0	0	0	1	1	0					Etv3	0	0	0	0	0	0	0	0	0	0	0	0	0	0
1700086O06Rik	0	0	0	1	1	1	1	1	1	1	1	0	0	1	0	0	1	1	0	1	0	0	0	0	1	0	0	1	0	0					Evi5	0	0	0	0	0	1	0	0	0	0	0	0	0	0
1700088E04Rik	1	0	0	1	0	1	1	1	1	1	1	0	0	1	1	0	1	0	0	1	0	1	0	0	1	0	0	1	0	0					Exosc2	0	0	0	0	0	0	0	0	0	0	0	0	0	0
1700091H14Rik	0	0	0	0	0	0	1	0	0	0	0	0	0	0	0	0	0	0	0	0	0	0	0	0	0	0	0	0	0	0					Exosc9	0	0	0	0	0	1	0	0	0	0	0	0	0	0
1700092C02Rik	1	0	0	1	0	0	1	1	0	1	0	0	0	1	1	1	1	0	1	0	0	0	0	0	1	0	0	1	0	0					Eya4	0	0	0	0	0	0	0	0	0	0	0	0	0	0
1700092C10Rik	0	0	0	1	1	0	1	1	0	1	1	0	0	1	1	1	0	1	0	0	0	0	0	0	0	0	0	1	0	0					F12	0	0	0	0	0	0	0	0	0	0	0	0	0	0
1700092E19Rik	0	0	0	0	0	0	0	0	0	0	0	0	0	0	0	0	0	0	0	0	0	0	0	0	0	0	0	0	0	0					F13b	0	0	0	0	0	1	0	0	0	0	0	0	0	0
1700092K14Rik	0	0	0	0	0	0	1	1	0	0	0	0	0	0	0	0	0	0	0	0	1	0	0	0	0	0	0	0	1	0					F630028O10Rik	0	0	0	0	0	1	0	0	0	0	0	0	0	0
1700092M07Rik	1	0	0	1	0	1	0	1	1	1	1	0	0	1	1	1	1	1	1	1	0	1	0	0	1	0	0	1	1	0					Faah	0	0	0	0	0	1	0	0	0	0	0	0	0	0
1700093K21Rik	0	0	0	0	0	0	1	1	0	0	0	0	0	0	0	0	0	0	0	0	0	0	0	0	0	0	0	0	0	0					Fabp3	0	0	0	0	0	0	0	0	0	0	0	0	0	0
1700094D03Rik	0	0	0	1	0	1	1	1	0	1	0	0	0	0	0	0	0	1	0	1	0	1	0	0	1	0	0	0	1	0					Fads1	0	0	0	0	0	0	0	0	0	0	0	0	0	0
1700094J05Rik	0	0	0	0	0	0	1	0	0	0	0	0	0	0	0	0	0	0	0	0	0	0	0	0	0	0	0	0	0	0					Fam103a1	0	0	0	0	0	1	0	0	0	0	0	0	0	0
1700094M24Rik	0	0	0	0	0	0	1	1	0	1	1	1	0	0	0	0	0	0	0	1	0	1	0	0	1	0	0	1	0	1					Fam107a	0	0	0	0	0	0	0	0	0	0	0	0	0	0
1700095A21Rik	0	0	0	0	0	0	1	0	0	0	0	0	0	0	0	0	0	0	0	0	0	0	0	0	0	0	0	0	0	0					Fam120c	0	0	0	0	0	1	0	0	0	0	0	0	0	0
1700095B10Rik	0	0	0	0	0	0	1	0	0	0	0	0	0	0	0	0	0	0	0	0	0	0	0	0	0	0	0	0	0	0					Fam122c	0	0	0	0	0	1	0	0	0	0	0	0	0	0
1700095J12Rik	1	0	0	0	0	0	1	0	0	1	1	0	0	0	1	0	0	1	0	0	0	0	0	0	0	0	0	0	0	0					Fam131c	0	0	0	0	0	1	0	0	0	0	0	0	0	0
1700096J18Rik	1	0	0	0	1	0	1	1	1	1	1	0	0	0	1	1	0	1	1	1	0	1	0	1	1	0	0	1	1	0					Fam133b	0	0	0	0	0	0	0	0	0	0	0	0	0	0
1700096K18Rik	0	0	0	1	0	1	0	1	1	1	1	0	0	1	1	1	1	0	0	1	0	1	0	0	1	0	0	0	1	1					Fam135b	0	0	0	0	0	1	0	0	0	0	0	0	0	0
1700097N02Rik	1	0	0	0	0	0	0	0	0	0	0	0	0	0	0	0	0	1	0	1	0	1	0	0	1	0	0	0	0	0					Fam163b	0	0	0	0	0	0	0	0	0	0	0	0	0	0
1700099I09Rik	0	0	0	0	0	0	1	1	0	0	1	0	0	0	1	0	0	1	1	0	0	0	0	0	1	0	0	1	0	0					Fam167a	0	0	0	0	0	0	0	1	0	0	0	0	0	0
1700100I10Rik	0	0	0	0	0	0	0	0	0	0	0	0	0	0	0	0	0	0	0	0	0	0	0	0	1	0	0	0	0	0					Fam170a	0	0	0	0	0	0	0	0	0	0	0	0	0	0
1700100L14Rik	0	0	0	0	0	0	0	0	0	0	0	0	0	0	0	0	0	0	0	0	0	1	0	0	0	0	0	0	0	0					Fam170b	0	0	0	0	0	0	0	0	0	0	0	0	0	0
1700101E01Rik	1	0	0	1	0	0	1	1	1	1	1	0	0	1	1	0	1	1	1	0	0	1	0	0	1	0	0	0	1	0					Fam183b	0	0	0	0	0	1	0	0	0	0	0	0	0	0
1700101I11Rik	1	0	0	1	1	0	1	1	1	1	0	1	0	1	1	0	0	1	1	1	0	1	1	0	1	0	0	1	1	1					Fam193b	0	0	0	0	0	1	0	0	0	0	0	0	0	0
1700101O22Rik	0	0	0	0	0	0	0	0	0	0	0	0	0	0	0	0	0	0	0	0	0	0	0	0	0	0	0	0	0	0					Fam26e	0	0	0	0	0	1	0	0	0	0	0	0	0	0
1700102H20Rik	1	0	0	1	0	0	1	0	0	1	1	0	0	1	0	1	1	1	0	0	0	1	0	0	0	0	0	1	1	0					Fam3a	0	0	0	0	0	0	0	1	0	0	0	0	0	0
1700102P08Rik	0	0	0	0	1	0	1	0	0	0	0	0	0	0	0	0	0	1	0	0	0	1	0	0	0	0	0	0	0	0					Fam46d	0	0	0	0	0	1	0	0	0	0	0	0	0	0
1700104L18Rik	1	0	0	0	0	0	1	1	0	0	1	1	0	0	0	0	0	1	0	0	0	0	0	0	1	0	0	1	0	0					Fam58b	0	0	0	0	0	0	0	0	0	0	0	0	0	0
1700105P06Rik	0	0	0	1	0	1	0	1	1	1	0	0	0	1	0	0	1	0	1	1	0	1	0	0	1	0	0	0	0	0					Fam83f	0	0	0	0	0	0	1	0	0	0	0	0	0	0
1700106J16Rik	0	0	0	0	0	0	1	0	0	0	1	0	0	0	0	0	0	0	0	0	0	1	0	0	0	0	0	1	0	0					Fap	0	0	0	0	0	1	0	0	0	0	0	0	0	0
1700108F19Rik	1	0	0	0	0	0	0	1	0	1	1	0	0	0	1	0	0	1	1	1	0	1	0	0	1	0	0	1	0	0					Fate1	0	0	0	0	0	1	0	0	0	0	0	0	0	0
1700108J01Rik	0	0	0	0	0	0	1	0	0	0	0	0	0	0	0	0	0	0	0	0	0	1	0	0	0	0	0	0	0	0					Fbxl18	0	0	0	0	0	1	0	0	0	0	0	0	0	0
1700109G14Rik	0	0	0	0	0	0	1	1	0	1	1	0	0	0	0	1	0	0	1	0	0	0	0	0	0	0	0	1	0	0					Fbxo32	0	0	0	0	0	0	0	0	0	0	0	0	0	0
1700109G15Rik	1	0	0	0	1	1	1	1	1	1	1	0	0	0	1	1	0	0	0	0	0	0	0	0	0	0	0	0	0	0					Fbxo4	0	0	0	0	0	1	0	0	0	0	0	0	0	0
1700109H08Rik	0	0	0	0	1	0	0	1	0	0	0	1	0	0	0	0	0	0	0	1	0	1	0	0	1	0	0	1	1	1					Fbxw13	0	0	0	0	0	0	0	1	0	0	0	0	0	0
1700109I08Rik	0	0	0	0	0	0	0	0	0	0	0	0	0	0	0	0	0	0	0	0	0	0	0	0	0	0	0	0	0	0					Fcgr1	0	0	0	0	0	0	0	0	0	0	0	0	0	0
1700109K24Rik	1	0	0	0	1	0	1	0	1	1	0	0	0	0	1	0	0	1	1	1	0	1	0	0	1	0	0	0	1	1					Fcho2	0	0	0	0	0	1	0	0	0	0	0	0	0	0
1700110C19Rik	0	0	0	1	0	0	1	0	1	0	0	0	0	1	1	0	1	0	0	1	0	0	0	0	1	0	0	1	1	0					Fcna	0	0	0	0	0	1	0	0	0	0	0	0	0	0
1700110I01Rik	0	0	0	0	0	0	0	0	0	0	0	0	0	0	0	0	0	0	0	0	0	0	0	0	0	0	0	0	0	0					Fcrlb	0	0	0	0	0	0	1	0	0	0	0	0	0	0
1700110I07Rik	0	0	0	0	0	0	0	0	0	0	0	0	0	0	0	0	0	0	0	0	0	0	0	0	0	0	0	0	0	0					Fetub	1	0	0	0	0	0	0	0	0	0	0	0	0	0
1700110K17Rik	1	0	0	0	1	0	1	1	0	0	1	0	0	0	1	1	0	0	0	0	0	0	0	0	1	0	0	0	0	0					Fezf1	0	0	0	0	0	1	0	0	0	0	0	0	0	0
1700111N16Rik	0	0	0	0	0	0	1	0	0	0	0	0	0	0	0	0	0	0	0	0	0	0	0	0	0	0	0	0	0	0					Fgf14	0	0	0	0	0	1	0	0	0	0	0	0	0	0
1700112E06Rik	1	0	0	0	1	1	1	1	1	1	1	1	0	0	1	1	0	1	1	0	0	1	0	1	1	1	0	1	1	1					Fgf16	0	0	0	0	0	1	0	0	0	0	0	0	0	0
1700112H15Rik	0	0	0	0	1	0	0	1	0	0	0	0	0	0	0	0	0	1	0	0	0	1	0	0	1	0	0	0	0	0					Fgf3	0	0	0	0	0	1	0	0	0	0	0	0	0	0
1700112J05Rik	0	0	0	1	0	0	1	0	0	0	1	0	0	0	0	0	0	0	0	0	0	0	0	0	0	0	0	0	0	0					Fkbp11	0	0	0	0	0	0	0	0	0	1	0	0	0	0
1700112J16Rik	0	0	0	0	0	0	0	0	0	0	0	0	0	0	0	0	0	0	0	0	0	0	0	0	0	0	0	0	0	0					Fktn	0	0	0	0	0	1	0	0	0	0	0	0	0	0
1700113A16Rik	1	0	0	1	1	1	1	1	1	1	1	0	0	1	1	0	1	0	1	1	0	1	0	0	1	0	0	0	1	0					Flnc	0	0	0	0	0	1	0	0	0	0	0	0	0	0
1700113B09Rik	0	0	0	0	0	0	0	0	0	0	0	0	0	0	0	0	0	0	0	0	0	0	0	0	0	0	0	0	0	0					Fmn2	0	0	0	0	0	0	0	1	0	0	0	0	0	0
1700113H08Rik	0	0	0	0	0	0	1	0	0	0	1	0	0	0	0	0	0	1	1	0	0	1	0	0	0	0	0	0	0	0					Fmo5	0	0	0	0	0	0	0	0	0	0	0	0	0	0
1700116B05Rik	0	0	0	0	0	0	0	0	0	0	0	0	0	0	0	0	0	0	0	0	0	0	0	0	0	0	0	0	0	0					Fmr1	0	0	0	0	0	1	0	0	0	0	0	0	0	0
1700119H24Rik	0	0	0	0	0	0	0	1	0	0	0	0	0	0	0	0	0	1	0	0	0	0	0	0	1	0	0	0	0	0					Fmr1nb	0	0	0	0	0	1	0	0	0	0	0	0	0	0
1700120C14Rik	0	0	1	1	0	1	1	1	1	1	1	1	0	1	1	0	1	0	1	1	0	0	0	0	1	0	0	0	1	0					Folr2	0	0	0	0	0	1	0	0	0	0	0	0	0	0
1700120E14Rik	1	0	0	0	1	0	1	1	1	1	1	1	0	0	1	0	0	1	1	1	1	1	0	1	1	0	0	1	1	1					Foxc1	0	0	0	0	0	1	0	0	0	0	0	0	0	0
1700120G07Rik	0	0	0	0	0	0	0	0	0	0	0	0	0	0	0	0	0	0	0	0	0	0	0	0	0	0	0	1	0	0					Foxe3	0	0	0	0	0	1	0	0	0	0	0	0	0	0
1700120K04Rik	0	0	0	0	0	0	1	1	1	0	1	0	0	0	0	0	0	1	0	0	0	1	0	0	0	0	0	0	1	0					Foxg1	0	0	0	0	0	1	0	0	0	0	0	0	0	0
1700121L16Rik	0	0	0	0	0	0	1	0	0	0	0	0	0	0	0	0	0	0	0	0	0	0	0	0	0	0	0	0	0	0					Frem3	0	0	0	0	0	0	0	0	0	0	0	0	0	0
1700121N20Rik	0	0	0	0	0	0	0	0	0	0	0	0	0	0	0	0	0	0	0	0	0	0	0	0	0	0	0	0	0	0					Frmd4a	0	0	0	0	0	1	0	0	0	0	0	0	0	0
1700122C19Rik	0	0	0	0	0	0	0	0	0	0	0	0	0	0	0	0	0	0	0	0	0	0	0	0	0	0	0	0	0	0					Fsd2	0	0	0	0	0	1	0	0	0	0	0	0	0	0
1700122O11Rik	0	0	0	0	0	0	1	1	0	1	1	0	0	0	1	0	0	0	0	0	0	1	0	0	1	0	0	0	0	0					Ftcd	0	0	0	0	0	0	0	0	0	0	0	0	0	0
1700123I01Rik	1	0	0	0	1	0	1	1	0	1	1	0	0	0	1	0	0	1	1	0	0	0	0	0	1	0	0	1	1	0					Fubp3	0	0	0	0	0	1	0	0	0	0	0	0	0	0
1700123J17Rik	0	0	0	0	0	0	0	0	0	0	0	0	0	0	0	0	0	0	0	0	0	0	0	0	0	0	0	0	0	0					Fuk	0	0	0	0	0	1	0	0	0	0	0	0	0	0
1700123K08Rik	0	0	0	0	0	0	1	0	0	0	0	0	0	0	0	0	0	0	0	0	0	0	0	0	0	0	0	0	0	0					Fut1	0	0	0	0	0	1	0	0	0	0	0	0	0	0
1700123L14Rik	0	0	0	0	0	0	0	0	0	0	0	0	0	0	0	0	0	0	0	0	0	0	0	0	0	0	0	0	0	0					Gabra1	0	0	0	0	0	1	0	0	0	0	0	0	0	0
1700123M08Rik	1	0	0	1	1	0	0	1	0	1	1	1	0	1	1	0	0	0	1	1	0	1	0	0	1	0	0	1	1	1					Gabra3	0	0	0	0	0	1	0	0	0	0	0	0	0	0
1700123O12Rik	1	0	0	0	1	0	1	1	1	1	1	1	0	0	0	0	0	0	0	0	0	1	0	1	1	0	0	1	1	1					Gabrg2	0	0	0	0	0	1	0	0	0	0	0	0	0	0
1700123O20Rik	1	0	0	1	0	0	1	1	0	1	1	0	0	1	1	1	1	1	1	1	0	0	0	0	0	0	0	1	0	0					Gadd45gip1	0	0	0	0	0	1	0	0	0	0	0	0	0	0
1700123O21Rik	0	0	0	0	0	0	1	0	0	0	0	0	0	0	0	0	0	1	1	0	0	0	0	0	0	0	0	0	0	0					Gak	0	0	0	0	0	0	0	1	0	0	0	0	0	0
1700124L16Rik	1	1	0	1	0	1	1	1	0	1	1	0	0	1	1	1	0	0	1	1	0	1	0	0	1	0	0	0	1	0					Galntl6	0	0	0	0	0	1	0	0	0	0	0	0	0	0
1700125G02Rik	0	0	0	0	0	0	1	0	0	0	0	0	0	0	0	0	0	0	0	0	0	0	0	0	0	0	0	0	0	0					Gas6	0	0	0	0	0	0	0	0	0	0	0	0	0	0
1700125G22Rik	1	0	0	1	0	1	1	0	0	0	1	1	1	1	1	0	0	0	1	1	0	1	0	0	1	0	0	1	1	0					Gcg	0	0	0	0	0	1	0	0	0	0	0	0	0	0
1700125H03Rik	0	0	0	0	0	0	1	0	0	0	0	0	0	0	0	0	0	0	0	0	0	0	0	0	0	0	0	0	0	0					Gcn1l1	0	0	0	0	0	1	0	0	0	0	0	0	0	0
1700125H20Rik	1	0	0	0	1	0	1	1	0	1	1	0	0	0	1	1	0	1	1	1	0	1	0	0	1	0	0	1	1	0					Gdf15	0	0	0	0	0	1	0	0	0	0	0	0	0	0
1700126H18Rik	1	0	0	1	1	0	1	1	1	1	1	1	0	0	1	1	0	1	1	0	0	1	0	0	1	0	0	1	1	1					Gdf7	0	0	0	0	0	0	0	0	0	0	0	0	0	0
1700128A07Rik	0	0	0	0	0	0	1	0	0	0	0	0	0	0	0	0	0	0	0	0	0	0	0	0	0	0	0	0	0	0					Gdi1	0	0	0	0	0	1	0	0	0	0	0	0	0	0
1700128F08Rik	1	0	0	0	0	0	1	0	0	0	0	0	0	0	0	0	0	0	0	0	0	0	0	0	0	0	0	0	0	0					Gfral	0	0	0	0	0	1	0	0	0	0	0	0	0	0
1700129C05Rik	0	0	0	0	0	0	1	0	0	0	0	0	0	0	0	0	0	0	0	0	0	0	0	0	0	0	0	0	0	0					Gjb4	0	0	0	0	0	1	0	0	0	0	0	0	0	0
1810006J02Rik	0	0	0	0	0	0	0	0	0	0	0	0	0	0	0	0	0	0	0	0	0	0	0	0	0	0	0	0	0	0					Gjb6	0	0	0	0	0	0	0	0	0	0	0	0	0	0
1810007C17Rik	0	0	0	0	0	0	0	0	0	0	0	0	0	0	0	0	0	0	0	0	0	0	0	0	0	0	0	0	0	0					Gjc3	0	0	0	0	0	1	0	0	0	0	0	0	0	0
1810007D17Rik	0	0	0	0	0	0	1	0	0	0	0	0	0	0	0	0	0	0	0	0	0	0	0	0	0	0	0	0	0	0					Gk2	0	0	0	0	0	0	0	0	0	0	0	0	0	0
1810008I18Rik	1	0	0	0	0	0	1	0	0	0	0	0	0	0	0	0	0	1	0	0	0	1	0	0	0	0	0	0	1	0					Gla	0	0	0	0	0	0	0	0	0	0	0	0	0	0
1810009A15Rik	1	1	0	1	0	0	0	1	1	1	1	0	0	1	1	1	1	1	1	1	0	1	1	0	1	0	0	1	1	1					Glb1l2	0	0	0	0	0	1	0	0	0	0	0	0	0	0
1810009J06Rik	0	0	0	0	0	0	0	0	0	0	0	0	0	0	0	0	0	0	0	0	0	0	0	0	0	0	0	0	0	0					Glra4	0	0	0	0	0	1	0	0	0	0	0	0	0	0
1810010D01Rik	1	0	0	0	1	0	1	1	1	0	0	0	0	0	0	0	0	0	0	1	0	1	0	0	1	0	0	1	1	0					Glrx3	0	0	0	0	0	1	0	0	0	0	0	0	0	0
1810010H24Rik	1	1	1	1	1	0	1	1	1	1	1	1	0	1	1	0	1	1	1	1	0	1	1	0	1	0	0	1	1	0					Gm10754	0	0	0	0	0	1	0	0	0	0	0	0	0	0
1810011H11Rik	0	0	0	0	0	0	1	0	0	0	0	0	0	0	0	0	0	1	0	0	0	0	0	0	0	0	0	0	0	0					Gm10767	0	0	0	0	0	0	0	1	0	0	0	0	0	0
1810011O10Rik	1	0	0	0	1	0	1	1	0	1	1	0	0	0	0	0	0	1	0	1	0	1	0	0	1	0	0	0	0	0					Gm1141	0	0	0	0	0	1	0	0	0	0	0	0	0	0
1810012K16Rik	1	1	0	1	0	0	1	1	1	1	1	1	0	1	1	1	1	0	1	0	0	0	0	0	1	0	0	1	1	0					Gm11837	0	0	0	0	0	1	0	0	0	0	0	0	0	0
1810013A23Rik	0	0	0	0	1	1	1	1	1	1	1	0	1	0	1	0	0	1	1	1	0	1	0	0	1	0	0	0	1	1					Gm12216	0	0	0	0	0	1	0	0	0	0	0	0	0	0
1810013L24Rik	1	0	1	1	1	1	1	1	1	1	1	0	0	1	1	1	1	1	1	1	0	1	0	0	1	0	0	0	1	0					Gm12298	0	0	0	0	0	1	0	0	0	0	0	0	0	0
1810014B01Rik	0	0	0	0	0	0	0	1	0	0	1	0	0	0	0	0	0	0	0	1	0	0	0	0	0	0	0	0	0	0					Gm12789	0	0	0	0	0	0	0	0	0	0	0	0	0	0
1810018F18Rik	1	0	0	1	0	0	0	1	1	0	0	1	0	0	1	0	0	1	0	0	0	1	0	0	1	0	0	1	1	1					Gm12942	0	0	0	0	0	1	0	0	0	0	0	0	0	0
1810019D21Rik	1	0	0	1	0	0	1	0	1	0	1	1	1	1	1	1	1	1	1	1	0	0	0	0	1	1	0	1	1	0					Gm13544	0	0	0	0	0	0	0	0	0	0	0	0	0	0
1810020O05Rik	0	0	0	0	0	0	1	0	0	0	0	0	0	0	0	0	0	0	0	0	0	0	0	0	0	0	0	0	0	0					Gm14496	0	0	0	0	0	1	0	0	0	0	0	0	0	0
1810021B22Rik	1	0	1	1	0	0	0	1	1	1	1	1	0	1	1	0	1	0	0	1	0	1	0	0	1	0	0	1	1	0					Gm14718	0	0	0	0	0	1	0	0	0	0	0	0	0	0
1810022K09Rik	1	0	0	1	0	0	1	1	0	1	1	0	0	1	0	1	1	0	1	1	0	0	0	1	0	0	0	1	0	0					Gm15386	0	0	0	0	0	0	0	1	0	0	0	0	0	0
1810024B03Rik	1	0	0	1	0	1	1	1	0	1	1	1	0	1	1	1	1	1	1	1	0	0	0	0	1	0	0	1	0	0					Gm15413	0	0	0	0	0	0	0	0	0	0	0	0	0	0
1810026B05Rik	0	0	0	1	0	0	1	1	0	0	0	0	0	1	1	0	1	0	0	1	0	1	0	0	1	0	0	0	1	0					Gm15679	0	0	0	0	0	0	0	0	0	0	0	0	0	0
1810026J23Rik	1	1	0	1	0	1	0	1	0	1	1	1	0	1	1	1	1	1	1	1	1	1	0	1	1	0	0	0	1	1					Gm15800	0	0	0	0	0	1	0	0	0	0	0	0	0	0
1810030O07Rik	0	0	0	1	0	0	1	1	0	1	1	0	0	1	1	0	0	0	0	0	0	0	0	0	1	0	0	0	0	0					Gm15915	0	0	0	0	0	0	0	0	0	0	0	0	0	0
1810032O08Rik	1	0	0	1	0	0	1	1	1	1	1	0	0	1	1	1	0	1	1	1	0	1	0	0	1	0	1	1	1	0					Gm16432	0	0	0	0	0	0	0	0	0	0	0	0	0	0
1810034E14Rik	1	0	0	0	1	0	1	0	0	0	1	0	0	0	0	0	0	0	0	0	0	1	0	0	1	0	0	0	1	0					Gm4737	1	0	0	0	0	0	0	0	0	0	0	0	0	0
1810037I17Rik	0	0	1	1	0	0	1	1	0	1	1	0	0	1	1	1	1	0	1	0	0	0	0	0	0	0	0	1	0	0					Gm4846	0	0	0	0	0	0	0	0	0	0	0	0	0	0
1810041H14Rik	0	0	0	0	0	0	0	0	0	0	0	0	0	0	0	0	0	0	0	0	0	0	0	0	0	0	0	0	0	0					Gm5084	0	0	0	0	0	1	0	0	0	0	0	0	0	0
1810041L15Rik	0	0	0	0	1	0	1	1	0	0	0	0	0	0	0	0	0	1	1	0	0	1	0	0	1	0	0	1	1	0					Gm5087	0	0	0	0	0	1	0	0	0	0	0	0	0	0
1810043G02Rik	1	0	0	1	1	1	1	1	1	1	1	0	1	1	1	1	1	0	1	1	0	1	0	0	1	0	0	1	1	1					Gm5460	0	0	0	0	0	0	0	0	0	0	0	0	0	0
1810043H04Rik	1	0	0	1	0	0	1	1	1	1	0	0	0	1	1	0	1	1	1	1	0	1	0	0	1	0	0	0	1	0					Gm5538	0	0	0	0	0	1	0	0	0	0	0	0	0	0
1810044D09Rik	1	1	0	1	1	1	0	1	1	1	1	1	0	1	1	1	1	1	1	1	0	1	0	0	1	0	0	0	0	1					Gm5549	0	0	0	0	0	0	0	0	0	0	0	0	0	0
1810046K07Rik	0	0	0	0	0	1	1	0	0	0	1	0	0	0	1	0	1	1	1	0	0	0	0	0	0	0	0	0	0	0					Gm5941	0	0	0	0	0	0	0	0	0	0	0	0	0	0
1810053B23Rik	0	0	0	0	1	0	0	1	0	0	1	0	0	0	0	0	0	1	1	0	0	1	0	1	1	0	0	0	1	0					Gm595	0	0	0	0	0	1	0	0	0	0	0	0	0	0
1810055G02Rik	1	0	0	1	1	1	1	1	0	1	1	0	0	1	1	0	0	1	1	0	0	0	0	0	1	0	0	1	1	0					Gm608	0	0	0	0	0	1	0	0	0	0	0	0	0	0
1810058I24Rik	1	0	0	1	1	0	1	1	1	1	1	0	0	1	1	1	1	1	1	1	0	0	0	0	1	0	0	1	0	1					Gm6268	0	0	0	0	0	1	0	0	0	0	0	0	0	0
1810062G17Rik	1	0	0	1	1	1	1	0	1	1	1	0	0	1	1	1	0	1	1	1	0	1	0	0	1	0	0	1	1	1					Gm7157	0	0	0	0	0	0	0	0	0	0	0	0	0	0
1810062O18Rik	1	0	0	1	0	0	1	1	1	1	0	0	0	1	1	0	0	0	0	1	0	1	0	0	1	0	0	1	1	0					Gm732	0	0	0	0	0	0	0	0	0	0	0	0	0	0
1810063I02Rik	0	0	0	0	0	0	0	0	0	0	0	0	0	0	0	0	0	0	0	0	0	0	0	0	0	0	0	0	0	0					Gm7325	0	0	0	0	0	1	0	0	0	0	0	0	0	0
1810064F22Rik	1	0	1	1	1	0	1	1	0	1	1	0	0	1	1	1	0	0	0	1	0	1	0	0	1	0	0	1	0	0					Gm7694	0	0	0	0	0	0	0	0	0	0	0	0	1	0
1810065E05Rik	0	0	0	0	0	0	1	0	0	1	0	0	0	0	1	0	0	0	0	0	0	0	0	0	1	0	0	0	0	0					Gm8787	0	0	0	0	0	1	0	0	0	0	0	0	0	0
2010001A14Rik	0	0	0	0	0	0	0	0	0	0	0	0	0	0	0	0	0	0	0	0	0	0	0	0	0	0	0	0	0	0					Golga4	0	0	0	0	0	1	0	0	0	0	0	0	0	0
2010001E11Rik	0	0	0	0	0	0	1	0	0	0	1	0	0	0	0	0	0	0	0	0	0	1	0	0	1	0	0	0	0	0					Golga7	0	0	0	0	0	1	0	0	0	0	0	0	0	0
2010002M12Rik	0	0	0	0	0	0	1	0	0	0	0	0	0	0	1	1	0	1	0	0	0	0	0	0	1	0	0	0	0	0					Gpatch4	0	0	0	0	0	1	0	0	0	0	0	0	0	0
2010003K11Rik	0	0	0	1	1	1	1	1	0	1	1	0	0	1	1	0	1	1	1	1	0	1	0	0	1	0	0	0	1	0					Gpc5	0	0	0	0	0	1	0	0	0	0	0	0	0	0
2010005H15Rik	0	0	0	0	0	0	0	1	0	0	0	0	0	0	0	1	0	0	0	0	0	1	0	1	1	0	0	1	1	0					Gpc6	0	0	0	0	0	0	0	0	0	0	0	0	0	0
2010009K17Rik	0	0	0	0	1	0	1	1	0	1	0	0	0	0	0	0	0	0	0	0	0	1	0	0	1	0	0	1	1	0					Gpm6a	0	0	0	0	0	0	0	0	0	0	0	0	0	0
2010010A06Rik	1	0	0	0	1	0	1	1	1	0	1	0	1	1	1	0	0	1	1	1	0	1	0	0	1	0	0	1	1	1					Gpr101	0	0	0	0	0	1	0	0	0	0	0	0	0	0
2010012O05Rik	1	0	0	1	0	0	1	1	1	1	1	0	0	1	1	1	1	0	1	0	0	1	0	0	1	0	0	1	1	0					Gpr156	0	0	0	0	0	0	0	0	0	0	0	0	0	0
2010016I18Rik	1	0	0	0	0	0	1	1	0	0	0	0	0	0	0	0	0	1	0	0	0	1	0	0	0	0	0	1	0	0					Gpr176	0	0	0	0	0	1	0	0	0	0	0	0	0	0
2010106C02Rik	1	0	0	0	1	0	1	0	0	0	0	0	0	0	0	0	0	1	1	0	0	0	0	0	1	0	0	0	0	0					Gpr35	0	0	0	0	0	1	0	0	0	0	0	0	0	0
2010106E10Rik	0	0	0	0	0	0	1	0	0	0	0	0	0	0	0	0	0	0	0	0	0	0	0	0	0	0	0	0	0	0					Gpr55	0	0	0	0	0	0	0	1	0	0	0	0	0	0
2010107E04Rik	1	1	0	1	0	1	1	1	0	1	1	0	0	1	1	1	1	1	1	1	0	0	0	0	1	0	0	0	0	0					Gprc6a	0	0	0	0	0	1	0	0	0	0	0	0	0	0
2010107G12Rik	1	0	0	0	1	0	1	0	1	1	1	0	0	0	0	1	0	0	0	0	0	1	0	0	1	0	0	1	1	0					Gprin2	0	0	0	0	0	0	0	1	0	0	0	0	0	0
2010107G23Rik	0	0	0	1	1	1	1	1	1	1	1	0	0	1	1	1	0	1	1	1	0	0	0	0	1	0	0	0	0	0					Grem1	0	0	0	0	0	1	0	0	0	0	0	0	0	0
2010109A12Rik	1	0	0	1	0	0	0	1	1	1	0	0	0	1	1	1	0	0	0	0	0	0	0	0	1	0	0	0	1	0					Grem2	0	0	0	0	0	0	0	0	0	0	0	0	0	0
2010109I03Rik	1	0	0	0	0	0	1	0	0	1	1	1	0	0	0	0	0	0	0	0	0	1	0	0	1	0	0	1	0	0					Grhl3	0	0	0	0	0	1	0	0	0	0	0	0	0	0
2010111I01Rik	1	0	0	1	1	1	1	1	1	1	1	0	0	1	1	1	1	1	1	1	0	1	0	0	1	0	0	1	1	1					Grid2	0	0	0	0	0	1	0	0	0	0	0	0	0	0
2010204K13Rik	1	0	0	0	1	0	1	1	1	1	0	0	0	0	1	0	0	1	0	1	0	1	0	0	1	0	0	1	1	0					Grik2	0	0	0	0	0	1	0	0	0	0	0	0	0	0
2010300C02Rik	1	0	0	1	1	0	1	1	1	1	1	0	1	1	1	0	0	1	1	1	0	1	0	1	1	0	0	1	1	1					Grm8	0	0	0	0	0	1	0	0	0	0	0	0	0	0
2010308F09Rik	0	0	0	0	0	0	0	0	0	0	0	0	0	0	0	0	0	0	0	0	0	1	0	0	0	0	0	0	0	0					Gsr	0	0	0	0	0	1	0	0	0	0	0	0	0	0
2010310C07Rik	1	0	0	1	0	1	1	1	1	1	1	0	0	1	1	0	0	0	1	0	0	1	0	0	1	0	1	1	1	1					Gstz1	0	0	0	0	0	0	0	0	0	0	0	0	0	0
2010315B03Rik	0	0	0	0	0	0	0	0	0	0	0	0	0	0	0	0	0	0	0	0	0	0	0	0	0	0	0	0	0	0					Gtpbp8	0	0	0	0	0	1	0	0	0	0	0	0	0	0
2010320M18Rik	1	1	0	1	0	1	1	1	1	1	1	0	1	1	1	1	1	1	1	1	0	1	0	0	1	0	1	1	1	0					Gtsf1	0	0	0	0	0	1	0	0	0	0	0	0	0	0
2200002D01Rik	1	1	0	1	1	0	1	1	1	1	1	1	1	1	1	0	0	1	1	1	0	1	0	1	1	0	0	1	1	1					Gucy2e	0	0	0	0	0	1	0	0	0	0	0	0	0	0
2200002J24Rik	0	0	0	1	0	1	1	0	0	0	0	0	0	0	0	0	0	0	0	0	0	0	0	0	0	0	0	0	0	0					Gucy2f	0	0	0	0	0	1	0	0	0	0	0	0	0	0
2210010C04Rik	0	0	0	0	0	0	1	0	0	0	0	0	0	0	0	0	0	0	0	0	0	0	0	0	0	0	0	0	0	0					Gxylt2	0	0	0	0	0	1	0	0	0	0	0	0	0	0
2210011C24Rik	1	1	0	0	0	0	1	1	1	1	1	1	1	1	1	1	1	1	1	1	1	1	0	0	1	1	0	1	1	0					Gyg	0	0	0	0	0	0	0	0	0	0	0	0	0	0
2210013O21Rik	1	0	0	1	0	0	1	1	0	0	0	0	0	0	0	0	0	0	0	0	0	0	0	0	0	0	0	0	0	0					Gys1	0	0	0	0	0	1	0	0	0	0	0	0	0	0
2210015D19Rik	1	0	0	1	1	1	1	1	1	1	1	1	0	1	1	1	1	1	1	1	0	1	0	1	1	0	0	1	1	1					Gys2	0	0	0	0	0	1	0	0	0	0	0	0	0	0
2210016F16Rik	1	0	0	1	1	1	1	1	1	0	1	0	0	1	1	1	1	1	1	1	0	1	0	0	1	0	1	0	1	0					H2afy2	0	0	0	0	0	1	0	0	0	0	0	0	0	0
2210016L21Rik	1	1	1	1	1	1	1	1	1	1	1	1	1	1	1	1	1	1	1	1	1	1	1	1	1	1	1	1	1	1					H3f3b	0	0	0	0	0	1	0	0	0	0	0	0	0	0
2210018M11Rik	1	0	0	1	1	0	1	1	1	1	0	0	0	1	1	1	1	1	1	0	0	1	0	0	1	0	0	0	0	0					H60c	0	0	0	0	0	1	0	0	0	0	0	0	0	0
2210019I11Rik	1	0	0	0	0	0	1	0	0	0	0	0	0	0	0	0	0	1	1	0	0	1	0	0	1	0	0	1	1	1					Haus6	0	0	0	0	0	1	0	0	0	0	0	0	0	0
2210039B01Rik	1	0	0	1	0	0	1	1	0	1	1	1	1	1	1	1	1	1	1	0	0	1	0	0	0	0	0	1	1	0					Hccs	0	0	0	0	0	1	0	0	0	0	0	0	0	0
2210404O09Rik	1	0	0	1	0	0	1	1	0	1	1	0	0	0	1	1	0	0	0	1	0	1	0	0	1	0	0	0	0	0					Hck	0	0	0	0	0	1	0	0	0	0	0	0	0	0
2210406O10Rik	1	0	0	1	0	1	1	1	0	1	1	0	0	1	1	1	1	1	1	0	0	1	0	0	1	0	0	1	1	0					Hdac5	0	0	0	0	0	0	0	0	0	0	0	0	0	0
2210407C18Rik	0	0	0	0	0	0	0	1	0	0	0	0	0	0	0	0	0	0	0	0	0	1	0	0	0	0	0	0	0	0					Hdac9	0	0	0	0	0	1	0	0	0	0	0	0	0	0
2210408F21Rik	1	0	0	1	1	0	1	1	0	1	0	0	1	1	1	1	0	1	1	1	0	1	0	0	1	0	0	1	1	0					Hddc2	0	0	0	0	0	0	0	1	0	0	0	0	0	0
2210408I21Rik	1	1	1	1	1	1	1	1	1	1	1	1	1	1	1	1	1	1	1	1	1	1	1	1	1	1	1	1	1	1					Hdgfl1	0	0	0	0	0	0	0	0	0	0	0	0	0	0
2210409D07Rik	0	0	0	0	0	0	0	0	0	0	0	0	0	0	0	0	0	0	0	0	0	0	0	0	0	0	0	1	0	0					Hdx	0	0	0	0	0	1	0	0	0	0	0	0	0	0
2210409E12Rik	1	0	0	1	0	1	1	0	0	1	1	0	0	1	1	1	0	1	1	1	0	1	0	0	1	0	1	1	1	1					Heatr1	0	0	0	0	0	1	0	0	0	0	0	0	0	0
2210414B05Rik	0	0	0	1	1	0	1	0	0	0	0	0	0	0	0	0	0	0	0	1	0	1	0	0	1	0	0	0	0	0					Herc6	0	0	0	0	0	1	0	0	0	0	0	0	0	0
2210416O15Rik	0	0	1	1	0	0	1	1	1	1	1	0	1	1	1	1	1	0	0	1	0	1	0	0	1	0	0	0	1	0					Hiat1	0	0	0	0	0	0	0	0	0	0	0	0	0	0
2210417A02Rik	0	0	0	0	0	0	1	0	0	0	0	0	0	0	0	0	0	1	0	0	0	0	0	0	0	0	0	0	1	0					Hist1h2bl	0	0	0	0	0	0	0	0	0	0	0	0	0	0
2210420H20Rik	1	0	0	0	0	0	1	1	0	1	1	0	0	0	1	0	0	1	1	0	0	1	0	0	1	0	0	1	0	0					Hmx3	0	0	0	0	0	1	0	0	0	0	0	0	0	0
2300002M23Rik	1	0	0	1	1	0	1	1	0	0	1	0	0	0	1	1	0	1	1	1	0	1	0	0	1	0	0	0	0	1					Hnrnpm	0	0	0	0	0	1	0	0	0	0	0	0	0	0
2300003K06Rik	0	0	0	0	0	0	1	0	0	0	0	0	0	0	0	0	0	1	1	0	0	0	0	0	0	0	0	0	0	0					Hnrnpu	0	0	0	0	0	0	0	0	0	0	0	0	0	0
2300005B03Rik	0	0	0	1	0	0	1	1	0	1	1	0	0	0	1	1	0	1	0	0	0	1	0	0	1	0	0	1	1	0					Homer2	0	0	0	0	0	0	0	0	0	0	0	0	0	0
2300009A05Rik	1	0	0	1	1	0	0	0	1	1	1	1	0	1	1	1	0	1	1	1	0	0	0	0	1	0	0	1	1	1					Hoxa1	0	0	0	0	0	1	0	0	0	0	0	0	0	0
2310001H17Rik	1	0	0	0	0	0	1	1	0	0	0	0	0	0	1	0	0	0	0	0	0	1	0	0	1	0	0	1	0	0					Hoxb3	0	0	0	0	0	0	0	0	0	0	0	0	0	0
2310001K24Rik	1	0	0	1	0	1	1	1	0	1	1	1	1	1	1	1	0	1	1	1	0	1	0	0	1	0	0	1	1	1					Hoxd8	0	0	0	0	0	0	0	0	0	0	0	0	0	0
2310002D06Rik	0	0	0	0	0	0	1	0	0	0	0	0	0	0	0	0	0	0	0	0	0	0	0	0	0	0	0	0	1	0					Hrg	0	0	0	0	0	0	0	1	0	0	0	0	0	0
2310002F09Rik	0	0	0	0	0	0	1	0	0	0	0	0	0	0	0	0	0	0	0	0	0	0	0	0	0	0	0	0	0	0					Hrk	0	0	0	0	0	0	0	0	0	0	0	0	0	0
2310002L09Rik	0	0	0	0	0	0	0	0	0	0	0	0	0	0	0	0	0	1	0	0	0	0	0	0	0	0	0	0	0	0					Hrsp12	0	0	0	0	0	0	0	0	0	0	0	0	0	0
2310003H01Rik	1	1	1	1	1	1	1	0	1	1	1	1	1	1	1	0	1	1	1	1	0	1	0	0	1	0	0	0	1	0					Hsd17b10	0	0	0	0	0	1	0	0	0	0	0	0	0	0
2310005A03Rik	1	1	0	0	1	0	1	1	1	1	1	1	1	0	1	0	0	1	1	1	0	1	0	1	1	0	0	1	1	1					Hsh2d	0	0	0	0	0	1	0	0	0	0	0	0	0	0
2310005E17Rik	0	0	0	0	0	0	0	0	0	0	0	0	0	0	1	0	0	1	0	0	0	0	0	0	1	0	0	0	1	0					Htr1a	0	0	0	0	0	1	0	0	0	0	0	0	0	0
2310007B03Rik	1	0	0	0	1	0	1	0	0	1	1	0	0	0	1	0	0	0	0	0	0	1	0	0	1	0	0	1	1	0					Htr7	0	0	0	0	0	1	0	0	0	0	0	0	0	0
2310007L24Rik	1	0	0	0	0	0	1	0	0	0	1	0	0	0	1	0	0	0	1	0	0	0	0	0	0	0	0	0	0	0					Hyal5	0	0	0	0	0	1	0	0	0	0	0	0	0	0
2310008N11Rik	0	0	0	0	0	0	1	0	0	0	0	0	0	0	1	0	0	0	0	0	0	1	0	0	0	0	0	1	1	0					Hyal6	0	0	0	0	0	0	0	0	0	0	0	0	0	0
2310009A05Rik	0	0	0	1	0	1	1	1	0	1	1	0	0	1	1	1	1	0	0	1	0	1	0	0	1	0	0	1	1	0					Hyls1	0	0	0	0	0	1	0	0	0	0	0	0	0	0
2310009B15Rik	1	0	0	1	1	0	0	1	1	1	0	0	1	1	1	0	0	0	0	1	0	0	0	1	1	0	0	1	1	1					I830077J02Rik	0	0	0	0	0	0	0	0	0	0	0	0	0	0
2310010J17Rik	1	0	1	1	0	1	0	1	1	1	1	0	0	1	1	1	0	0	1	1	1	1	0	0	1	0	0	1	1	1					Idua	0	0	0	0	0	1	0	0	0	0	0	0	0	0
2310011J03Rik	1	0	0	1	0	1	1	1	0	1	1	1	1	1	1	0	1	0	0	1	0	1	0	0	1	0	0	1	1	0					Ifit3	0	0	0	0	0	0	0	0	0	0	0	0	0	0
2310014L17Rik	1	0	0	1	1	0	1	1	0	1	1	1	0	1	1	1	1	1	1	1	0	1	0	0	1	1	0	1	1	0					Igfbpl1	0	0	0	0	0	0	0	1	0	0	0	0	0	0
2310015A10Rik	1	1	0	1	0	0	1	1	1	1	1	0	0	1	1	0	1	1	1	1	0	1	0	0	1	0	0	0	1	0					Igfl3	0	0	0	0	0	1	0	0	0	0	0	0	0	0
2310015B20Rik	0	0	0	0	0	0	1	0	0	0	0	0	0	0	0	0	0	0	0	0	0	1	0	0	0	0	0	0	1	0					Igsf1	0	0	0	0	0	1	0	0	0	0	0	0	0	0
2310015D24Rik	1	0	0	0	1	0	1	0	0	0	0	0	0	0	0	0	0	1	0	0	0	0	0	0	1	0	0	0	0	0					Igsf21	0	0	0	0	0	1	0	0	0	0	0	0	0	0
2310016D03Rik	0	0	0	0	1	0	1	1	0	0	0	0	0	0	0	0	0	1	1	0	0	1	0	0	0	0	0	0	1	0					Il18r1	0	0	0	0	0	0	0	0	0	0	0	0	0	0
2310020H05Rik	1	0	0	1	1	0	1	1	1	0	1	1	0	1	1	0	0	0	1	1	0	1	0	0	1	0	0	1	1	1					Il18rap	0	0	0	0	0	0	0	0	0	0	0	0	0	0
2310022A10Rik	1	1	0	1	1	1	1	1	1	1	1	0	0	1	1	1	1	0	1	1	0	1	0	0	1	0	0	0	1	0					Il1f9	0	0	0	0	0	1	0	0	0	0	0	0	0	0
2310022B05Rik	1	0	0	1	0	1	1	1	1	0	1	0	1	1	1	0	0	0	0	1	0	1	0	0	1	0	0	1	1	0					Il1rap	0	0	0	0	0	1	0	0	0	0	0	0	0	0
2310030A07Rik	0	0	0	0	0	0	0	0	0	0	0	0	0	0	0	0	0	0	0	0	0	0	0	0	0	0	0	0	0	0					Il23a	0	0	0	0	0	1	0	0	0	0	0	0	0	0
2310030G06Rik	1	0	0	1	0	0	1	1	0	1	1	1	1	1	1	0	0	0	0	1	0	1	0	0	1	0	0	1	1	1					Il27	0	0	0	0	0	0	0	0	0	0	0	0	0	0
2310033P09Rik	1	1	0	1	0	1	1	1	1	1	1	0	0	1	1	1	1	1	1	1	0	1	0	0	1	0	0	1	1	0					Il33	0	0	0	0	0	0	0	0	0	0	0	0	0	0
2310034C09Rik	0	0	0	0	0	0	0	0	0	0	0	0	0	0	0	0	0	0	0	0	0	0	0	0	0	0	0	0	0	0					Ilkap	0	0	0	0	0	1	0	0	0	0	0	0	0	0
2310034G01Rik	1	0	0	1	0	0	0	0	1	1	0	0	1	1	1	0	1	0	1	0	0	1	0	0	1	0	1	1	1	0					Ing4	0	0	0	0	0	1	0	0	0	0	0	0	0	0
2310034O05Rik	0	0	0	0	0	0	0	0	0	0	0	0	0	0	0	0	0	0	0	0	0	0	0	0	0	0	0	0	0	0					Ino80c	0	0	0	0	0	0	0	0	0	0	0	0	0	0
2310035C23Rik	1	0	0	1	0	0	1	1	1	1	0	0	0	1	1	0	0	0	0	0	0	0	0	0	1	0	1	1	1	0					Ins1	0	0	0	0	0	1	0	0	0	0	0	0	0	0
2310036O22Rik	1	0	0	1	0	0	1	1	0	1	1	0	1	1	1	1	0	0	1	1	0	0	0	0	1	0	0	1	0	0					Insl6	0	0	0	0	0	1	0	0	0	0	0	0	0	0
2310039H08Rik	0	0	0	1	0	1	1	1	0	1	0	0	0	1	1	0	0	0	1	0	0	0	0	0	0	0	0	0	0	0					Ints1	0	0	0	0	0	0	0	0	0	0	0	0	0	0
2310039L15Rik	1	0	0	1	1	0	0	1	0	1	1	0	0	0	1	1	0	0	1	0	0	1	0	1	1	0	0	1	1	0					Ints8	0	0	0	0	0	0	0	1	0	0	0	0	0	0
2310040G24Rik	1	0	0	1	0	0	1	0	0	0	0	0	0	1	1	0	0	1	1	1	1	1	0	0	1	0	0	1	1	0					Ipmk	0	0	0	0	0	0	0	0	0	0	0	0	0	0
2310043L19Rik	0	0	0	0	0	0	0	0	0	0	0	0	0	0	0	0	0	0	0	1	0	1	0	0	1	0	0	0	0	0					Iqcj	0	0	0	0	0	0	0	0	0	0	0	0	0	0
2310043O21Rik	0	0	0	0	1	0	1	1	0	0	0	0	0	0	0	0	0	0	0	0	0	1	0	0	1	0	0	1	1	0					Iqsec2	0	0	0	0	0	1	0	0	0	0	0	0	0	0
2310045N01Rik	0	1	0	1	1	0	1	1	0	1	1	0	0	1	1	0	1	1	0	1	0	0	0	0	1	0	0	0	0	0					Irak1bp1	0	0	0	0	0	1	0	0	0	0	0	0	0	0
2310047M10Rik	1	0	0	1	1	0	0	1	0	1	1	1	0	1	0	0	1	0	0	1	0	1	1	0	1	0	0	0	1	0					Irgm1	0	0	0	0	0	1	0	0	0	0	0	0	0	0
2310050C09Rik	0	0	0	0	0	0	1	0	0	0	0	0	0	0	0	0	0	0	0	0	0	0	0	0	0	0	0	0	0	0					Isg20l2	0	0	0	0	0	1	0	0	0	0	0	0	0	0
2310057J18Rik	0	0	0	0	0	0	0	0	0	0	0	0	0	0	0	0	0	1	1	0	0	0	0	0	0	0	0	0	0	0					Isoc2b	0	0	0	0	0	1	0	0	0	0	0	0	0	0
2310057M21Rik	1	0	0	1	0	1	1	1	0	1	1	1	1	1	1	1	1	1	1	1	0	0	0	0	1	0	0	1	1	0					Itga2	0	0	0	0	0	0	0	0	0	0	0	0	0	0
2310057N15Rik	0	0	0	0	0	0	0	0	0	0	0	0	0	0	0	0	0	0	0	0	0	0	0	0	0	0	0	0	0	0					Itgal	0	0	0	0	0	0	0	0	0	0	0	0	0	0
2310061I04Rik	0	0	0	1	1	1	1	1	1	1	1	1	0	1	1	1	1	1	1	1	0	0	0	0	1	0	0	1	1	0					Itgax	0	0	0	0	0	0	0	0	0	0	0	0	0	0
2310061J03Rik	0	0	0	1	1	1	0	1	1	1	1	1	0	1	0	1	1	0	0	1	0	1	0	0	1	0	0	0	1	0					Itih4	0	0	0	0	0	0	1	0	0	0	0	0	0	0
2310061N02Rik	0	0	0	0	1	0	1	0	0	0	0	0	0	0	0	0	0	0	0	0	0	0	0	0	0	0	0	0	0	0					Katna1	0	0	0	0	0	0	0	0	0	0	0	0	0	0
2310065F04Rik	0	0	0	0	1	0	1	0	0	0	1	0	0	0	1	0	0	1	0	0	0	0	0	0	1	0	0	1	1	0					Kbtbd11	0	0	0	0	0	1	0	0	0	0	0	0	0	0
2310067B10Rik	1	0	1	1	1	0	1	1	0	1	1	1	1	1	1	1	0	1	1	1	0	1	0	0	1	0	0	1	1	1					Kcna6	0	0	0	0	0	0	0	1	0	0	0	0	0	0
2310068J16Rik	1	0	0	1	1	1	0	1	0	1	1	0	0	1	0	1	1	1	1	1	0	0	0	0	1	0	0	0	0	0					Kcnc2	0	0	0	0	0	0	0	1	0	0	0	0	0	0
2310069B03Rik	0	0	0	0	0	0	1	1	0	0	1	0	0	0	1	0	0	0	0	0	0	1	0	0	1	0	0	0	1	0					Kcne1l	0	0	0	0	0	1	0	0	0	0	0	0	0	0
2310069G16Rik	0	0	0	0	0	0	1	0	0	0	0	0	0	0	0	0	0	1	0	0	0	0	0	0	0	0	0	0	0	0					Kcnh7	0	0	0	0	0	0	0	0	0	0	0	0	0	0
2310075C17Rik	0	0	0	0	0	0	0	0	0	0	0	0	0	0	0	0	0	0	0	0	0	0	0	0	0	0	0	0	0	0					Kcnh8	0	0	0	0	0	0	0	0	0	0	0	0	0	0
2310079G19Rik	1	0	0	0	0	0	1	0	0	0	0	0	0	0	0	0	0	0	0	0	0	1	0	0	0	0	0	1	0	0					Kcnj3	0	0	0	0	0	1	0	0	0	0	0	0	0	0
2310081J21Rik	0	0	0	0	0	0	0	0	0	0	0	0	0	0	0	0	0	0	0	0	0	0	0	0	0	0	0	0	0	0					Kcnk7	0	0	0	0	0	1	0	0	0	0	0	0	0	0
2400006E01Rik	0	0	0	0	1	0	1	1	0	0	0	1	0	0	0	0	0	1	0	1	0	0	0	0	1	0	0	1	1	0					Kcnt2	0	0	0	0	0	1	0	0	0	0	0	0	0	0
2410002F23Rik	1	0	0	1	0	1	1	1	1	1	1	0	0	1	1	1	0	1	0	1	0	0	0	0	1	0	0	0	1	0					Kcnv2	0	0	0	0	0	0	0	0	0	0	0	0	0	0
2410003L11Rik	1	0	0	1	0	0	1	1	1	0	1	0	1	1	1	0	0	1	1	1	0	1	0	0	1	0	0	0	1	1					Kctd18	0	0	0	0	0	0	0	0	0	0	0	0	0	0
2410004B18Rik	1	0	0	1	0	0	1	1	1	1	1	1	0	1	1	1	1	1	1	1	0	1	0	0	1	0	0	1	1	1					Kdm1a	0	0	0	0	0	0	0	0	0	0	0	0	0	0
2410004I01Rik	1	0	0	0	0	0	1	0	0	0	1	0	0	0	0	0	0	0	0	0	0	0	0	0	0	0	0	1	0	0					Kdm3a	0	0	0	0	0	0	0	0	0	0	0	0	0	0
2410004N09Rik	1	1	0	1	0	1	1	1	0	1	1	1	0	1	1	1	1	0	1	1	0	0	0	1	1	0	0	1	1	1					Keap1	0	0	0	1	0	0	0	0	0	0	0	0	0	0
2410004P03Rik	1	0	0	0	0	0	1	0	0	1	1	0	0	0	1	1	0	0	1	0	0	0	0	0	1	0	0	0	0	0					Kif12	0	0	0	0	0	0	0	0	0	0	0	0	0	0
2410006H16Rik	1	0	0	1	1	1	1	1	1	1	1	0	0	1	1	1	1	1	1	1	0	1	0	0	1	0	0	1	1	0					Kif18b	0	0	0	0	0	1	0	0	0	0	0	0	0	0
2410007B07Rik	1	0	0	0	0	0	0	1	0	0	0	0	0	0	0	0	0	0	0	0	0	0	0	0	1	0	0	1	0	0					Klhdc1	0	0	0	0	0	1	0	0	0	0	0	0	0	0
2410012E07Rik	0	0	0	0	0	0	1	1	0	0	0	0	0	0	0	0	0	0	0	0	0	1	0	0	0	0	0	0	0	0					Klhdc2	0	0	0	0	0	1	0	0	0	0	0	0	0	0
2410012M07Rik	1	0	0	1	0	0	1	0	0	0	1	0	0	1	0	0	0	1	0	0	0	1	0	0	1	0	0	0	0	0					Klhl28	0	0	0	0	0	0	0	0	0	0	0	0	0	0
2410015M20Rik	1	1	0	1	0	0	1	1	1	1	1	0	0	1	1	1	1	0	1	1	0	1	0	0	1	0	0	1	1	1					Klk11	0	0	0	0	0	1	0	0	0	0	0	0	0	0
2410016O06Rik	0	1	0	1	1	1	1	1	0	1	1	0	0	1	1	1	1	1	0	1	0	0	0	0	1	0	0	1	0	0					Klrb1	0	0	0	0	0	0	0	1	0	0	0	0	0	0
2410017I17Rik	0	0	0	0	0	0	1	0	0	0	0	0	0	0	0	1	0	0	0	0	0	0	0	0	0	0	0	1	1	0					Klrb1f	0	0	0	0	0	1	0	0	0	0	0	0	0	0
2410018L13Rik	0	0	0	1	0	0	0	1	0	0	0	0	0	0	0	0	0	0	0	0	0	0	0	0	0	0	0	0	0	0					Klre1	0	0	0	0	0	1	0	0	0	0	0	0	0	0
2410021H03Rik	1	0	0	0	1	0	0	1	1	1	1	1	0	0	1	1	0	1	1	0	0	1	0	1	1	0	0	1	1	1					Klrg1	0	0	0	0	0	1	0	0	0	0	0	0	0	0
2410088K16Rik	1	0	0	1	1	0	1	1	0	1	1	0	0	1	1	1	0	0	1	1	0	1	0	0	1	0	0	1	0	0					Kncn	0	0	0	0	0	1	0	0	0	0	0	0	0	0
2410089E03Rik	1	0	0	1	1	1	1	1	0	1	1	0	0	1	1	0	0	1	0	0	0	1	0	0	1	0	0	0	0	0					Kprp	0	0	0	0	0	1	0	0	0	0	0	0	0	0
2410114N07Rik	1	0	0	0	1	0	1	1	0	0	0	0	0	0	1	0	0	0	0	0	0	1	0	0	1	0	0	0	1	0					Krcc1	0	0	0	0	0	1	0	0	0	0	0	0	0	0
2410124H12Rik	1	0	0	1	0	1	1	1	0	1	0	0	1	1	1	1	0	1	1	1	0	1	0	0	1	0	0	1	0	0					Krr1	0	0	0	0	0	0	0	0	0	0	0	0	0	0
2410127L17Rik	1	0	0	1	1	1	1	1	1	1	1	1	0	1	1	1	1	1	1	1	0	0	0	0	1	0	0	1	1	0					Krt12	0	0	0	0	0	0	0	0	0	0	0	0	0	0
2410131K14Rik	1	0	0	1	0	1	1	1	0	1	1	0	0	1	1	1	1	1	1	1	0	1	0	0	1	0	0	1	1	0					Krt4	0	0	0	0	0	1	0	0	0	0	0	0	0	0
2410137M14Rik	1	0	0	0	0	0	1	1	0	1	1	0	0	0	1	0	0	0	0	0	0	1	0	0	1	0	1	0	0	0					Krt71	0	0	0	0	0	1	0	0	0	0	0	0	0	0
2410141K09Rik	1	0	0	1	1	0	1	1	0	1	0	1	0	1	0	1	0	1	0	1	0	1	0	0	1	0	0	0	1	0					Krt74	0	0	0	0	0	1	0	0	0	0	0	0	0	0
2500002B13Rik	1	0	0	1	0	0	1	1	0	1	1	0	0	1	1	1	1	0	1	1	0	0	0	0	1	0	0	1	0	0					Krt83	0	0	0	0	0	1	0	0	0	0	0	0	0	0
2500004C02Rik	0	0	0	1	1	1	1	1	1	1	1	0	1	1	1	1	0	1	1	1	0	0	0	0	1	0	1	1	1	0					Lama2	0	0	0	0	0	1	0	0	0	0	0	0	0	0
2510002D24Rik	1	0	0	1	0	0	1	0	0	1	0	0	0	1	0	1	0	0	1	1	0	1	0	0	1	0	0	0	0	0					Lama3	0	0	0	0	0	0	0	0	0	0	0	0	0	0
2510003B16Rik	0	0	0	0	0	0	0	0	0	0	0	0	0	0	0	0	0	0	0	0	0	0	0	0	0	0	0	0	0	0					Lamb3	0	0	0	0	0	0	0	0	0	0	0	0	0	0
2510003E04Rik	1	0	0	1	0	1	1	1	1	1	1	0	0	1	0	0	0	1	1	1	0	1	0	0	1	0	0	1	0	0					Lamp2	0	0	0	0	0	0	0	1	0	0	0	0	0	0
2510009E07Rik	1	0	0	1	0	0	1	1	0	0	1	0	0	0	0	0	0	0	0	0	0	1	0	0	1	0	0	1	1	1					Lancl3	0	0	0	0	0	1	0	0	0	0	0	0	0	0
2510039O18Rik	0	0	0	1	1	1	1	1	1	1	1	0	1	1	0	0	1	0	0	1	0	1	0	0	1	0	0	0	1	0					Larp1b	0	0	0	0	0	0	0	0	0	0	0	0	0	0
2610001J05Rik	1	0	0	1	1	1	0	1	1	1	1	0	0	1	1	1	0	1	1	0	0	0	0	0	1	0	0	1	0	0					Lats2	0	0	0	0	0	1	0	0	0	0	0	0	0	0
2610002J02Rik	1	0	0	1	0	0	1	1	0	1	1	0	0	1	1	1	1	1	0	1	0	1	0	0	1	0	0	0	1	0					Lce6a	0	0	0	0	0	1	0	0	0	0	0	0	0	0
2610002M06Rik	0	0	0	1	0	0	1	1	0	0	1	0	0	1	0	1	0	0	0	0	0	0	0	0	1	0	0	0	0	0					Lctl	0	0	0	0	0	1	0	0	0	0	0	0	0	0
2610005L07Rik	1	1	1	1	1	1	1	1	1	1	1	1	1	1	1	1	1	1	1	1	1	1	1	1	1	1	1	1	1	1					Leng1	0	0	0	0	0	0	0	1	0	0	0	0	0	0
2610008E11Rik	1	0	1	1	0	0	1	1	0	1	0	1	0	1	1	0	0	1	0	1	0	1	0	0	1	0	0	1	0	1					Leprotl1	0	0	0	0	0	0	0	0	0	0	0	0	0	0
2610015P09Rik	1	0	0	1	1	1	1	1	1	1	1	0	0	1	1	1	1	1	1	0	0	1	0	0	1	0	0	1	1	1					Letm1	0	0	0	0	0	1	0	0	0	0	0	0	0	0
2610016A17Rik	0	0	0	1	0	0	1	0	0	0	0	0	0	1	1	0	0	0	0	0	0	0	0	0	0	0	0	0	0	0					Lfng	0	0	0	0	0	1	0	0	0	0	0	0	0	0
2610020C07Rik	1	0	0	1	0	1	1	1	0	1	1	0	0	1	0	1	1	0	1	1	0	1	0	0	1	0	0	1	1	0					Lhfpl1	0	0	0	0	0	1	0	0	0	0	0	0	0	0
2610020H08Rik	1	0	0	1	0	1	1	1	0	1	1	0	0	1	1	1	1	1	1	1	0	0	0	0	1	0	0	0	0	0					Lhx5	0	0	0	0	0	0	0	0	0	0	0	0	0	0
2610027K06Rik	0	0	0	1	0	1	1	1	1	1	1	0	0	0	1	1	1	1	1	1	0	1	0	0	1	0	0	0	1	1					Limd1	0	0	0	0	0	0	0	0	0	0	0	0	0	0
2610028E06Rik	1	0	0	0	0	0	1	1	1	0	1	0	0	0	1	0	0	1	0	0	0	1	0	0	1	0	0	1	1	1					Lingo4	0	0	0	0	0	1	0	0	0	0	0	0	0	0
2610028H24Rik	1	0	0	1	0	0	1	1	1	1	1	0	0	1	1	1	1	0	1	0	0	1	0	0	1	0	1	1	1	0					Liph	0	0	0	0	0	1	0	0	0	0	0	0	0	0
2610034B18Rik	1	0	0	0	1	0	1	1	0	1	0	0	0	0	0	0	0	0	0	0	0	1	0	0	1	0	0	1	1	0					Lipk	0	0	0	0	0	1	0	0	0	0	0	0	0	0
2610035D17Rik	1	0	0	1	1	1	1	1	1	1	1	1	1	1	1	1	0	1	1	1	0	1	0	1	1	0	0	1	1	1					Lmbr1	0	0	0	0	0	1	0	0	0	0	0	0	0	0
2610035F20Rik	0	0	0	1	0	0	0	1	0	0	0	0	0	1	1	0	0	1	0	0	0	0	0	0	1	0	0	0	1	0					Lmf1	0	0	0	0	0	1	0	0	0	0	0	0	0	0
2610037D02Rik	0	0	0	0	0	0	0	1	0	0	0	0	0	0	0	0	0	1	1	0	0	1	0	0	0	0	0	0	0	0					Lonrf3	0	0	0	0	0	1	0	0	0	0	0	0	0	0
2610044O15Rik8	1	0	0	1	0	0	1	1	0	1	1	1	0	1	1	1	1	0	1	1	0	1	0	0	1	0	0	1	1	0					Lpxn	0	0	0	0	0	1	0	0	0	0	0	0	0	0
2610100L16Rik	0	0	0	0	0	0	1	0	0	0	0	0	0	0	0	0	0	0	0	0	0	0	0	0	1	0	0	0	0	0					Lrch2	0	0	0	0	0	0	0	0	0	0	0	0	0	0
2610203C20Rik	0	0	0	0	0	0	1	0	0	0	0	0	0	0	0	0	0	1	1	0	0	0	0	0	0	0	0	0	0	0					Lrp1b	0	0	0	0	0	1	0	0	0	0	0	0	0	0
2610203C22Rik	1	0	0	0	0	0	1	1	0	0	0	0	0	0	0	0	0	1	0	0	0	0	0	0	0	0	0	0	1	0					Lrp4	0	0	0	0	0	0	0	0	0	0	0	0	0	0
2610206C17Rik	1	0	0	1	0	0	1	1	1	1	1	0	0	1	0	1	0	1	1	1	0	1	0	0	1	0	0	1	1	0					Lrrc16b	0	0	0	0	0	1	0	0	0	0	0	0	0	0
2610301B20Rik	1	1	1	1	1	0	1	1	1	1	0	1	0	1	1	1	1	1	1	1	0	0	1	1	1	0	0	1	1	0					Lrrc23	0	0	0	0	0	1	0	0	0	0	0	0	0	0
2610305D13Rik	0	0	0	0	0	0	0	1	0	0	0	0	0	0	0	0	0	0	0	0	0	0	0	0	0	0	0	0	0	0					Lrrc34	0	0	0	0	0	1	0	0	0	0	0	0	0	0
2610306M01Rik	0	0	0	1	0	0	0	1	1	1	0	0	0	1	0	1	1	1	1	0	0	1	0	0	0	0	0	0	0	0					Lrrc7	0	0	0	0	0	0	0	0	0	0	0	0	0	0
2610307P16Rik	1	0	0	0	1	0	1	1	1	1	1	1	0	0	1	0	0	1	1	1	0	1	0	1	1	0	0	1	1	0					Lrrc8e	0	0	0	0	0	1	0	0	0	0	0	0	0	0
2610316D01Rik	0	0	0	0	0	0	1	0	0	0	0	0	0	0	0	0	1	0	0	0	0	1	0	0	0	0	0	0	0	0					Lrrn1	0	0	0	0	0	1	0	0	0	0	0	0	0	0
2610318N02Rik	1	1	0	1	0	0	1	0	0	1	1	0	0	1	1	0	0	0	1	1	0	1	0	0	1	0	0	0	1	0					Lsamp	0	0	0	0	0	1	0	0	0	0	0	0	0	0
2610507B11Rik	1	1	0	1	0	1	1	1	1	1	1	1	0	1	1	1	1	1	1	1	0	1	0	0	1	0	0	1	1	0					Lsm2	0	0	0	0	0	1	0	0	0	0	0	0	0	0
2610507I01Rik	1	0	0	1	1	0	1	1	1	1	1	1	0	1	1	1	1	1	1	1	0	1	0	1	1	1	0	1	1	1					Lsp1	0	0	0	0	0	1	0	0	0	0	0	0	0	0
2610524H06Rik	0	0	0	1	0	0	1	0	0	1	1	0	0	1	1	1	0	1	0	1	0	0	0	0	0	0	0	1	1	0					Lsr	0	0	0	0	0	1	0	0	0	0	0	0	0	0
2610528A11Rik	0	0	0	0	0	0	1	0	0	0	0	0	0	0	0	0	0	0	0	0	0	1	0	0	0	0	0	0	0	0					Lss	0	0	0	0	0	1	0	0	0	0	0	0	0	0
2610528J11Rik	1	0	0	1	1	0	1	1	0	1	0	1	0	1	1	0	0	1	0	1	0	1	0	0	1	0	0	1	1	0					Ltf	0	0	0	0	0	0	1	0	0	0	0	0	0	0
2700029M09Rik	1	0	0	1	1	0	0	1	1	1	1	0	0	1	1	0	1	1	1	1	0	1	0	0	1	0	0	1	1	0					Luzp2	0	0	0	0	0	1	0	0	0	0	0	0	0	0
2700038G22Rik	1	0	0	1	0	1	1	1	0	1	1	0	0	1	1	1	1	1	1	1	0	1	0	0	1	0	0	0	1	0					Lyve1	0	0	0	0	0	0	0	0	0	0	0	0	0	0
2700046A07Rik	1	0	0	0	0	0	0	1	0	0	0	0	0	0	1	0	0	0	0	0	0	1	0	0	1	0	0	0	1	0					Lzts2	0	0	0	0	0	1	0	0	0	0	0	0	0	0
2700046G09Rik	1	0	0	1	0	1	1	1	1	1	1	1	0	1	1	1	1	1	1	1	0	1	0	0	1	0	0	1	1	0					Macf1	0	0	0	0	0	1	0	0	0	0	0	0	0	0
2700049A03Rik	1	0	0	1	0	0	1	1	0	1	1	1	0	1	0	0	0	1	1	1	0	1	0	0	0	0	0	1	0	0					Mafb	0	0	0	0	0	1	0	0	0	0	0	0	0	0
2700054A10Rik	0	0	0	1	0	0	1	0	1	1	1	1	0	0	1	1	0	0	0	0	0	1	0	0	1	0	0	1	1	0					Mageb18	0	0	0	0	0	1	0	0	0	0	0	0	0	0
2700060E02Rik	1	0	0	1	0	1	1	1	1	1	1	0	0	1	1	1	0	1	1	1	0	1	0	0	1	0	0	0	1	0					Maged1	0	0	0	0	0	1	0	0	0	0	0	0	0	0
2700062C07Rik	1	0	0	1	0	0	1	1	0	1	1	1	0	0	1	1	0	1	1	0	0	1	0	0	0	0	0	0	0	0					Magee1	0	0	0	0	0	1	0	0	0	0	0	0	0	0
2700069I18Rik	0	0	0	0	0	0	0	0	0	0	0	0	0	0	0	0	0	0	0	0	0	0	0	0	0	0	0	0	0	0					Magee2	0	0	0	0	0	1	0	0	0	0	0	0	0	0
2700070H01Rik	0	0	0	0	0	0	1	0	0	0	0	0	0	0	0	0	0	0	0	0	0	0	0	0	0	0	0	0	0	0					Mageh1	0	0	0	0	0	1	0	0	0	0	0	0	0	0
2700081O15Rik	0	0	1	0	0	0	1	0	1	1	1	0	0	0	1	0	0	0	1	0	0	0	0	0	1	0	0	0	1	0					Magel2	0	0	0	0	0	1	0	0	0	0	0	0	0	0
2700089E24Rik	1	0	0	1	1	1	0	1	1	1	1	0	0	1	1	1	0	1	1	1	0	1	0	0	1	0	1	1	1	0					Magoh	0	0	0	0	0	0	0	0	0	0	0	0	0	0
2700089I24Rik	1	0	0	0	0	0	0	1	1	1	0	0	0	0	0	0	0	0	0	0	0	1	0	0	1	0	0	1	1	0					Mall	0	0	0	0	0	0	0	0	0	0	0	0	0	0
2700094K13Rik	1	0	0	1	0	0	1	1	0	1	1	0	0	1	1	1	0	1	1	0	0	1	0	0	1	0	0	1	1	0					Maob	0	0	0	0	0	1	0	0	0	0	0	0	0	0
2700097O09Rik	0	0	1	1	0	1	1	1	0	1	0	0	0	1	1	1	1	1	1	1	0	1	0	0	1	0	0	0	0	0					Map3k15	0	0	0	0	0	1	0	0	0	0	0	0	0	0
2700099C18Rik	1	0	0	1	0	1	1	1	1	1	1	1	0	1	1	1	1	0	1	1	0	0	0	0	1	0	0	1	1	0					Mark3	0	0	0	0	0	1	0	0	0	0	0	0	0	0
2810001G20Rik	0	0	0	1	0	0	0	1	0	1	1	0	0	1	1	1	1	0	0	1	0	1	0	0	1	0	0	0	0	0					Matn1	0	0	0	0	0	1	0	0	0	0	0	0	0	0
2810002D19Rik	0	0	0	1	0	0	0	1	1	1	1	0	0	1	1	1	1	0	1	1	0	0	0	0	1	0	0	1	1	1					Mavs	0	0	0	0	0	1	0	0	0	0	0	0	0	0
2810004N23Rik	0	0	0	1	0	0	1	1	1	1	1	0	1	1	1	0	1	0	0	1	0	0	0	0	1	0	0	0	1	0					Mbd2	0	0	0	0	0	0	0	0	0	0	0	0	0	0
2810006K23Rik	1	0	1	1	0	0	1	1	1	1	0	0	1	1	1	1	1	1	0	1	0	1	0	0	1	0	0	1	1	0					Mbl2	0	0	0	0	0	0	0	0	0	0	0	0	0	0
2810007J24Rik	0	0	0	0	0	0	0	0	0	0	0	0	0	0	0	0	0	0	0	0	0	0	0	0	0	0	0	0	0	0					Mc1r	0	0	0	0	0	1	0	0	0	0	0	0	0	0
2810008D09Rik	1	1	0	1	0	1	1	1	1	1	1	0	0	1	1	1	1	1	1	1	0	1	0	0	1	0	0	1	0	0					Mc5r	0	0	0	0	0	1	0	0	0	0	0	0	0	0
2810013P06Rik	0	0	0	1	0	0	1	1	0	1	1	0	0	1	0	1	0	0	0	1	0	1	0	0	1	0	0	1	1	0					Mcm4	0	0	0	0	0	1	0	0	0	0	0	0	0	0
2810021J22Rik	0	0	0	0	0	0	0	0	0	1	0	0	0	0	0	0	0	0	0	0	0	0	0	0	0	0	0	0	1	0					Mcpt1	0	0	0	0	0	0	0	1	0	0	0	0	0	0
2810025M15Rik	1	0	1	1	1	1	1	1	1	1	1	1	0	1	1	1	1	1	1	1	0	0	0	1	1	0	0	1	1	0					Mctp1	0	0	0	0	0	0	0	1	0	0	0	0	0	0
2810029C07Rik	0	0	0	1	0	1	1	1	0	1	0	0	0	1	0	0	1	1	1	1	0	0	0	0	1	0	0	0	1	1					Mdk	0	0	0	0	0	0	1	0	0	0	0	0	0	0
2810032G03Rik	1	0	0	1	1	0	1	0	1	1	1	0	1	0	1	0	1	1	0	0	0	0	0	0	0	0	0	0	1	0					Men1	0	0	0	0	0	1	0	0	0	0	0	0	0	0
2810047C21Rik1	0	0	0	0	0	0	0	0	0	0	0	0	0	0	0	0	0	0	0	0	0	0	0	0	0	0	0	0	0	0					Mettl13	0	0	0	0	0	0	0	1	0	0	0	0	0	0
2810049E08Rik	0	0	0	0	0	0	0	0	0	0	0	0	0	0	0	0	0	0	0	0	0	1	0	0	0	0	0	0	0	0					Mfsd1	0	0	0	0	0	1	0	0	0	0	0	0	0	0
2810403A07Rik	1	0	0	1	0	1	1	1	0	1	1	0	0	1	1	1	1	1	1	1	0	1	0	0	1	0	0	1	1	0					Mgat4c	0	0	0	0	0	0	0	0	0	0	0	0	0	0
2810403D21Rik	1	0	0	1	0	0	1	1	0	1	1	0	0	1	1	0	0	0	0	1	0	1	0	0	1	0	0	1	1	0					Mgmt	0	0	0	0	0	1	0	0	0	0	0	0	0	0
2810404M03Rik	1	0	0	0	0	0	1	1	0	0	1	0	0	0	0	0	0	0	0	0	0	1	0	0	0	0	0	0	0	0					Mgst1	0	0	0	0	0	1	0	0	0	0	0	0	0	0
2810405F15Rik	0	0	0	0	0	0	0	0	0	0	0	0	0	0	0	0	0	0	0	0	0	1	0	0	0	0	0	0	0	0					Mib1	0	0	0	0	0	1	0	0	0	0	0	0	0	0
2810408A11Rik	0	0	0	1	0	1	0	1	1	1	0	0	0	1	1	1	1	1	1	1	0	0	0	0	1	0	0	0	1	0					Mif	0	0	0	0	0	1	0	0	0	0	0	0	0	0
2810408I11Rik	1	0	0	1	0	0	1	0	1	1	1	0	0	1	1	1	0	0	1	1	0	0	0	0	1	0	0	0	0	0					Mir1247	0	0	0	0	0	0	0	0	0	0	0	0	0	0
2810408M09Rik	1	1	0	1	0	1	1	1	1	1	1	1	0	1	1	1	1	1	1	1	0	1	0	1	1	0	0	1	1	1					Mir133b	0	0	0	0	0	1	0	0	0	0	0	0	0	0
2810410L24Rik	1	0	0	1	1	0	1	1	0	1	1	0	0	1	1	0	0	0	1	1	0	1	0	0	1	0	0	0	1	1					Mir1952	0	0	0	0	0	0	0	0	0	0	0	0	0	0
2810417H13Rik	1	1	1	1	1	1	1	1	0	1	1	1	0	1	1	1	1	1	1	1	0	1	0	1	1	0	0	1	0	0					Mir2137	0	0	0	0	0	0	0	0	0	0	0	0	0	0
2810428I15Rik	1	0	1	1	1	1	1	1	1	1	1	0	0	1	1	1	1	0	1	1	0	0	0	0	1	0	0	1	1	1					Mir2139	1	0	0	0	0	0	0	0	0	0	0	0	0	0
2810429I04Rik	1	0	0	1	1	0	0	1	1	1	1	1	0	1	1	1	0	1	0	1	0	1	0	1	1	0	0	1	1	1					Mir214	0	0	0	0	0	1	0	0	0	0	0	0	0	0
2810433D01Rik	1	0	0	0	1	1	1	1	1	1	1	1	1	1	1	1	0	0	0	1	0	1	0	0	1	0	0	1	0	1					Mir30a	0	0	0	0	0	0	0	0	0	0	0	0	0	0
2810442N19Rik	0	0	0	0	0	0	1	0	0	0	1	0	0	0	0	0	0	1	0	0	0	0	0	0	0	0	0	0	0	0					Mir379	0	0	0	0	0	0	0	0	0	0	0	0	0	0
2810454H06Rik	1	0	0	1	1	1	0	1	0	1	1	0	0	1	1	1	1	0	0	1	0	1	0	1	1	0	1	1	1	0					Mir382	0	0	0	0	0	1	0	0	0	0	0	0	0	0
2810459M11Rik	1	0	0	0	1	0	0	1	1	0	0	0	0	0	1	0	0	0	1	0	0	1	0	0	1	0	0	0	1	1					Mir383	0	0	0	0	0	1	0	0	0	0	0	0	0	0
2810468N07Rik	0	0	0	1	1	0	1	1	1	1	1	0	0	0	0	0	0	1	1	0	0	0	0	0	1	0	0	1	1	0					Mir455	0	0	0	0	0	0	0	0	0	0	0	0	0	0
2810471M01Rik	0	0	0	0	0	0	0	0	0	0	0	0	0	0	0	0	0	0	0	0	0	0	0	0	0	0	0	0	0	0					Mir491	0	0	0	0	0	0	0	0	0	0	0	0	0	0
2810474O19Rik	0	1	1	1	0	1	0	1	1	1	1	0	1	1	1	1	1	1	1	1	0	1	0	0	1	0	0	1	1	1					Mir497	0	0	0	0	0	1	0	0	0	0	0	0	0	0
2900005J15Rik	1	0	0	1	0	0	1	1	1	1	0	0	0	1	1	0	0	0	0	0	0	1	0	0	1	0	0	0	1	0					Mir504	0	0	0	0	0	1	0	0	0	0	0	0	0	0
2900008C10Rik	0	0	0	1	0	0	1	1	0	0	0	0	0	1	1	0	0	0	0	1	0	1	0	0	1	0	0	1	0	0					Mir652	0	0	0	0	0	0	0	0	0	0	0	0	0	0
2900009J06Rik	1	0	0	1	0	1	1	1	0	1	1	0	0	1	1	1	1	1	1	1	0	0	0	0	1	0	0	0	1	1					Mir761	0	0	0	0	0	1	0	0	0	0	0	0	0	0
2900011O08Rik	1	0	1	0	0	0	1	0	0	0	0	0	0	0	0	0	0	1	0	0	0	1	0	0	1	0	0	1	1	0					Mir7b	0	0	0	0	0	1	0	0	0	0	0	0	0	0
2900026A02Rik	1	0	0	1	0	0	1	1	1	1	1	1	0	0	1	1	0	1	1	1	0	1	0	0	1	0	0	1	1	1					Mir876	0	0	0	0	0	0	0	0	0	0	0	0	0	0
2900041M22Rik	1	0	0	0	0	0	1	1	1	1	1	1	0	0	1	0	0	1	1	1	0	1	0	0	1	0	0	1	1	1					Mir99a	0	0	0	0	0	0	0	0	0	0	0	0	0	0
2900052N01Rik	0	0	0	0	0	0	0	0	0	0	0	0	0	0	0	0	0	0	0	0	0	1	0	0	0	0	0	0	0	0					Mki67	0	0	0	0	0	0	0	0	0	0	0	0	0	0
2900055J20Rik	0	0	0	0	1	0	1	1	0	0	0	0	0	0	0	0	0	0	0	1	0	0	0	0	1	0	0	0	0	0					Mlf1	0	0	0	0	0	1	0	0	0	0	0	0	0	0
2900057B20Rik	0	0	0	0	0	0	0	0	0	0	0	0	0	0	0	0	0	0	0	0	0	0	0	0	0	0	0	1	0	0					Mllt1	0	0	0	0	0	1	0	0	0	0	0	0	0	0
2900060B14Rik	0	1	0	1	0	0	1	1	0	1	1	0	0	1	1	1	0	0	1	1	0	1	0	0	1	1	0	0	0	0					Mmp28	0	0	0	0	0	0	0	1	0	0	0	0	0	0
2900076A07Rik	0	0	0	1	0	1	1	1	0	1	1	0	0	1	1	0	1	0	1	1	0	1	0	1	1	0	0	0	0	0					Mnat1	0	0	0	0	0	0	0	0	0	0	0	0	0	0
2900079G21Rik	0	0	0	0	0	0	1	0	0	0	0	0	0	0	0	0	0	1	1	0	0	0	0	0	0	0	0	0	0	0					Mogs	0	0	0	0	0	0	0	0	0	0	0	0	0	0
2900092C05Rik	1	0	0	0	1	0	0	0	0	0	0	0	0	0	0	0	0	0	0	1	0	0	0	0	1	0	0	1	0	0					Mospd2	0	0	0	0	0	0	1	0	0	0	0	0	0	0
2900092D14Rik	0	0	0	1	0	0	1	1	0	1	0	0	0	1	1	0	0	1	0	0	0	1	0	0	0	0	0	1	0	0					Moxd2	0	0	0	0	0	1	0	0	0	0	0	0	0	0
2900097C17Rik	1	0	0	1	0	1	1	1	0	1	1	1	0	1	1	1	1	1	1	1	0	1	0	0	1	0	0	0	1	0					Mpeg1	0	0	0	0	0	1	0	0	0	0	0	0	0	0
3000002C10Rik	1	1	0	1	0	0	1	0	0	1	1	0	0	1	1	1	1	1	1	1	0	0	0	0	1	0	0	0	0	0					Mphosph8	0	0	0	0	0	1	0	0	0	0	0	0	0	0
3010001F23Rik	0	0	0	0	0	0	1	0	0	0	0	0	0	0	0	0	0	0	0	0	0	0	0	0	0	0	0	0	0	0					Mpo	0	0	0	0	0	0	0	0	0	0	0	0	0	0
3010026O09Rik	1	1	0	1	0	1	1	1	1	1	1	0	0	1	1	1	1	1	1	1	0	1	0	0	1	0	0	1	1	0					Mpzl2	0	0	0	0	0	0	1	0	0	0	0	0	0	0
3010033K07Rik	1	0	0	0	0	0	1	1	0	0	1	1	0	0	0	0	0	0	0	0	0	1	0	0	0	0	0	1	0	0					Mpzl3	0	0	0	0	0	0	0	0	0	0	0	0	0	0
3100003L05Rik	1	0	0	0	1	0	0	1	1	1	1	1	0	0	1	0	0	0	1	1	0	1	0	0	1	0	0	1	1	1					Mrgprg	0	0	0	0	0	1	0	0	0	0	0	0	0	0
3110001I22Rik	1	1	0	1	0	1	0	1	0	1	1	1	0	1	1	1	1	0	1	1	0	1	0	0	1	0	0	0	1	0					Mrpl17	0	0	0	0	0	1	0	0	0	0	0	0	0	0
3110002H16Rik	1	0	0	1	1	0	1	1	0	1	1	1	1	1	1	0	0	1	1	1	0	1	0	0	1	0	0	1	0	1					Mrpl21	0	0	0	0	0	1	0	0	0	0	0	0	0	0
3110007F17Rik	0	0	0	1	0	0	0	0	0	1	0	0	0	0	0	0	0	0	0	0	0	0	0	0	1	0	0	0	0	0					Mrpl24	0	0	0	0	0	0	0	0	0	0	0	0	0	0
3110009E18Rik	1	0	0	1	1	0	1	1	1	1	1	0	0	1	1	1	1	1	1	1	0	1	0	0	1	0	0	1	1	0					Mrpl32	0	0	0	0	0	1	0	0	0	0	0	0	0	0
3110009F21Rik	0	0	0	0	0	0	1	1	0	0	0	0	0	0	0	0	0	1	1	0	0	1	0	0	0	0	0	0	0	0					Mrpl42	0	0	0	0	0	0	0	0	0	0	0	0	0	0
3110015C05Rik	1	0	0	0	1	0	1	0	0	0	1	0	0	0	0	0	0	0	1	0	0	1	0	0	1	0	0	1	0	0					Mrpl45	0	0	0	0	0	0	0	0	0	0	0	0	0	0
3110021A11Rik	0	0	1	1	0	1	0	1	0	1	0	0	0	1	0	1	0	0	0	1	0	0	0	0	1	0	0	0	1	0					Mrpl50	0	0	0	0	0	0	0	0	0	0	0	0	0	0
3110021N24Rik	1	0	0	1	0	1	1	1	1	1	1	0	0	0	1	0	0	0	0	0	0	1	0	1	1	0	0	1	1	0					Mrpl52	0	0	0	0	0	0	0	0	0	0	0	0	0	0
3110035E14Rik	0	0	0	0	0	0	1	0	0	0	0	0	0	0	0	0	0	1	0	0	0	0	0	0	0	0	0	0	0	0					Mrps26	0	0	0	0	0	0	0	0	0	0	0	0	0	0
3110039I08Rik	0	0	0	0	0	0	0	0	0	0	0	0	0	0	0	0	0	1	1	0	0	0	0	0	0	0	0	1	0	0					Mrps30	0	0	0	0	0	1	0	0	0	0	0	0	0	0
3110039M20Rik	0	0	0	0	0	0	1	0	0	0	0	0	0	0	0	0	0	0	0	0	0	0	0	0	0	0	0	0	0	0					Mrps31	0	0	0	0	0	1	0	0	0	0	0	0	0	0
3110040N11Rik	1	0	0	1	1	1	1	1	1	1	0	1	1	1	1	1	1	1	0	1	0	0	0	0	1	0	0	0	0	0					Mrps35	0	0	0	0	0	0	0	0	0	0	0	0	0	0
3110043O21Rik	0	1	0	1	0	1	1	1	0	1	1	0	1	1	1	1	1	1	1	1	0	1	0	0	1	0	0	0	0	0					Mrrf	0	0	0	0	0	1	0	0	0	0	0	0	0	0
3110045C21Rik	1	0	0	1	0	0	1	0	0	1	1	0	0	1	0	0	0	0	0	1	0	1	0	0	1	0	0	1	0	0					Ms4a6d	0	0	0	0	0	1	0	0	0	0	0	0	0	0
3110052M02Rik	0	0	0	1	1	1	1	1	0	1	1	0	0	1	0	1	0	0	0	0	0	0	0	0	1	0	0	0	0	0					Msl1	0	0	0	0	0	1	0	0	0	0	0	0	0	0
3110056K07Rik	0	0	1	1	0	1	1	1	0	1	0	0	0	1	1	0	0	0	0	1	0	1	0	0	1	0	0	1	1	0					Msl2	0	0	0	0	0	1	0	0	0	0	0	0	0	0
3110057O12Rik	1	0	0	1	0	1	1	1	0	1	1	1	0	1	1	1	1	0	0	1	0	1	0	0	1	0	1	0	1	0					Msln	0	0	0	0	0	1	0	0	0	0	0	0	0	0
3110062M04Rik	1	0	0	1	1	1	1	1	1	1	1	1	1	1	1	1	0	1	1	1	0	1	0	0	1	0	0	1	1	1					Msr1	0	0	0	0	0	0	0	0	0	0	0	0	0	0
3110070M22Rik	0	1	0	0	1	1	1	0	0	1	1	1	0	0	1	0	0	0	0	0	0	0	0	0	1	0	0	0	1	0					Mtap7d3	0	0	0	0	0	1	0	0	0	0	0	0	0	0
3110079O15Rik	0	0	0	0	0	0	1	0	0	0	0	0	0	0	0	0	0	0	0	0	0	0	0	0	0	0	0	0	1	0					Mtf1	0	0	0	0	0	1	0	0	0	0	0	0	0	0
3110082I17Rik	1	0	0	1	1	1	1	1	1	1	1	1	1	1	1	1	1	1	1	1	0	1	0	0	1	0	0	1	1	1					Mtx1	0	0	0	0	0	0	0	0	0	0	0	0	0	0
3110082J24Rik	1	0	0	0	0	1	1	1	1	1	1	0	0	0	1	1	0	1	1	1	0	0	0	0	0	0	0	0	1	0					Mvd	0	0	0	0	0	0	0	0	0	0	0	0	0	0
3110099E03Rik	0	0	0	0	0	0	1	0	0	0	0	0	0	0	0	0	0	0	0	0	0	0	0	0	0	0	0	0	0	0					Mxd1	0	0	0	0	0	1	0	0	0	0	0	0	0	0
3200001D21Rik	1	0	0	0	0	0	1	0	0	0	0	0	0	0	0	0	0	0	0	0	0	1	0	0	0	0	0	0	0	0					Mycn	0	0	0	0	0	0	0	0	0	0	0	0	0	0
3300002I08Rik	1	0	0	1	0	0	1	1	1	1	1	1	1	1	1	1	1	1	1	1	0	1	0	0	1	0	0	1	1	1					Mycs	0	0	0	0	0	0	0	1	0	0	0	0	0	0
3300002P13Rik	0	0	0	0	0	0	1	0	0	0	0	0	0	1	0	0	0	1	0	0	0	0	0	0	0	0	0	0	0	0					Myef2	0	0	0	0	0	1	0	0	0	0	0	0	0	0
3300005D01Rik	1	0	0	0	1	1	1	1	0	1	1	0	0	0	1	0	0	1	1	1	0	1	0	0	0	0	0	0	1	0					Myf5	0	0	0	0	0	1	0	0	0	0	0	0	0	0
3425401B19Rik	0	0	0	0	0	0	1	0	0	0	0	0	0	0	0	0	0	0	0	0	0	1	0	0	0	0	0	0	0	0					Myh1	0	0	0	1	0	0	0	0	0	0	0	0	0	0
3632451O06Rik	1	0	0	1	0	0	1	0	0	0	0	0	0	1	0	0	0	1	1	0	0	0	0	0	0	0	0	0	0	0					Myh15	0	0	0	0	0	0	0	0	0	0	0	0	0	0
3632454L22Rik	1	0	0	0	1	0	1	1	0	0	0	1	0	0	1	0	0	0	1	1	0	1	0	0	1	0	0	1	0	1					Myh3	0	0	0	0	0	1	0	0	0	0	0	0	0	0
3830403N18Rik	0	0	0	0	0	0	0	0	0	0	0	0	0	0	0	0	0	0	0	0	0	0	0	0	0	0	0	0	0	0					Myl3	0	0	0	0	0	0	0	0	0	0	0	0	0	0
3830406C13Rik	0	0	0	1	0	1	1	1	1	1	1	0	0	1	1	1	1	1	1	1	0	0	0	0	1	0	0	0	1	0					Myl6	0	0	0	0	0	0	0	1	0	0	0	0	0	0
3830408C21Rik	0	0	0	1	0	1	0	1	1	1	0	1	0	1	1	1	1	1	0	1	0	0	0	0	1	0	1	0	1	0					Mynn	0	0	0	0	0	0	0	0	0	0	0	0	0	0
3830417A13Rik	1	0	0	0	1	0	0	0	1	0	0	0	0	0	1	0	0	0	0	1	0	0	0	0	1	0	0	0	1	1					Myoc	0	0	0	0	0	1	0	0	0	0	0	0	0	0
3830432H09Rik	1	0	0	1	1	0	1	1	1	1	1	0	1	0	1	0	0	0	1	1	0	1	0	0	1	0	0	1	1	1					Myom3	0	0	0	0	0	0	0	0	0	0	0	0	0	0
3930402G23Rik	0	0	0	0	1	0	0	1	1	0	0	0	0	0	0	0	0	1	1	1	0	1	0	0	1	0	0	1	1	1					Naa15	0	0	0	0	0	1	0	0	0	0	0	0	0	0
4430402I18Rik	1	0	0	1	1	1	1	1	1	1	1	0	0	1	1	1	0	1	0	1	0	1	0	1	1	0	0	1	0	0					Naa25	0	0	0	0	0	0	0	0	1	0	0	0	0	0
4631405J19Rik	0	0	0	0	0	0	1	0	0	0	0	0	1	0	0	0	0	0	0	0	0	0	0	0	0	0	0	0	1	0					Naa30	0	0	0	0	0	1	0	0	0	0	0	0	0	0
4632404H12Rik	1	0	0	1	1	0	1	1	1	1	0	1	1	1	1	1	0	0	1	1	0	1	0	0	1	0	1	1	1	1					Naca	0	0	0	1	0	0	0	0	0	0	0	0	0	0
4632415L05Rik	1	0	0	1	0	0	1	1	0	1	1	1	0	0	0	1	0	0	1	1	0	0	0	0	1	0	0	1	0	0					Nat14	0	0	0	0	0	1	0	0	0	0	0	0	0	0
4632427E13Rik	1	0	0	1	1	0	0	0	0	1	0	0	0	1	1	1	1	0	1	0	0	0	0	0	1	0	0	1	0	1					Nat6	0	0	0	0	0	1	0	0	0	0	0	0	0	0
4632428C04Rik	0	0	0	1	1	0	0	1	1	1	1	0	1	1	1	1	0	0	1	1	0	1	0	0	1	0	0	0	1	0					Nbas	0	0	0	0	0	1	0	0	0	0	0	0	0	0
4632428N05Rik	0	0	0	0	1	0	1	1	0	0	0	0	0	0	1	1	0	0	1	1	0	1	0	0	1	0	0	1	1	1					Ncam2	0	0	0	0	0	1	0	0	0	0	0	0	0	0
4732416N19Rik	1	0	0	1	1	0	1	1	1	1	1	1	0	1	1	0	0	0	1	1	0	1	0	0	1	0	1	1	1	0					Ncapg2	0	0	0	0	0	0	0	0	0	0	0	0	0	0
4732456N10Rik	0	0	0	0	0	0	1	1	0	0	0	0	0	0	0	0	0	1	0	0	0	1	0	0	0	0	0	1	0	0					Ncaph	0	0	0	0	0	1	0	0	0	0	0	0	0	0
4732471J01Rik	1	0	0	1	1	0	1	1	1	1	1	0	1	1	1	1	0	1	1	1	0	1	0	1	1	0	0	1	1	1					Nceh1	0	0	0	0	0	1	0	0	0	0	0	0	0	0
4732490B19Rik	0	0	0	0	0	0	0	0	0	0	0	0	0	0	0	0	0	0	0	0	0	0	0	0	0	0	0	1	0	0					Nckap1	0	0	0	0	0	1	0	0	0	0	0	0	0	0
4732491K20Rik	1	0	0	1	0	1	1	0	1	1	1	1	1	1	1	0	0	0	1	1	0	1	0	1	1	0	0	0	1	0					Ncoa5	0	0	0	0	0	0	0	0	0	0	0	0	0	0
4831407H17Rik	0	0	0	0	0	0	0	0	0	0	0	0	0	0	0	0	0	0	0	0	0	0	0	0	0	0	0	0	0	0					Ncor2	0	0	0	0	0	0	0	0	0	0	0	0	0	0
4831440E17Rik	1	1	0	1	1	1	0	1	1	1	1	1	0	1	1	1	1	1	1	1	0	1	0	0	1	0	0	0	1	1					Ndfip1	0	0	0	0	0	1	0	0	0	0	0	0	0	0
4833411C07Rik	0	0	0	0	0	0	0	0	0	0	0	0	0	0	0	0	0	0	0	0	0	0	0	0	0	0	0	0	0	0					Ndn	0	0	0	0	0	1	0	0	0	0	0	0	0	0
4833412C05Rik	0	0	0	0	1	1	1	1	1	1	1	0	0	0	1	1	0	0	1	1	0	1	0	0	1	0	0	1	1	0					Ndp	0	0	0	0	0	1	0	0	0	0	0	0	0	0
4833415N18Rik	0	0	0	0	0	0	0	0	0	0	0	0	0	0	0	0	0	0	0	0	0	0	0	0	0	0	0	0	1	0					Ndst3	0	0	0	0	0	0	0	0	0	0	0	0	0	0
4833417C18Rik	0	1	0	1	1	0	1	0	1	1	0	0	0	1	0	1	0	1	1	1	0	0	1	0	1	0	0	1	1	0					Ndufa6	0	0	0	0	0	1	0	0	0	0	0	0	0	0
4833418N02Rik	1	0	0	1	1	1	1	1	1	1	0	0	0	1	1	1	1	0	1	1	0	1	0	0	1	0	0	1	1	0					Ndufaf4	0	0	0	0	0	1	0	0	0	0	0	0	0	0
4833419F23Rik	0	0	0	1	1	0	0	1	0	1	1	0	0	1	1	0	0	1	1	1	1	0	0	0	1	0	0	1	1	1					Ndufs4	0	0	0	0	0	1	0	0	0	0	0	0	0	0
4833420G17Rik	1	0	0	1	0	1	0	1	0	1	1	0	0	1	1	1	1	1	1	1	0	0	0	0	1	0	0	1	1	0					Ndufv2	0	0	0	0	0	1	0	0	0	0	0	0	0	0
4833422C13Rik	0	0	0	0	0	0	1	0	0	0	1	0	0	0	1	0	0	0	0	0	0	1	0	0	0	0	0	0	0	0					Necab1	0	0	0	0	0	1	0	0	0	0	0	0	0	0
4833422M21Rik	1	0	0	1	1	1	1	1	1	0	0	1	0	0	1	0	0	1	1	1	0	1	0	0	1	0	0	1	1	1					Necap1	0	0	0	0	0	1	0	0	0	0	0	0	0	0
4833423E24Rik	0	0	0	0	0	0	0	0	0	0	0	0	0	0	0	0	0	0	0	0	0	0	0	0	0	0	0	0	0	0					Nek3	0	0	0	0	0	1	0	0	0	0	0	0	0	0
4833427F10Rik	0	0	0	0	1	0	1	1	0	1	0	0	1	0	0	0	0	0	1	1	0	1	0	0	1	0	0	1	1	0					Nek5	0	0	0	0	0	0	0	0	0	0	0	0	0	0
4833427G06Rik	0	0	0	1	0	0	0	0	0	0	0	0	0	0	0	0	0	1	1	0	0	1	0	0	1	0	0	0	0	0					Nek6	0	0	0	0	0	1	0	0	0	0	0	0	0	0
4833428L15Rik	0	0	0	1	0	0	1	0	0	0	0	0	0	1	0	0	0	1	0	0	0	0	0	0	1	0	0	0	1	0					Nenf	0	0	0	0	0	0	0	0	0	0	0	0	0	0
4833439L19Rik	1	0	1	1	0	0	1	0	0	1	0	0	0	1	1	1	1	1	1	0	0	0	0	0	1	0	1	1	0	0					Nepn	0	0	0	0	0	0	0	0	0	0	0	0	0	0
4921501E09Rik	0	0	0	0	0	0	0	0	0	0	0	0	0	0	0	0	0	0	0	0	0	0	0	0	0	0	0	0	0	0					Neurog1	0	0	0	0	0	0	0	0	0	0	0	0	0	0
4921504A21Rik	0	0	0	0	0	0	0	0	0	0	0	0	0	0	0	0	0	0	0	0	0	0	0	0	0	0	0	0	0	0					Nfkbid	0	0	0	0	0	1	0	0	0	0	0	0	0	0
4921504E06Rik	1	0	0	1	1	0	1	1	1	1	0	0	0	0	1	0	0	1	0	0	0	1	0	0	1	0	0	1	1	1					Nfkbiz	0	0	0	0	0	0	0	0	0	0	0	0	0	0
4921506M07Rik	0	0	0	0	0	1	1	0	0	0	1	0	0	0	1	0	0	0	0	0	0	0	0	0	0	0	0	0	1	0					Ngef	0	0	0	0	0	1	0	0	0	0	0	0	0	0
4921507L20Rik	0	0	0	0	1	0	0	0	0	0	0	0	0	0	0	0	0	0	0	0	0	0	0	0	0	0	0	0	0	0					Ngrn	0	0	0	0	0	0	0	0	1	0	0	0	0	0
4921507P07Rik	1	0	0	1	0	0	1	1	1	1	1	0	0	1	1	0	0	1	1	1	0	1	0	0	1	0	0	1	1	0					Nhej1	0	0	0	0	0	1	0	0	0	0	0	0	0	0
4921508D12Rik	1	0	0	0	0	0	1	0	0	0	0	0	0	0	0	0	0	1	0	0	0	1	0	0	1	0	0	1	1	0					Nhp2l1	0	0	0	0	0	0	0	0	0	0	0	0	0	0
4921509C19Rik	1	1	1	1	1	1	1	1	1	1	1	1	0	1	1	1	1	0	1	1	1	1	1	1	1	0	0	1	1	1					Ninj1	0	0	0	0	0	1	0	0	0	0	0	0	0	0
4921509O07Rik	0	0	0	0	1	0	1	1	0	0	0	0	0	0	1	0	0	0	0	0	0	1	0	0	1	0	0	1	1	0					Nipsnap3a	0	0	0	0	0	1	0	0	0	0	0	0	0	0
4921511C10Rik	0	0	0	0	0	0	1	1	1	0	1	0	0	0	1	0	0	1	1	1	0	1	0	0	1	0	0	1	1	0					Nkain2	0	0	0	0	0	1	0	0	0	0	0	0	0	0
4921511C20Rik	0	0	0	0	0	0	0	0	0	0	0	0	0	0	0	0	0	0	0	0	0	0	0	0	0	0	0	0	0	0					Nkain3	0	0	0	0	0	0	0	0	0	0	0	0	0	0
4921511H03Rik	0	0	0	0	0	0	0	0	0	0	0	0	0	0	0	0	0	0	0	0	0	0	0	0	0	0	0	0	0	0					Nkiras1	0	0	0	0	0	0	0	0	0	0	0	0	0	0
4921511I17Rik	1	0	0	0	0	0	1	0	0	0	0	0	0	0	0	0	0	0	0	0	0	0	0	0	0	0	0	1	0	0					Nkpd1	0	0	0	0	0	1	0	0	0	0	0	0	0	0
4921511M17Rik	0	0	0	0	0	0	0	0	0	0	0	0	0	0	0	0	0	0	0	0	0	0	0	0	0	0	0	0	0	0					Nlgn1	0	0	0	0	0	1	0	0	0	0	0	0	0	0
4921513I03Rik	1	0	0	0	0	0	0	0	0	0	0	0	0	0	0	0	0	1	1	1	0	1	0	0	1	0	0	1	1	0					Nlrp4f	0	0	0	0	0	0	0	1	0	0	0	0	0	0
4921515E04Rik	0	0	0	0	0	0	1	0	0	0	0	0	0	0	0	0	0	0	0	0	0	0	0	0	0	0	0	0	0	0					Nlrp9c	0	0	0	0	0	1	0	0	0	0	0	0	0	0
4921517D22Rik	0	0	0	0	0	0	1	0	0	0	0	0	0	0	0	0	0	0	0	0	0	0	0	0	0	0	0	0	0	0					Nmi	0	0	0	0	0	0	0	0	0	0	0	0	0	0
4921518K17Rik	0	0	0	0	0	0	0	0	0	0	0	0	0	0	0	0	0	0	0	0	0	0	0	0	0	0	0	0	0	0					Nox1	0	0	0	0	0	0	0	0	0	0	0	0	0	0
4921524J17Rik	1	0	0	1	0	1	1	1	1	1	0	1	1	1	1	1	0	1	0	1	0	1	0	1	1	0	0	1	1	1					Npc2	0	0	0	0	0	0	0	0	0	0	0	0	0	0
4921524L21Rik	0	0	0	0	0	0	1	0	0	0	0	0	0	0	1	0	0	0	0	0	0	0	0	0	0	0	0	1	1	0					Nphp4	0	0	0	0	0	0	0	0	0	0	0	0	0	0
4921525O09Rik	1	0	0	0	1	0	0	1	1	1	1	0	0	0	1	0	0	1	0	1	0	1	0	0	1	0	0	1	1	1					Nploc4	0	0	0	0	0	0	0	0	0	0	0	0	0	0
4921529L05Rik	1	0	0	0	0	0	1	1	0	0	0	0	0	0	0	0	0	1	1	0	0	0	0	0	1	0	0	1	1	0					Nrg3	0	0	0	0	0	0	0	1	0	0	0	0	0	0
4921530L21Rik	0	0	0	0	0	0	0	0	0	0	0	0	0	0	0	0	0	0	0	0	0	0	0	0	0	0	0	0	0	0					Nrsn2	0	0	0	0	0	1	0	0	0	0	0	0	0	0
4921531C22Rik	1	0	0	1	0	0	1	1	1	1	1	0	0	1	1	1	0	0	0	1	0	1	0	0	1	0	0	0	1	0					Nrxn3	0	0	0	0	0	1	0	0	0	0	0	0	0	0
4921531P14Rik	0	0	0	0	0	0	0	0	0	0	0	0	0	0	0	0	0	1	1	0	0	0	0	0	1	0	0	1	0	0					Nsun6	0	0	0	0	0	1	0	0	0	0	0	0	0	0
4921533I20Rik	0	0	0	0	0	0	0	0	0	0	0	0	0	0	0	0	0	0	0	0	0	0	0	0	0	0	0	0	0	0					Nt5c	0	0	0	0	0	1	0	0	0	0	0	0	0	0
4921534H16Rik	0	0	0	0	0	0	0	0	0	0	0	0	0	0	0	0	0	0	0	0	0	0	0	0	0	0	0	0	0	0					Nt5dc2	0	0	0	0	0	0	0	0	0	0	0	0	0	0
4921536K21Rik	1	0	0	1	1	1	1	1	1	0	0	0	0	1	1	1	0	0	0	1	0	1	0	0	1	0	0	1	1	0					Ntrk3	0	0	0	0	0	1	0	0	0	0	0	0	0	0
4921539E11Rik	1	0	0	0	1	0	1	0	0	0	0	0	0	0	0	0	0	1	1	0	0	1	0	0	1	0	0	0	1	0					Nubp2	0	0	0	0	0	0	0	0	0	0	0	0	0	0
4922502D21Rik	1	0	0	0	1	0	1	1	0	0	0	0	0	0	0	0	0	1	1	0	0	1	0	0	1	0	0	1	1	0					Nudt6	0	0	0	0	0	0	0	0	0	0	0	0	0	0
4922502H24Rik	0	0	0	0	0	0	0	0	0	0	0	0	0	0	0	0	0	0	0	0	0	0	0	0	0	0	0	0	0	0					Nup160	0	0	0	0	0	1	0	0	0	0	0	0	0	0
4922502N22Rik	0	0	0	0	0	0	0	0	0	0	0	0	0	0	0	0	0	0	0	0	0	0	0	0	0	0	0	0	0	0					Nup43	0	0	0	0	0	1	0	0	0	0	0	0	0	0
4930401C15Rik	0	0	0	0	1	0	0	1	0	0	0	0	0	0	0	0	0	0	0	0	0	1	0	0	1	0	0	0	1	1					Nup62cl	0	0	0	0	0	1	0	0	0	0	0	0	0	0
4930401O10Rik	0	0	0	0	0	0	0	0	0	0	0	0	0	0	0	0	0	1	1	0	0	0	0	0	0	0	0	0	1	0					Nup85	0	0	0	0	0	1	0	0	0	0	0	0	0	0
4930401O12Rik	1	0	0	0	1	0	1	0	0	0	0	0	0	0	0	0	0	0	0	1	0	1	0	0	1	0	0	0	0	0					Nupl1	0	0	0	0	0	1	0	0	0	0	0	0	0	0
4930402F06Rik	1	0	0	0	0	0	1	1	1	1	1	0	0	0	1	0	0	0	1	1	0	1	0	1	1	0	0	0	1	1					Nxt2	0	0	0	0	0	1	0	0	0	0	0	0	0	0
4930402F11Rik	0	0	0	0	0	0	1	0	0	0	1	0	0	0	0	0	0	0	0	0	0	0	0	0	0	0	0	0	0	0					Oasl2	0	0	0	0	0	0	0	0	0	0	0	0	0	0
4930402H24Rik	0	0	0	1	1	0	1	0	1	1	1	0	0	1	1	0	0	1	0	1	0	0	0	0	1	0	0	0	1	0					Odf2l	0	0	0	0	0	0	1	0	0	0	0	0	0	0
4930402K13Rik	0	0	0	0	0	0	0	0	0	0	0	0	0	0	0	0	0	0	0	0	0	0	0	0	0	0	0	0	0	0					Ofcc1	0	0	0	0	0	0	0	0	0	0	0	0	0	0
4930404A05Rik	0	0	0	0	0	0	0	0	0	0	0	0	0	0	0	0	0	0	0	0	0	0	0	0	0	0	0	0	0	0					Olfm4	0	0	0	0	0	0	0	0	0	0	0	0	0	0
4930404H11Rik	0	0	0	0	0	0	0	0	0	0	0	0	0	0	0	0	0	1	0	0	0	0	0	0	0	0	0	0	0	0					Olfr1009	0	0	0	0	0	1	0	0	0	0	0	0	0	0
4930404I05Rik	0	0	1	1	0	1	0	1	1	1	0	0	0	1	1	1	1	0	0	1	0	0	0	0	1	0	0	1	1	1					Olfr1048	0	0	0	0	0	0	0	1	0	0	0	0	0	0
4930404N11Rik	1	1	1	1	1	1	1	1	0	1	1	1	0	1	1	1	1	1	1	1	0	1	0	0	1	0	0	0	1	1					Olfr1157	0	0	0	0	0	0	0	0	0	0	0	0	0	0
4930405A10Rik	0	0	0	0	0	0	0	1	0	0	0	0	0	0	0	0	0	1	0	0	0	1	0	0	0	0	0	0	0	0					Olfr1176	0	0	0	0	0	1	0	0	0	0	0	0	0	0
4930405A21Rik	0	0	0	1	1	1	1	1	1	1	1	0	1	1	1	1	1	1	1	1	0	1	0	0	1	0	0	1	1	0					Olfr120	0	0	0	0	0	0	0	0	0	0	0	0	0	0
4930405D11Rik	1	0	0	1	1	0	1	1	1	1	0	1	0	1	1	0	0	1	0	1	0	1	0	1	1	0	0	1	1	0					Olfr1228	0	0	0	0	0	1	0	0	0	0	0	0	0	0
4930405J17Rik	1	0	0	0	0	0	1	1	0	1	0	0	0	0	0	0	0	1	0	0	0	1	0	0	1	0	0	0	0	1					Olfr1245	0	0	0	0	0	0	0	0	0	0	0	0	0	0
4930405L22Rik	0	0	0	0	0	0	0	0	0	0	0	0	0	0	0	0	0	0	0	0	0	0	0	0	0	0	0	0	0	0					Olfr1329	0	0	0	0	0	0	0	0	0	0	0	0	0	0
4930405O22Rik	0	0	0	0	0	0	1	0	0	0	1	0	0	0	1	0	0	0	0	0	0	0	0	0	0	0	0	0	1	0					Olfr1384	0	0	0	0	0	1	0	0	0	0	0	0	0	0
4930406D18Rik	1	0	0	0	0	0	1	1	1	0	1	1	0	0	1	0	0	0	0	0	0	1	0	0	1	0	0	0	1	1					Olfr139	0	0	0	0	0	1	0	0	0	0	0	0	0	0
4930407G08Rik	0	0	0	0	0	0	0	0	0	0	0	0	0	0	0	0	0	0	0	0	0	0	0	0	0	0	0	0	0	0					Olfr1390	0	0	0	0	0	0	0	0	0	0	0	0	0	0
4930407I10Rik	1	0	0	1	0	1	1	1	1	1	1	0	0	1	1	1	1	1	1	0	0	1	0	0	1	0	0	1	1	0					Olfr1394	0	0	0	0	0	1	0	0	0	0	0	0	0	0
4930407I19Rik	0	0	0	0	0	0	0	0	0	0	0	0	0	0	0	0	0	0	0	0	0	0	0	0	0	0	0	0	0	0					Olfr1408	0	0	0	0	0	1	0	0	0	0	0	0	0	0
4930412B13Rik	0	0	0	0	1	0	0	0	0	0	0	0	0	0	0	0	0	1	0	0	0	0	0	0	1	0	0	1	0	0					Olfr1469	0	0	0	0	0	1	0	0	0	0	0	0	0	0
4930412C18Rik	1	0	0	0	0	0	1	1	1	1	1	0	0	0	1	1	0	0	0	0	0	1	0	0	1	0	0	1	1	0					Olfr1496	0	0	0	0	0	1	0	0	0	0	0	0	0	0
4930412D23Rik	0	0	0	0	0	0	0	0	0	0	0	0	0	0	0	0	0	0	0	0	0	0	0	0	0	0	0	0	0	0					Olfr1511	0	0	0	0	0	1	0	0	0	0	0	0	0	0
4930412O13Rik	1	0	0	1	0	0	1	1	0	0	1	0	0	1	1	0	0	0	0	1	0	0	0	0	1	0	0	1	1	0					Olfr1535	0	0	0	0	0	1	0	0	0	0	0	0	0	0
4930413E15Rik	0	0	0	0	0	0	0	0	0	0	0	0	0	0	0	0	0	0	1	0	0	0	0	0	0	0	0	0	0	0					Olfr2	0	0	0	0	0	0	0	0	0	0	0	0	0	0
4930413F20Rik	0	0	0	0	0	0	0	0	0	1	0	0	0	0	0	0	0	1	0	0	0	1	0	0	1	0	0	0	0	0					Olfr222	0	0	0	0	0	1	0	0	0	0	0	0	0	0
4930413G21Rik	0	0	0	1	1	1	0	1	1	1	1	0	0	1	1	1	1	0	1	1	0	0	0	0	1	0	0	1	1	0					Olfr225	0	0	0	0	0	0	1	0	0	0	0	0	0	0
4930413M19Rik	0	0	0	0	0	0	0	0	0	0	0	0	0	0	0	0	0	0	0	0	0	0	0	0	0	0	0	0	0	0					Olfr231	0	0	0	0	0	1	0	0	0	0	0	0	0	0
4930414L22Rik	1	0	1	1	0	0	1	1	1	1	1	0	1	1	1	0	1	1	0	1	0	0	0	0	1	0	0	1	1	0					Olfr25	0	0	0	0	0	0	0	0	0	0	0	0	0	0
4930414N06Rik	1	0	0	1	0	0	0	0	0	0	1	0	0	0	0	0	0	1	0	0	0	0	0	0	0	0	0	0	1	0					Olfr266	0	0	0	0	0	1	0	0	0	0	0	0	0	0
4930415F15Rik	0	0	0	0	1	0	1	0	0	0	0	0	0	0	0	0	0	0	0	0	0	0	0	0	0	0	0	0	0	0					Olfr270	0	0	0	0	0	1	0	0	0	0	0	0	0	0
4930415L06Rik	0	0	0	0	0	0	0	0	0	0	0	0	0	0	0	0	0	0	0	0	0	0	0	0	0	0	0	0	0	0					Olfr273	0	0	0	0	0	0	0	0	0	0	0	0	0	0
4930415O20Rik	1	0	0	1	0	1	1	1	0	1	1	1	0	1	1	0	1	1	1	1	0	0	0	0	1	1	1	1	1	1					Olfr275	0	0	0	0	0	1	0	0	0	0	0	0	0	0
4930417O13Rik	1	0	0	0	1	0	1	0	0	1	1	0	0	0	1	1	0	0	0	1	0	0	0	0	1	0	0	0	0	0					Olfr31	0	0	0	0	0	1	0	0	0	0	0	0	0	0
4930417O22Rik	1	0	0	0	0	0	1	1	0	0	1	0	1	0	0	0	0	1	1	0	0	1	0	0	0	0	0	0	1	0					Olfr315	0	0	0	0	0	1	0	0	0	0	0	0	0	0
4930419G24Rik	0	0	0	0	0	0	1	0	0	0	0	0	0	0	0	0	0	0	0	0	0	1	0	0	0	0	0	1	0	0					Olfr316	0	0	0	0	0	0	0	0	0	0	0	0	0	0
4930423M02Rik	0	0	0	0	0	0	0	0	0	0	0	0	0	0	1	0	0	0	0	0	0	0	0	0	0	0	0	0	0	0					Olfr323	0	0	0	0	0	1	0	0	0	0	0	0	0	0
4930425K10Rik	0	0	0	0	0	0	1	0	0	0	0	0	0	0	0	0	0	0	0	0	0	0	0	0	0	0	0	0	0	0					Olfr354	0	0	0	0	0	1	0	0	0	0	0	0	0	0
4930425L21Rik	1	0	0	0	0	0	1	1	0	0	0	0	0	0	0	0	0	1	0	0	0	1	0	0	1	0	0	0	0	1					Olfr381	0	0	0	0	0	1	0	0	0	0	0	0	0	0
4930425O10Rik	1	0	0	0	0	0	1	1	1	1	0	0	0	1	1	0	0	1	1	0	0	1	0	0	1	0	0	1	1	1					Olfr398	0	0	0	0	0	1	0	0	0	0	0	0	0	0
4930426D05Rik	0	0	0	0	0	0	0	0	0	0	0	0	0	0	0	0	0	0	0	0	0	0	0	0	0	0	0	0	0	0					Olfr417	0	0	0	0	0	0	1	0	0	0	0	0	0	0
4930426L09Rik	1	0	0	1	0	0	0	1	1	1	1	0	0	1	1	1	1	0	0	1	0	1	0	0	1	0	0	1	1	1					Olfr419	0	0	0	0	0	1	0	0	0	0	0	0	0	0
4930427A07Rik	1	0	1	1	0	1	1	1	1	1	1	1	1	1	1	1	1	1	1	1	0	1	0	0	1	0	0	1	1	1					Olfr420	0	0	0	0	0	1	0	0	0	0	0	0	0	0
4930428D18Rik	0	0	0	0	0	0	0	0	0	0	0	0	0	0	0	0	0	0	0	0	0	0	0	0	0	0	0	0	0	0					Olfr424	0	0	0	0	0	0	0	1	0	0	0	0	0	0
4930428D20Rik	0	0	0	0	0	0	0	0	0	0	0	0	0	0	0	0	0	0	0	0	0	0	0	0	0	0	0	0	0	0					Olfr433	0	0	0	0	0	0	0	0	0	0	0	0	0	0
4930428E07Rik	0	0	0	0	0	0	0	0	0	0	0	0	0	0	0	0	0	0	0	0	0	0	0	0	0	0	0	0	0	0					Olfr448	0	0	0	0	0	0	0	0	0	0	0	0	0	0
4930428G15Rik	1	0	0	0	0	0	1	0	0	0	1	0	0	0	0	0	0	0	0	0	0	1	0	0	0	0	0	1	0	0					Olfr462	0	0	0	0	0	1	0	0	0	0	0	0	0	0
4930428O21Rik	0	0	0	0	0	0	0	0	0	0	0	0	0	0	0	0	0	0	0	0	0	0	0	0	0	0	0	0	0	0					Olfr467	0	0	0	0	0	1	0	0	0	0	0	0	0	0
4930429B21Rik	0	0	0	1	0	0	0	0	1	0	0	0	0	1	0	0	0	0	0	0	0	0	0	0	1	0	0	1	0	0					Olfr491	0	0	0	0	0	0	0	0	0	0	0	0	0	0
4930429D17Rik	1	0	0	0	1	0	1	1	1	1	1	1	1	0	1	0	0	1	1	1	0	1	0	1	1	0	0	1	1	1					Olfr513	0	0	0	0	0	1	0	0	0	0	0	0	0	0
4930429F11Rik	0	0	0	0	0	0	0	0	0	0	0	0	0	0	0	0	0	1	0	0	0	0	0	0	0	0	0	0	0	0					Olfr530	0	0	0	0	0	0	0	1	0	0	0	0	0	0
4930429F24Rik	1	0	0	1	0	0	0	1	1	1	1	1	0	1	1	1	1	1	1	0	0	1	0	0	1	0	0	0	1	0					Olfr541	0	0	0	0	0	1	0	0	0	0	0	0	0	0
4930430A15Rik	0	0	0	0	0	0	0	0	0	0	0	0	0	0	0	0	0	0	0	0	0	0	0	0	0	0	0	0	0	0					Olfr547	0	0	0	0	0	0	0	0	0	0	0	0	0	0
4930430F08Rik	1	0	0	1	0	0	0	1	0	1	0	0	0	1	1	1	1	0	1	0	0	0	0	0	0	0	0	1	0	0					Olfr550	0	0	0	0	0	1	0	0	0	0	0	0	0	0
4930430F21Rik	0	0	0	0	0	0	0	0	0	0	0	0	0	0	0	0	0	0	0	0	0	0	0	0	0	0	0	0	0	0					Olfr552	0	0	0	0	0	0	0	0	0	0	0	0	0	0
4930430J02Rik	0	0	0	0	0	0	0	1	0	0	0	0	0	0	0	0	0	0	1	0	0	0	0	0	1	0	0	0	1	0					Olfr559	0	0	0	0	0	1	0	0	0	0	0	0	0	0
4930431F12Rik	0	0	0	0	0	0	0	0	0	0	0	0	0	0	0	0	0	0	0	0	0	0	0	0	0	0	0	0	0	0					Olfr57	0	0	0	0	0	0	0	0	0	0	0	0	0	0
4930431P03Rik	0	0	0	0	0	0	1	0	0	0	0	0	0	0	0	0	0	0	0	0	0	0	0	0	0	0	0	0	0	0					Olfr608	0	0	1	0	0	0	0	0	0	0	0	0	0	0
4930432J09Rik	0	0	0	0	1	0	1	0	0	0	1	0	0	0	1	0	0	1	0	0	0	0	0	0	0	0	0	1	0	0					Olfr62	0	0	0	0	0	1	0	0	0	0	0	0	0	0
4930432K21Rik	0	1	0	1	1	0	1	1	1	1	1	1	0	1	1	1	1	0	0	1	0	0	1	0	1	0	0	0	1	1					Olfr64	0	0	0	0	0	1	0	0	0	0	0	0	0	0
4930432M17Rik	0	0	0	0	0	0	0	0	0	0	0	0	0	0	0	0	0	0	0	0	0	1	0	0	0	0	0	0	0	0					Olfr651	0	0	0	0	0	1	0	0	0	0	0	0	0	0
4930433B08Rik	0	0	0	0	0	0	0	0	0	0	0	0	0	0	0	0	0	0	0	0	0	0	0	0	0	0	0	0	0	0					Olfr653	0	0	0	0	0	1	0	0	0	0	0	0	0	0
4930433I11Rik	0	0	0	0	0	0	0	0	0	0	0	0	0	0	0	0	0	0	0	0	0	0	0	0	0	0	0	0	0	0					Olfr654	0	0	0	0	0	0	0	0	0	0	0	0	0	0
4930433N12Rik	0	0	0	0	0	0	1	0	0	0	0	0	0	0	0	0	0	0	0	0	0	0	0	0	0	0	0	0	0	0					Olfr693	0	0	0	0	0	1	0	0	0	0	0	0	0	0
4930434J06Rik	0	0	0	0	0	0	0	0	0	0	0	0	0	0	0	0	0	0	0	0	0	0	0	0	0	0	0	0	0	0					Olfr699	0	0	0	0	0	0	0	0	0	0	0	0	0	0
4930435E12Rik	0	0	0	0	0	0	1	0	0	0	1	0	0	0	1	1	0	0	0	0	0	1	0	0	0	0	0	0	1	0					Olfr720	0	0	0	0	0	0	0	1	0	0	0	0	0	0
4930438E09Rik	0	0	0	0	1	0	1	1	1	0	0	0	0	0	0	0	0	0	0	0	0	1	0	0	0	0	0	1	1	0					Olfr749	0	0	0	0	0	1	0	0	0	0	0	0	0	0
4930440C22Rik	0	0	0	0	0	0	0	0	0	0	0	0	0	0	0	0	0	0	0	0	0	0	0	0	0	0	0	0	0	0					Olfr768	0	0	0	0	0	0	0	0	0	0	0	0	0	0
4930440I19Rik	1	0	0	0	1	1	1	1	0	0	1	0	0	0	1	0	0	1	0	0	0	1	0	0	0	0	0	0	0	0					Olfr78	0	0	0	0	0	1	0	0	0	0	0	0	0	0
4930441H08Rik	0	0	0	0	0	0	0	0	0	0	0	0	0	0	0	0	0	0	0	0	0	0	0	0	0	0	0	0	0	0					Olfr792	0	0	0	0	0	1	0	0	0	0	0	0	0	0
4930441J16Rik	0	0	0	0	0	0	1	0	1	0	1	0	0	0	1	0	0	0	0	0	0	0	0	0	0	0	0	0	1	0					Olfr796	0	0	0	0	0	1	0	0	0	0	0	0	0	0
4930442J19Rik	0	0	0	0	0	0	0	0	0	0	0	0	0	0	0	0	0	0	0	0	0	0	0	0	0	0	0	0	0	0					Olfr821	0	0	0	0	0	0	0	0	0	0	0	0	0	0
4930442L01Rik	0	0	0	1	0	0	0	1	0	0	0	0	0	0	0	0	0	0	0	0	0	1	0	0	1	0	0	1	0	1					Olfr846	0	0	0	0	0	0	0	0	0	0	0	0	0	0
4930443O20Rik	0	0	0	0	1	0	0	0	0	0	0	0	0	0	0	0	0	0	0	0	0	0	0	0	0	0	0	0	0	0					Olfr866	0	0	0	0	0	0	0	0	0	0	0	0	0	0
4930444F02Rik	1	0	1	1	1	0	1	1	1	1	1	1	1	1	1	1	1	1	1	1	0	1	0	0	1	0	0	1	1	1					Olfr881	0	0	0	0	0	1	0	0	0	0	0	0	0	0
4930444G20Rik	0	0	0	0	0	0	1	0	0	0	0	0	0	0	0	0	0	0	0	0	0	0	0	0	0	0	0	0	0	0					Olfr885	0	0	0	0	0	0	0	1	0	0	0	0	0	0
4930444M15Rik	0	0	0	0	1	0	0	1	0	0	0	0	0	0	0	0	0	0	1	1	0	1	0	0	1	0	0	1	0	0					Olfr920	0	0	0	0	0	1	0	0	0	0	0	0	0	0
4930444P10Rik	1	0	0	1	0	0	1	1	1	1	1	1	0	1	1	0	1	1	1	0	0	1	0	0	0	0	0	0	1	0					Olfr94	0	0	0	0	0	1	0	0	0	0	0	0	0	0
4930445N18Rik	0	0	1	1	0	0	1	1	0	0	1	0	0	1	1	0	0	1	0	0	0	1	0	0	1	0	0	1	1	0					Olfr968	0	0	0	0	0	0	0	0	0	0	0	0	0	0
4930447A16Rik	0	0	0	0	1	0	1	1	0	0	0	0	1	0	0	0	0	1	0	0	0	1	0	0	0	0	0	1	1	0					Olfr976	0	0	0	0	0	1	0	0	0	0	0	0	0	0
4930447C04Rik	0	0	0	1	0	1	0	0	1	1	0	0	1	1	1	0	0	0	0	0	0	0	0	0	1	0	1	1	1	0					Olfr980	0	0	0	0	0	0	0	0	0	0	0	0	0	0
4930447F24Rik	1	0	0	0	1	0	1	0	0	0	0	0	0	0	1	0	0	1	1	0	0	0	0	0	1	0	0	1	1	0					Oog4	1	0	0	0	0	0	0	0	0	0	0	0	0	0
4930447J18Rik	0	0	0	0	0	0	0	0	0	0	0	0	0	0	0	0	0	1	0	0	0	1	0	0	1	0	0	0	0	0					Osbpl6	0	0	0	0	0	1	0	0	0	0	0	0	0	0
4930447K03Rik	1	0	0	1	1	0	1	1	0	1	1	0	0	1	1	1	0	1	1	0	0	1	0	1	1	0	0	1	1	1					Osgepl1	0	0	0	0	0	0	0	1	0	0	0	0	0	0
4930447M23Rik	0	0	0	0	0	0	1	0	0	0	0	0	0	0	1	0	0	1	0	0	0	1	0	0	0	0	0	0	0	0					Osgin2	0	0	0	0	0	0	0	0	0	1	0	0	0	0
4930447N08Rik	0	0	0	0	0	0	0	0	0	0	0	0	0	0	0	0	0	0	0	0	0	0	0	0	0	0	0	0	0	0					Ostf1	0	0	0	0	0	0	0	0	0	0	0	0	0	0
4930448C13Rik	0	0	0	0	0	0	0	0	0	0	0	0	0	0	0	0	0	0	0	0	0	0	0	0	0	0	0	0	0	0					Ostn	0	0	0	0	0	0	0	0	0	0	0	0	0	0
4930448F12Rik	0	0	0	0	0	0	0	0	0	0	0	0	0	0	0	0	0	0	0	0	0	0	0	0	0	0	0	0	0	0					Otof	0	0	0	0	0	0	0	1	0	0	0	0	0	0
4930448H16Rik	0	0	0	0	0	0	0	0	0	0	0	0	0	0	0	0	0	1	0	0	0	0	0	0	0	0	0	0	0	0					Otud1	0	0	0	0	0	1	0	0	0	0	0	0	0	0
4930448I06Rik	0	0	0	0	0	0	0	0	0	0	0	0	0	0	0	0	0	0	0	0	0	0	0	0	0	0	0	0	0	0					Otud7a	0	0	0	0	0	1	0	0	0	0	0	0	0	0
4930448I18Rik	0	0	0	0	0	0	0	0	0	0	0	0	0	0	0	0	0	0	0	0	0	0	0	0	0	0	0	0	0	0					Oxnad1	0	0	0	0	0	0	0	0	0	0	0	0	0	0
4930448K20Rik	0	0	0	0	0	0	0	0	0	0	0	0	0	0	0	0	0	0	0	0	0	0	0	0	1	0	0	1	0	0					Oxsr1	0	0	0	0	0	1	0	0	0	0	0	0	0	0
4930449E01Rik	1	0	0	0	1	0	0	1	0	1	0	0	0	0	1	0	0	1	0	0	0	1	0	0	1	0	0	0	1	1					P2ry1	0	0	0	0	0	0	0	0	0	0	0	0	0	0
4930449E18Rik	1	0	0	0	0	0	1	0	0	0	1	0	0	0	1	0	0	0	0	0	0	1	0	0	0	0	0	1	0	0					P2ry12	0	0	0	0	0	1	0	0	0	0	0	0	0	0
4930449I24Rik	0	0	0	0	0	0	1	0	0	0	0	0	0	0	0	0	0	0	0	0	0	0	0	0	0	0	0	0	0	0					Pabpc1l	0	0	0	0	0	1	0	0	0	0	0	0	0	0
4930451G09Rik	1	0	0	1	0	1	1	1	0	1	0	0	1	1	1	0	0	0	1	0	0	1	0	0	1	0	0	0	0	0					Pabpc6	0	0	0	0	0	0	0	0	0	0	0	0	0	0
4930451I11Rik	0	0	1	0	0	1	1	0	1	1	1	0	0	0	1	0	0	0	0	0	0	1	0	0	0	0	0	0	0	0					Pacsin1	0	0	0	0	0	1	0	0	0	0	0	0	0	0
4930452A19Rik	0	0	0	0	0	0	1	1	0	0	0	0	0	0	0	0	0	0	0	0	0	1	0	0	1	0	0	0	0	0					Pag1	0	0	0	0	0	0	0	0	0	0	0	0	0	0
4930452B06Rik	1	0	0	1	1	0	1	1	1	1	1	0	0	1	1	0	1	1	1	1	0	1	0	0	1	0	0	1	1	1					Pah	0	0	0	0	0	0	0	0	0	0	0	0	0	0
4930452G13Rik	0	0	0	0	0	0	0	0	0	0	0	0	0	0	0	0	0	0	0	0	0	0	0	0	0	0	0	0	0	0					Pak1	0	0	0	0	0	0	0	0	0	0	1	0	0	0
4930452N14Rik	1	0	0	0	0	1	0	1	1	1	0	0	1	0	1	0	0	0	1	1	0	1	0	0	1	0	0	1	1	1					Pank1	0	0	0	0	0	0	0	0	0	0	0	0	0	0
4930453H23Rik	0	0	0	0	0	0	0	0	0	0	0	0	0	0	0	0	0	0	0	0	0	0	0	0	0	0	0	0	0	0					Pax6os1	0	0	0	0	0	1	0	0	0	0	0	0	0	0
4930453L07Rik	0	0	0	0	0	0	0	0	0	0	0	0	0	0	0	0	0	1	0	0	0	0	0	0	0	0	0	1	0	0					Pcdh10	0	0	0	0	0	1	0	0	0	0	0	0	0	0
4930453N24Rik	0	0	0	1	0	1	0	1	1	1	1	1	0	1	1	1	1	1	1	1	0	0	0	1	1	0	0	1	1	0					Pcdh17	0	0	0	0	0	1	0	0	0	0	0	0	0	0
4930455B14Rik	0	0	0	1	0	0	0	0	1	1	0	0	0	1	1	0	1	0	1	0	0	0	0	0	1	0	0	1	1	0					Pcdh18	0	0	0	0	0	0	0	0	0	0	0	0	0	0
4930455C13Rik	0	0	0	0	0	0	1	0	0	0	0	0	0	0	0	0	0	0	0	0	0	0	0	0	0	0	0	0	0	0					Pcdh19	0	0	0	0	0	1	0	0	0	0	0	0	0	0
4930455D15Rik	1	1	0	1	1	1	1	1	0	1	1	1	0	1	1	1	1	1	1	1	0	1	0	0	1	0	0	1	1	1					Pcdh9	0	0	0	0	0	1	0	0	0	0	0	0	0	0
4930455F16Rik	1	0	0	0	0	0	0	0	0	1	1	0	0	0	0	0	0	0	0	0	0	0	0	0	0	0	0	1	0	0					Pcdhb1	0	0	0	0	0	1	0	0	0	0	0	0	0	0
4930455G09Rik	0	0	0	0	0	0	0	0	0	0	0	0	0	0	0	0	0	0	0	0	0	0	0	0	0	0	0	0	0	0					Pcdhb13	0	0	0	0	0	1	0	0	0	0	0	0	0	0
4930455H04Rik	0	0	0	0	0	0	1	0	0	0	0	0	0	0	0	0	0	0	0	0	0	0	0	0	0	0	0	0	0	0					Pcdhb17	0	0	0	0	0	1	0	0	0	0	0	0	0	0
4930455J16Rik	0	0	0	0	0	0	1	0	0	0	0	0	0	0	0	0	0	0	0	1	0	0	0	0	0	0	0	0	0	0					Pcdhb6	0	0	0	0	0	1	0	0	0	0	0	0	0	0
4930456L15Rik	0	0	0	0	0	0	0	0	0	0	0	0	0	0	0	0	0	0	0	0	0	0	0	0	0	0	0	0	0	0					Pcmtd1	0	0	0	0	0	0	0	0	0	0	0	0	0	0
4930459C07Rik	1	0	0	0	0	0	1	1	0	0	1	0	0	0	1	0	0	0	0	0	1	0	0	0	0	0	0	0	0	0					Pcx	0	0	0	0	0	1	0	0	0	0	0	0	0	0
4930459L07Rik	0	0	0	0	0	0	0	0	0	0	0	0	0	0	0	0	0	0	0	0	0	0	0	0	0	0	0	0	0	0					Pcyt1a	0	0	0	0	0	1	0	0	0	0	0	0	0	0
4930461G14Rik	1	0	0	0	0	0	1	0	0	0	1	0	0	0	0	0	0	0	0	1	0	0	0	0	0	0	0	1	0	0					Pdc	0	0	0	0	0	1	0	0	0	0	0	0	0	0
4930463O16Rik	0	0	0	0	1	0	1	1	0	0	0	0	0	0	1	0	0	1	0	0	0	0	0	0	0	0	0	0	1	0					Pdcd1lg2	0	0	0	0	0	0	0	0	0	0	0	0	0	0
4930465K10Rik	1	1	0	1	0	1	1	1	1	1	1	1	0	1	1	1	1	1	1	1	0	0	0	0	1	0	0	1	1	0					Pde12	0	0	0	0	0	1	0	0	0	0	0	0	0	0
4930465M20Rik	0	0	0	0	0	0	0	0	0	0	0	0	0	0	0	0	0	0	0	0	0	0	0	0	0	0	0	0	0	0					Pde1b	0	0	0	0	0	0	0	0	0	0	0	0	0	0
4930467D21Rik	0	0	0	0	0	0	1	1	0	0	0	0	0	0	0	1	0	1	0	0	0	0	0	0	0	0	0	0	0	0					Pde3a	0	0	0	0	0	1	0	0	0	0	0	0	0	0
4930467E23Rik	1	0	1	1	0	1	0	1	0	1	1	1	1	1	0	1	1	0	1	0	1	1	1	0	0	0	1	1	0	1					Pdlim2	0	0	0	0	0	0	0	0	0	0	0	0	0	0
4930467K11Rik	0	0	0	1	0	0	1	0	1	1	0	0	0	0	1	0	0	0	1	0	0	1	0	0	1	0	0	0	1	0					Pdlim4	0	0	0	0	0	1	0	0	0	0	0	0	0	0
4930468A15Rik	1	1	1	1	1	1	1	1	1	1	1	1	1	1	1	1	1	1	1	1	1	1	1	1	1	1	1	1	0	1					Pdx1	0	0	0	0	0	1	0	0	0	0	0	0	0	0
4930469G21Rik	0	0	0	0	0	0	1	0	0	1	1	0	0	0	1	1	0	0	0	0	0	0	0	0	1	0	0	1	0	0					Pdzd2	0	0	0	0	0	1	0	0	0	0	0	0	0	0
4930470H14Rik	0	0	0	0	0	0	0	0	0	0	0	0	0	0	0	0	0	1	1	0	0	0	0	0	0	0	0	0	0	0					Pex5l	0	0	0	0	0	1	0	0	0	0	0	0	0	0
4930470O06Rik	0	0	0	0	0	0	0	0	0	0	0	0	0	0	0	0	0	0	0	0	0	0	0	0	0	0	0	0	0	0					Pex6	0	0	0	0	0	0	0	0	0	0	0	0	0	0
4930470P17Rik	1	0	0	0	0	0	1	1	0	0	1	0	0	0	0	0	0	1	1	0	0	1	0	0	0	0	0	1	0	0					Pggt1b	0	0	0	0	0	0	0	0	0	0	0	0	0	0
4930471C04Rik	0	0	0	0	1	0	0	1	0	0	1	0	0	0	1	0	0	1	1	0	0	1	0	0	1	0	0	1	1	1					Pgk1	0	0	0	0	0	1	0	0	0	0	0	0	0	0
4930471G03Rik	0	0	0	0	0	0	0	0	0	0	0	0	0	0	0	0	0	1	0	0	0	0	0	0	0	0	0	0	0	0					Pgr15l	0	0	0	0	0	1	0	0	0	0	0	0	0	0
4930471M09Rik	1	1	0	1	1	1	0	1	1	1	1	1	1	1	1	1	1	1	1	1	0	1	0	0	1	0	0	1	1	1					Phactr3	0	0	0	0	0	1	0	0	0	0	0	0	0	0
4930473A02Rik	1	0	0	1	1	0	1	1	0	1	1	0	0	1	1	0	1	0	1	1	0	1	0	0	1	0	0	0	0	0					Phf5a	0	0	0	0	0	1	0	0	0	0	0	0	0	0
4930473O22Rik	0	0	0	0	0	0	0	0	0	0	0	0	0	0	0	0	0	0	0	0	0	0	0	0	0	0	0	0	0	0					Phf6	0	0	0	0	0	1	0	0	0	0	0	0	0	0
4930474G06Rik	0	0	0	0	0	0	1	0	0	0	0	0	0	0	0	0	0	1	0	0	0	0	0	0	0	0	0	0	0	0					Phka1	0	0	0	0	0	1	0	0	0	0	0	0	0	0
4930474H20Rik	0	0	0	0	0	0	0	0	0	0	0	0	0	0	0	0	0	0	0	0	0	0	0	0	1	0	0	0	0	0					Phka2	0	0	0	0	0	1	0	0	0	0	0	0	0	0
4930474M22Rik	1	0	0	0	0	0	1	0	0	0	0	0	0	0	0	0	0	1	0	0	0	1	0	0	0	0	0	0	0	0					Phlda2	0	0	0	0	0	0	0	0	0	0	0	0	0	0
4930474N05Rik	0	0	0	0	0	0	0	0	0	0	0	0	0	0	0	0	0	0	0	0	0	0	0	0	0	0	0	0	0	0					Phlda3	0	0	0	0	0	0	1	0	0	0	0	0	0	0
4930474N09Rik	0	0	0	0	0	0	1	0	0	0	0	0	0	0	0	0	0	0	0	0	0	0	0	0	0	0	0	0	0	0					Phldb1	0	0	0	0	0	1	0	0	0	0	0	0	0	0
4930477N07Rik	1	0	0	0	0	0	1	0	0	0	1	0	0	0	0	0	0	1	0	0	0	0	0	0	0	0	0	0	0	0					Phtf1	0	0	0	0	0	1	0	0	0	0	0	0	0	0
4930478L05Rik	0	0	0	0	0	0	0	0	0	0	0	0	0	0	0	1	0	0	0	0	0	0	0	0	0	0	0	0	0	0					Pias4	1	0	0	0	0	0	0	0	0	0	0	0	0	0
4930478P22Rik	1	0	0	0	0	0	1	1	0	1	1	0	0	0	1	1	1	1	1	0	0	1	0	1	0	0	0	1	0	0					Pigc	0	0	0	0	0	0	0	0	0	0	0	0	0	0
4930479D17Rik	1	0	0	1	0	0	1	1	1	1	1	0	0	1	1	0	1	0	1	1	0	0	0	0	1	0	0	0	1	0					Pip	0	0	0	0	0	1	0	0	0	0	0	0	0	0
4930480E11Rik	0	0	0	0	0	0	0	0	0	0	0	0	0	0	0	0	0	0	0	0	0	0	0	0	0	0	0	0	0	0					Pja1	0	0	0	0	0	0	0	0	0	0	0	0	0	0
4930480G23Rik	1	0	0	0	0	0	1	0	0	0	0	0	0	0	0	0	0	1	1	0	0	0	0	0	0	0	0	1	0	0					Pkig	0	0	0	0	0	0	0	0	0	0	0	0	0	0
4930480K15Rik	0	0	0	0	0	0	0	0	0	0	0	0	0	0	0	0	0	0	0	0	0	0	0	0	0	0	0	0	0	0					Pkn2	0	0	0	0	0	0	0	1	0	0	0	0	0	0
4930480K23Rik	1	1	1	1	0	1	1	1	0	1	1	0	0	1	1	1	0	0	1	1	0	1	0	0	1	0	0	1	1	0					Pla2g12a	0	0	0	0	0	0	0	0	0	0	0	0	0	0
4930480M12Rik	1	0	0	0	0	0	1	0	0	0	0	0	0	0	0	0	0	0	0	0	0	1	0	0	0	0	0	0	0	0					Pla2g4e	0	0	0	0	0	1	0	0	0	0	0	0	0	0
4930481A15Rik	1	0	0	1	0	0	1	1	0	1	1	1	0	1	1	1	1	1	1	1	0	0	0	0	1	0	0	1	1	0					Pla2r1	0	0	0	0	0	0	0	0	0	0	0	0	0	0
4930482G09Rik	0	0	0	0	0	0	1	0	0	0	0	0	0	0	0	0	0	0	0	1	0	1	0	0	1	0	0	0	1	0					Plau	0	0	0	0	0	1	0	0	0	0	0	0	0	0
4930483J18Rik	0	0	0	1	0	0	0	1	1	0	0	0	0	1	0	0	1	1	0	0	0	1	0	0	0	0	0	0	1	0					Plcd4	0	0	0	0	0	1	0	0	0	0	0	0	0	0
4930483K19Rik	0	0	0	0	0	0	1	0	0	0	0	0	0	0	0	0	0	0	0	0	0	0	0	0	0	0	0	0	0	0					Pld2	0	0	0	0	0	1	0	0	0	0	0	0	0	0
4930483O08Rik	0	0	1	1	0	0	1	1	0	0	1	0	1	1	0	0	1	0	0	1	0	1	0	1	1	0	0	1	1	0					Pls1	0	0	0	0	0	1	0	0	0	0	0	0	0	0
4930484H19Rik	0	0	0	0	0	0	0	0	0	0	0	0	0	0	0	0	0	0	0	0	0	0	0	0	0	0	0	0	0	0					Pls3	0	0	0	0	0	0	0	0	0	0	0	0	0	0
4930486F22Rik	0	0	0	0	0	0	1	0	0	0	0	0	0	0	0	0	0	1	0	0	0	1	0	0	0	0	0	1	0	0					Pmvk	0	0	0	0	0	1	0	0	0	0	0	0	0	0
4930486I03Rik	0	0	0	0	0	0	0	0	0	0	0	0	0	0	0	0	0	0	0	0	0	0	0	0	0	0	0	0	0	0					Pnkp	0	0	0	0	0	0	0	0	0	0	0	0	0	0
4930486L24Rik	1	0	0	0	1	0	0	1	0	1	1	1	0	0	1	1	0	0	0	1	0	1	0	1	1	0	0	1	1	1					Pnma3	0	0	0	0	0	1	0	0	0	0	0	0	0	0
4930487D11Rik	0	0	0	0	0	0	1	0	0	0	0	0	0	0	0	0	0	0	0	0	0	0	0	0	0	0	0	0	0	0					Pof1b	0	0	0	0	0	1	0	0	0	0	0	0	0	0
4930487H11Rik	0	0	0	0	0	0	1	0	0	0	0	0	0	0	0	0	0	0	0	0	0	0	0	0	0	0	0	0	0	0					Pogk	0	0	0	0	0	1	0	0	0	0	0	0	0	0
4930488B22Rik	0	0	0	0	1	0	1	0	0	0	0	0	0	0	0	0	0	0	0	0	0	1	0	0	1	0	0	0	0	0					Pola2	0	0	0	0	0	1	0	0	0	0	0	0	0	0
4930488L21Rik	0	0	0	0	0	0	1	1	0	0	0	0	0	0	0	0	0	0	0	0	0	1	0	0	1	0	0	0	0	0					Pold2	0	0	0	0	0	1	0	0	0	0	0	0	0	0
4930500F04Rik	1	0	0	0	0	0	1	0	0	1	1	0	0	0	1	0	0	1	1	1	0	1	0	0	0	0	0	0	0	0					Poldip3	0	0	0	0	0	0	0	0	0	0	0	0	0	0
4930500J02Rik	0	0	0	1	0	0	1	1	0	0	0	0	0	1	0	0	1	1	1	0	0	1	0	0	0	0	0	1	0	0					Pon1	0	0	0	0	0	0	1	0	0	0	0	0	0	0
4930500L23Rik	1	0	0	0	0	0	1	0	0	0	1	0	0	0	1	0	0	1	0	0	0	1	0	0	0	0	0	0	0	0					Pot1a	0	0	0	0	0	1	0	0	0	0	0	0	0	0
4930502A04Rik	0	0	0	0	0	0	0	0	0	0	0	0	0	0	0	0	0	0	0	0	0	0	0	0	0	0	0	0	0	0					Pou3f2	0	0	0	0	0	1	0	0	0	0	0	0	0	0
4930502E09Rik	1	1	0	1	1	1	1	1	1	1	1	0	0	1	1	1	1	1	1	1	0	1	0	0	1	0	1	0	1	1					Pou3f3	0	0	0	0	0	1	0	0	0	0	0	0	0	0
4930502E18Rik	0	0	0	0	0	0	0	0	0	0	0	0	0	0	0	0	0	1	1	1	0	0	0	0	1	0	0	0	0	0					Pou4f2	0	0	0	0	0	0	0	0	0	0	0	0	0	0
4930503B20Rik	0	0	0	0	0	0	0	0	0	0	0	0	0	0	0	0	0	1	1	0	0	0	0	0	1	0	0	0	0	0					Ppa2	0	0	0	0	0	1	0	0	0	0	0	0	0	0
4930503E14Rik	0	0	0	0	0	0	0	0	0	0	0	0	0	0	0	0	0	0	0	0	0	0	0	0	0	0	0	0	0	0					Ppef1	0	0	0	0	0	0	0	0	0	0	0	0	0	0
4930503E24Rik	0	0	0	0	0	0	0	0	0	0	0	0	0	0	0	0	0	0	0	0	0	0	0	0	0	0	0	0	0	0					Ppp1r12b	0	0	0	0	0	1	0	0	0	0	0	0	0	0
4930503F20Rik	0	0	0	0	0	0	0	0	0	0	0	0	0	0	0	0	0	0	0	0	0	0	0	0	0	0	0	0	0	0					Ppp1r1a	0	0	0	0	0	0	0	1	0	0	0	0	0	0
4930503H13Rik	0	0	0	0	0	0	0	0	0	0	0	0	0	0	0	0	0	0	0	0	0	0	0	0	0	0	0	0	0	0					Ppp4r1	0	0	0	0	0	1	0	0	0	0	0	0	0	0
4930503L19Rik	1	0	0	1	0	0	1	1	1	1	1	0	0	1	1	0	1	0	0	1	0	0	0	0	1	0	0	1	1	0					Ppwd1	1	0	0	0	0	0	0	0	0	0	0	0	0	0
4930503O07Rik	1	0	0	0	0	0	1	0	0	0	1	0	0	0	1	0	0	0	0	0	0	1	0	0	1	0	0	1	0	0					Prap1	0	0	0	0	0	0	0	0	0	0	0	0	0	0
4930504C09Rik	0	0	0	0	0	0	0	0	0	0	0	0	0	0	0	0	0	0	0	0	0	0	0	0	0	0	0	0	0	0					Prc1	0	0	0	0	0	0	0	0	0	0	0	0	0	0
4930504O13Rik	0	0	0	0	0	0	0	0	0	0	0	0	0	0	0	0	0	0	0	0	0	0	0	0	0	0	0	0	0	0					Prep	0	0	0	0	0	0	0	0	0	0	0	0	0	0
4930505A04Rik	1	0	0	1	0	1	0	1	0	1	0	1	0	0	1	0	0	0	0	0	0	0	0	0	1	0	0	0	1	0					Prepl	0	0	0	0	0	0	0	0	0	0	0	0	0	0
4930505G20Rik	0	0	0	0	0	0	0	0	0	0	0	0	0	0	0	0	0	0	0	0	0	0	0	0	0	0	0	0	0	0					Prickle2	0	0	0	0	0	0	0	0	0	0	0	0	0	0
4930505K13Rik	0	0	0	0	0	0	0	0	0	0	0	0	0	0	0	0	0	0	0	0	0	0	0	0	0	0	0	0	0	0					Prkag1	0	0	0	0	0	0	0	1	0	0	0	0	0	0
4930505K14Rik	0	0	0	0	0	0	0	0	0	0	0	0	0	0	0	0	0	0	0	0	0	0	0	0	0	0	0	0	0	0					Prkd3	0	0	0	0	0	0	0	0	0	0	0	0	0	0
4930506A18Rik	1	0	0	0	1	0	1	1	0	0	0	0	0	0	0	0	0	1	0	0	0	1	0	0	1	0	0	1	1	0					Prl	0	0	0	0	0	0	0	0	0	0	0	0	0	0
4930506C21Rik	1	0	0	1	1	1	1	1	1	1	1	1	0	1	1	1	1	1	1	1	0	1	0	0	1	0	0	1	1	1					Prl2a1	0	0	0	0	0	1	0	0	0	0	0	0	0	0
4930506M07Rik	0	0	0	0	0	0	1	1	0	1	0	0	0	0	1	0	0	1	1	0	0	1	0	0	0	0	0	1	1	0					Prox1	0	0	0	0	0	1	0	0	0	0	0	0	0	0
4930507D05Rik	1	1	0	1	0	1	0	1	1	1	0	0	0	1	1	1	1	0	1	1	0	1	0	1	1	0	0	0	1	0					Prpf40a	0	0	0	0	0	1	0	0	0	0	0	0	0	0
4930507D10Rik	1	0	0	0	0	0	1	0	0	0	0	0	0	0	1	1	0	0	0	0	0	1	0	0	0	0	0	0	0	0					Prps1l3	0	0	0	0	0	1	0	0	0	0	0	0	0	0
4930509E16Rik	1	1	0	1	0	1	1	1	0	1	1	1	0	1	1	1	1	1	1	0	0	1	0	0	1	0	0	0	1	1					Prr12	0	0	0	0	0	1	0	0	0	0	0	0	0	0
4930509J09Rik	1	0	0	0	0	0	0	0	0	0	0	0	0	0	0	0	0	0	0	0	0	0	0	0	1	0	0	0	0	0					Prr18	0	0	0	0	0	1	0	0	0	0	0	0	0	0
4930509K18Rik	1	0	0	0	0	0	1	1	0	1	1	0	0	0	1	0	0	1	1	0	0	0	0	1	1	0	0	1	0	0					Prr9	0	0	0	0	0	1	0	0	0	0	0	0	0	0
4930511A02Rik	0	0	0	0	0	0	1	0	0	0	1	0	0	0	0	0	0	0	0	0	0	0	0	1	0	0	0	1	0	0					Prrg3	0	0	0	0	0	1	0	0	0	0	0	0	0	0
4930511A08Rik	0	0	0	0	0	0	0	0	0	0	0	0	0	0	0	0	0	0	0	0	0	0	0	0	0	0	0	0	0	0					Prss40	0	0	0	0	0	1	0	0	0	0	0	0	0	0
4930511E03Rik	1	0	0	0	0	0	1	1	1	0	1	1	1	0	1	0	0	0	0	0	0	1	0	0	1	0	0	1	1	1					Prss57	0	0	0	0	0	0	0	0	0	0	0	0	0	0
4930511M06Rik	1	0	0	0	0	0	1	1	0	0	1	0	0	0	1	0	0	0	0	0	0	1	0	0	0	0	0	0	0	0					Psma4	0	0	0	0	0	1	0	0	0	0	0	0	0	0
4930512B01Rik	1	0	0	0	1	0	1	1	0	0	0	0	0	0	0	0	0	1	1	1	0	1	0	0	1	0	0	1	1	1					Psmc3	0	0	0	0	0	0	0	0	0	0	0	0	0	0
4930512J16Rik	0	0	0	0	0	0	0	0	0	0	0	0	0	0	0	0	0	0	0	0	0	0	0	0	0	0	0	0	0	0					Pspc1	0	0	0	0	0	1	0	0	0	0	0	0	0	0
4930512M02Rik	0	0	0	0	0	0	0	0	0	0	0	0	0	0	0	0	0	0	0	0	0	0	0	0	0	0	0	0	0	0					Ptchd2	1	0	0	0	0	0	0	0	0	0	0	0	0	0
4930513D17Rik	1	0	0	0	1	0	0	1	0	0	0	0	0	0	0	0	0	1	0	1	0	1	0	0	1	0	0	0	0	0					Ptger2	0	0	0	0	0	1	0	0	0	0	0	0	0	0
4930513N10Rik	1	0	0	1	0	0	1	1	1	1	0	0	0	1	1	1	1	1	1	1	0	1	0	0	1	0	0	1	1	0					Ptger4	0	0	0	0	0	0	0	0	0	0	0	0	0	0
4930513O06Rik	0	0	0	0	0	0	0	0	0	0	0	0	0	0	0	0	0	0	0	0	0	0	0	0	0	0	0	0	0	0					Ptgs2	0	0	0	0	0	0	1	0	0	0	0	0	0	0
4930515B02Rik	0	0	0	1	0	0	0	1	0	0	0	0	0	0	0	0	0	1	1	1	0	1	0	0	1	0	0	1	0	1					Pth2r	0	0	0	0	0	1	0	0	0	0	0	0	0	0
4930515G01Rik	1	0	0	1	1	0	0	1	0	1	0	0	0	1	1	0	0	0	0	1	0	1	0	0	1	0	0	0	1	0					Ptk6	0	0	0	0	0	1	0	0	0	0	0	0	0	0
4930515G16Rik	1	0	0	0	0	0	0	0	0	0	0	0	0	0	0	1	0	1	1	0	0	0	0	0	1	0	0	0	0	0					Ptpn4	0	0	0	0	0	1	0	0	0	0	0	0	0	0
4930515L03Rik	0	0	0	0	0	0	0	0	0	0	0	0	0	0	0	0	0	0	0	0	0	1	0	0	0	0	0	0	0	0					Ptpn6	0	0	0	0	0	0	0	0	0	0	0	0	0	0
4930515L19Rik	0	0	0	0	0	0	0	0	0	0	0	0	0	0	0	0	0	0	0	0	0	0	0	0	0	0	0	0	0	0					Ptpro	0	0	0	0	0	1	0	0	0	0	0	0	0	0
4930517E11Rik	0	0	0	0	0	0	1	1	0	0	0	0	0	0	0	0	0	0	0	0	0	0	0	1	0	0	0	0	0	0					Ptprt	0	0	0	0	0	1	0	0	0	0	0	0	0	0
4930517M08Rik	0	0	0	0	0	0	0	0	0	0	0	0	0	0	0	0	0	0	0	0	0	0	0	0	0	0	0	0	0	0					Pus1	0	0	0	0	0	1	0	0	0	0	0	0	0	0
4930518J21Rik	0	0	0	0	0	0	0	0	0	0	0	0	0	0	0	0	0	0	0	0	0	0	0	0	0	0	0	0	0	0					Pvalb	0	0	0	0	0	0	0	0	0	0	0	0	0	1
4930518P08Rik	0	0	0	0	0	0	1	0	0	0	0	0	0	0	0	0	0	0	0	0	0	0	0	0	0	0	0	0	0	0					Pxmp2	0	0	0	0	0	1	0	0	0	0	0	0	0	0
4930519D14Rik	0	0	0	0	0	0	1	0	0	0	0	0	0	0	0	0	0	0	0	0	0	0	0	0	0	0	0	0	0	0					Pycard	0	0	0	0	0	0	0	1	0	0	0	0	0	0
4930519F09Rik	0	0	0	0	0	0	0	0	0	0	0	0	0	0	0	0	0	0	0	0	0	0	0	0	0	0	0	0	0	0					Pygo1	0	0	0	0	0	1	0	0	0	0	0	0	0	0
4930519F16Rik	1	0	0	0	0	0	1	0	0	0	0	0	0	0	0	0	0	0	0	0	0	0	0	0	0	0	0	0	1	0					Rab3b	0	0	0	0	0	1	0	0	0	0	0	0	0	0
4930519F24Rik	0	0	0	0	0	0	0	0	0	0	1	0	0	0	0	1	0	0	0	0	0	0	0	0	0	0	0	0	0	0					Rab9b	0	0	0	0	0	1	0	0	0	0	0	0	0	0
4930519G04Rik	1	0	0	0	1	0	1	1	0	0	1	0	0	0	1	0	0	1	1	1	0	1	0	0	0	0	0	0	1	0					Rag1	0	0	0	0	0	0	1	0	0	0	0	0	0	0
4930519H02Rik	0	0	0	0	0	0	0	1	0	0	0	0	0	0	0	0	0	0	0	0	0	0	0	0	0	0	0	0	1	0					Rai2	0	0	0	0	0	1	0	0	0	0	0	0	0	0
4930519K11Rik	0	0	0	0	0	0	0	0	0	0	0	0	0	0	0	0	0	0	0	0	0	0	0	0	0	0	0	0	0	0					Ramp1	1	0	0	0	0	0	0	0	0	0	0	0	0	0
4930520O04Rik	0	0	0	1	0	0	1	1	0	0	0	0	0	0	0	0	0	0	0	0	0	0	0	0	0	0	0	0	0	0					Ranbp2	0	0	0	0	0	1	0	0	0	0	0	0	0	0
4930520P13Rik	0	0	0	0	0	1	1	0	0	1	1	0	0	0	1	0	0	1	0	0	0	0	0	0	0	0	0	1	0	0					Ranbp3l	0	0	0	0	0	1	0	0	0	0	0	0	0	0
4930521E06Rik	1	0	0	0	0	0	1	0	0	0	0	0	0	0	0	0	0	0	0	0	0	0	0	0	0	0	0	0	0	0					Rapgefl1	0	0	0	0	0	1	0	0	0	0	0	0	0	0
4930522H14Rik	0	0	0	0	0	0	0	0	0	0	0	0	0	0	0	0	0	0	0	0	0	0	0	0	0	0	0	0	0	0					Rara	0	0	0	0	0	1	0	0	0	0	0	0	0	0
4930522O17Rik	1	0	0	0	1	0	0	1	0	0	0	0	0	0	0	0	0	1	0	1	0	1	0	0	1	0	0	1	1	0					Rasef	0	0	0	0	0	0	0	0	0	0	0	0	0	0
4930523C07Rik	1	0	0	0	1	0	1	1	1	1	1	1	1	0	1	1	0	0	1	1	0	1	0	0	1	0	0	1	1	1					Rasgrp4	0	0	0	0	0	0	0	0	0	0	0	0	0	0
4930523O13Rik	0	0	0	0	0	0	1	0	0	0	0	0	0	0	0	0	0	0	0	0	0	0	0	0	0	0	0	0	0	0					Rb1cc1	0	0	0	0	0	0	0	0	0	0	0	0	0	0
4930524B15Rik	0	0	0	0	0	0	1	1	0	0	0	0	0	0	0	0	0	0	0	0	0	1	0	1	1	0	0	0	0	0					Rbbp8	0	0	0	0	0	0	1	0	0	0	0	0	0	0
4930524B17Rik	0	0	0	0	0	0	0	0	0	0	0	0	0	0	0	0	0	0	0	0	0	0	0	0	0	0	0	0	0	0					Rbks	0	0	0	0	0	0	0	0	0	0	0	0	0	0
4930524C18Rik	0	0	0	0	0	0	1	0	0	0	0	0	0	0	0	0	0	0	0	0	0	0	0	0	0	0	0	0	0	0					Rbm17	0	0	0	0	0	1	0	0	0	0	0	0	0	0
4930524N10Rik	0	0	0	0	0	0	0	0	0	0	0	0	0	0	0	0	0	0	0	0	0	0	0	0	0	0	0	0	0	0					Rbm26	0	0	0	0	0	1	0	0	0	0	0	0	0	0
4930524O05Rik	0	0	0	0	0	0	1	0	0	0	0	0	0	0	0	0	1	0	0	0	0	0	0	0	0	0	0	0	1	0					Rbm44	0	0	0	0	0	0	0	0	0	0	0	0	0	0
4930524O08Rik	1	0	0	0	1	0	1	1	0	0	1	0	0	0	1	0	0	0	1	0	0	1	0	0	1	0	0	1	0	1					Rbm45	0	0	0	0	0	0	0	0	0	0	0	0	0	0
4930525C09Rik	0	0	0	0	0	0	0	0	0	0	0	0	0	0	0	0	0	0	0	0	0	0	0	0	0	0	0	0	0	0					Rcan1	0	0	0	0	0	0	0	0	0	0	0	0	0	0
4930525D18Rik	0	0	0	1	0	0	1	1	0	0	0	1	0	0	0	0	0	0	0	0	0	1	0	0	1	0	0	0	1	0					Rdh1	1	0	0	0	0	0	0	0	0	0	0	0	0	0
4930525G20Rik	1	0	0	1	0	0	1	1	1	1	1	0	0	0	1	1	0	1	0	0	0	1	0	0	1	0	0	1	1	1					Rdh12	0	0	0	0	0	0	0	0	0	0	0	0	0	0
4930526I15Rik	0	0	0	0	0	0	0	0	0	0	0	0	0	0	0	0	0	0	0	0	0	0	0	0	0	0	0	0	0	0					Recql4	0	0	0	0	0	1	0	0	0	0	0	0	0	0
4930526L06Rik	1	0	0	0	0	0	1	1	1	1	0	0	0	0	0	0	0	0	0	0	0	1	0	1	1	0	0	1	0	0					Reep5	0	0	0	0	0	0	0	0	0	0	0	0	0	0
4930527F14Rik	1	0	0	1	1	1	1	1	1	1	1	1	0	1	1	0	0	1	1	1	0	1	0	0	1	0	0	0	1	1					Reg2	0	0	0	0	0	0	0	0	0	0	0	0	0	0
4930527G23Rik	0	0	0	0	0	0	0	0	0	0	0	0	0	0	0	0	0	0	0	0	0	0	0	0	0	0	0	0	0	0					Reg3b	0	0	0	0	0	0	0	0	0	0	0	0	0	0
4930528A17Rik	0	0	0	1	0	0	1	1	0	1	1	1	0	1	1	1	1	1	1	0	0	0	0	0	0	0	0	0	1	0					Reg3d	0	0	0	0	0	1	0	0	0	0	0	0	0	0
4930528D03Rik	1	0	0	0	0	0	1	1	0	1	1	0	0	0	1	0	0	1	0	0	0	0	0	0	0	0	0	0	0	0					Repin1	0	0	0	0	0	0	0	0	0	0	0	0	0	0
4930528G23Rik	0	0	0	0	0	0	0	0	0	0	0	0	0	0	0	0	0	0	0	0	0	0	0	0	0	0	0	0	0	0					Rev1	0	0	0	0	0	0	0	0	0	0	0	0	0	0
4930528H21Rik	0	0	0	0	0	0	0	0	0	0	0	0	0	0	0	0	0	0	0	0	0	0	0	0	0	0	0	0	0	0					Rfc1	0	0	0	0	0	1	0	0	0	0	0	0	0	0
4930528P14Rik	0	0	0	0	0	0	0	0	0	0	0	0	0	0	0	0	0	0	0	0	0	0	0	0	0	0	0	0	0	0					Rfc5	0	0	0	0	0	1	0	0	0	0	0	0	0	0
4930529C04Rik	1	0	0	0	0	0	1	0	0	0	1	0	0	0	0	0	0	0	0	0	0	0	0	0	0	0	0	0	0	0					Rfwd3	0	0	0	0	0	1	0	0	0	0	0	0	0	0
4930529K09Rik	0	0	0	0	0	0	0	0	0	0	0	0	0	0	0	0	0	0	0	0	0	0	0	0	0	0	0	0	0	0					Rfx6	0	0	0	0	0	1	0	0	0	0	0	0	0	0
4930529L06Rik	0	0	0	0	0	0	0	0	0	0	0	0	0	0	0	0	0	0	0	0	0	0	0	0	0	0	0	0	0	0					Rgl3	0	0	0	0	0	1	0	0	0	0	0	0	0	0
4930532I03Rik	0	0	0	0	0	0	0	0	0	0	0	0	0	0	0	0	0	0	0	0	0	0	0	0	0	0	0	0	0	0					Rgs9bp	0	0	0	0	0	1	0	0	0	0	0	0	0	0
4930532M18Rik	1	0	0	0	0	1	1	1	1	1	0	0	1	0	1	0	0	0	1	1	0	1	0	0	1	0	0	1	1	1					Rhbdd1	0	0	0	0	0	0	0	0	0	0	0	0	0	0
4930533B01Rik	0	0	0	0	0	0	0	0	0	0	0	0	0	0	0	0	0	0	0	0	0	0	0	0	0	0	0	0	0	0					Rhbdf1	0	0	0	0	0	0	0	1	0	0	0	0	0	0
4930533N22Rik	0	0	0	0	0	0	0	0	0	0	0	0	0	0	0	0	0	0	0	0	0	0	0	0	0	0	0	0	0	0					Rhobtb3	0	0	0	0	0	0	0	0	0	0	0	0	0	0
4930533P14Rik	1	0	0	0	0	0	0	1	0	0	0	0	0	0	0	0	0	0	0	0	0	0	0	0	1	0	0	1	0	0					Rhog	0	0	0	0	0	1	0	0	0	0	0	0	0	0
4930538K18Rik	1	1	1	1	0	1	1	1	1	0	1	0	0	1	1	0	0	0	1	0	0	1	0	0	1	0	0	1	1	0					Rhox10	0	0	0	0	0	1	0	0	0	0	0	0	0	0
4930539C22Rik	0	0	0	0	0	0	0	0	0	0	0	0	0	0	0	0	0	0	0	0	0	0	0	0	0	0	0	0	0	0					Rhpn2	0	0	0	0	0	1	0	0	0	0	0	0	0	0
4930539E08Rik	1	0	0	0	1	0	1	1	0	0	1	0	0	0	1	0	0	0	0	0	0	0	0	0	0	0	0	1	0	0					Rnf10	0	0	0	0	0	0	0	0	0	0	0	0	0	0
4930539J05Rik	1	1	1	1	1	1	0	1	1	1	0	1	0	1	1	1	0	0	1	1	0	1	0	0	1	0	1	1	1	0					Rnf145	0	0	0	0	0	1	0	0	0	0	0	0	0	0
4930539M17Rik	1	0	0	0	1	0	1	1	1	1	1	1	0	0	1	0	0	1	1	1	0	1	0	1	1	0	0	1	1	1					Rnf187	0	0	0	0	0	1	0	0	0	0	0	0	0	0
4930539N22Rik	1	0	0	0	1	0	0	1	0	0	1	1	0	0	1	0	0	0	0	1	0	1	0	1	1	0	0	1	1	1					Rnf220	0	0	0	0	0	0	0	1	0	0	0	0	0	0
4930540M03Rik	0	0	0	0	0	0	1	0	0	0	0	0	0	0	0	0	0	1	1	0	0	1	0	0	0	0	0	0	0	0					Rnf222	0	0	0	0	0	1	0	0	0	0	0	0	0	0
4930542C21Rik	1	0	0	0	1	0	1	1	0	1	1	1	1	0	1	1	0	1	1	1	0	1	0	1	1	0	0	1	1	0					Rnf24	0	0	0	0	0	1	0	0	0	0	0	0	0	0
4930542D17Rik	0	0	0	0	1	0	0	1	0	0	0	0	0	0	0	0	0	0	1	0	0	1	0	0	0	0	0	0	0	0					Rnf5	0	0	0	0	0	0	0	0	0	0	0	0	0	0
4930543E12Rik	0	0	0	0	1	0	1	1	0	0	1	0	0	0	1	0	0	1	1	0	0	0	0	0	1	0	0	1	0	0					Rnls	0	0	0	0	0	1	0	0	0	0	0	0	0	0
4930543N07Rik	0	0	0	0	0	0	0	0	0	0	0	0	0	0	0	0	0	0	0	0	0	0	0	0	0	0	0	0	0	0					Robo2	0	0	0	0	0	1	0	0	0	0	0	0	0	0
4930544D05Rik	0	0	0	1	0	0	1	1	0	0	0	0	0	0	0	0	0	0	0	0	0	1	0	0	0	0	0	0	0	0					Rorb	0	0	0	0	0	1	0	0	0	0	0	0	0	0
4930544G11Rik	0	0	0	0	0	0	0	0	0	0	0	0	0	0	0	0	0	0	0	0	0	0	0	0	0	0	0	0	0	0					Rpa3	0	0	0	0	0	1	0	0	0	0	0	0	0	0
4930544M13Rik	0	0	0	0	1	0	0	1	0	0	0	0	0	0	0	0	0	0	0	1	0	1	0	0	1	0	0	1	1	0					Rpgr	0	0	0	0	0	1	0	0	0	0	0	0	0	0
4930545E07Rik	0	0	0	0	0	0	1	0	0	0	0	0	0	0	0	1	0	0	0	0	0	0	0	0	0	0	0	0	0	0					Rpl22	0	0	0	0	0	1	0	0	0	0	0	0	0	0
4930545H06Rik	0	0	0	0	0	0	0	0	0	0	0	0	0	0	0	0	0	1	0	0	0	0	0	0	1	0	0	0	0	0					Rpl34	0	0	0	0	0	0	0	0	0	0	0	0	0	0
4930545L23Rik	0	0	0	0	0	0	0	0	0	0	0	0	0	0	0	0	0	1	0	0	0	1	0	0	0	0	0	0	0	0					Rpl5	0	0	0	0	0	0	0	0	0	0	0	0	0	0
4930546C10Rik	1	0	0	0	0	0	1	1	0	1	1	1	0	0	1	1	0	1	1	1	0	1	0	1	1	0	0	1	1	1					Rpn2	0	0	0	0	0	1	0	0	0	0	0	0	0	0
4930546K05Rik	1	0	0	0	1	0	1	1	0	1	1	1	0	0	1	1	0	1	1	1	0	1	0	0	1	0	0	1	1	1					Rps19	0	0	0	0	0	0	0	0	0	0	0	0	0	0
4930547E08Rik	0	0	0	1	0	0	1	1	0	1	0	0	0	1	0	1	0	1	1	1	0	1	0	0	1	0	0	0	1	1					Rps6ka4	0	0	0	0	0	1	0	0	0	0	0	0	0	0
4930547E14Rik	0	0	0	1	0	1	1	1	0	1	1	0	0	1	1	0	0	0	0	0	0	0	0	0	0	0	0	0	0	0					Rraga	0	0	0	0	0	0	0	0	0	0	0	0	0	0
4930548G14Rik	0	0	0	0	0	0	0	0	0	0	0	0	0	0	0	0	0	1	0	0	0	0	0	0	0	0	0	0	0	0					Rragb	0	0	0	0	0	1	0	0	0	0	0	0	0	0
4930548H24Rik	0	0	0	0	0	0	1	0	0	0	1	0	0	0	0	0	0	0	0	0	0	0	0	0	0	0	0	0	0	0					Rsph4a	0	0	0	0	0	1	0	0	0	0	0	0	0	0
4930548J01Rik	0	0	0	0	0	0	1	0	0	0	0	0	0	0	0	0	0	0	0	0	0	0	0	0	0	0	0	0	0	0					Rspo2	0	0	0	0	0	1	0	0	0	0	0	0	0	0
4930548K13Rik	0	0	0	0	0	0	0	0	0	0	0	0	0	0	0	0	0	0	0	0	0	0	0	0	0	0	0	0	0	0					Rsu1	0	0	0	0	0	1	0	0	0	0	0	0	0	0
4930549C01Rik	1	1	0	1	1	1	1	1	0	1	1	0	0	1	1	1	1	1	1	1	0	1	0	1	1	0	0	0	0	0					Rtn4rl2	0	0	0	0	0	0	0	0	0	0	0	0	0	0
4930549C15Rik	0	0	0	0	0	0	0	0	0	0	0	0	0	0	0	0	0	0	0	0	0	0	0	0	0	0	0	0	0	0					Rtp2	0	0	0	0	0	1	0	0	0	0	0	0	0	0
4930549G23Rik	0	0	0	1	1	0	1	1	1	0	0	0	0	1	1	0	1	1	0	1	0	1	0	0	1	0	0	0	1	0					Rttn	0	0	0	0	0	0	0	0	0	0	0	0	0	0
4930550C14Rik	1	0	0	1	0	0	1	1	0	1	0	1	0	1	1	0	0	0	0	0	0	1	0	1	1	0	0	1	0	0					Rufy2	0	0	0	0	0	1	0	0	0	0	0	0	0	0
4930550C17Rik	0	0	0	0	0	0	0	0	0	0	0	0	0	0	0	0	0	0	0	0	0	0	0	0	0	0	0	0	0	0					S100a1	0	0	0	0	0	1	0	0	0	0	0	0	0	0
4930550L24Rik	0	0	0	0	0	0	0	0	0	0	0	0	0	0	0	0	0	0	0	0	0	0	0	0	0	0	0	0	0	0					Samsn1	0	0	0	0	0	1	0	0	0	0	0	0	0	0
4930552N02Rik	0	0	0	0	0	0	1	0	0	0	0	0	0	0	0	0	0	0	0	0	0	0	0	0	0	0	0	0	0	0					Sap30	0	0	0	0	0	1	0	0	0	0	0	0	0	0
4930552P12Rik	0	0	0	1	1	0	0	1	0	0	1	1	0	0	1	1	0	0	1	1	0	1	0	0	1	0	0	1	1	1					Sbf1	0	0	0	0	0	0	0	0	0	0	0	0	0	0
4930553C11Rik	0	0	0	0	0	0	0	0	0	0	0	0	0	0	0	0	0	0	0	0	0	0	0	0	0	0	0	0	0	0					Scamp3	0	0	0	0	0	1	0	0	0	0	0	0	0	0
4930553E22Rik	0	0	0	0	0	0	0	0	0	0	0	0	0	0	0	0	0	0	0	0	0	0	0	0	0	0	0	0	0	0					Scfd1	0	0	0	0	0	1	0	0	0	0	0	0	0	0
4930554C24Rik	0	0	0	0	0	0	0	0	0	0	0	0	0	0	0	0	0	0	0	0	0	0	0	0	0	0	0	0	0	0					Scg2	0	0	0	0	0	0	0	0	0	0	0	0	0	0
4930554G24Rik	0	0	0	0	0	0	0	0	0	0	0	0	0	0	0	0	0	0	0	0	0	0	0	0	0	0	0	0	0	0					Scgb1c1	0	0	0	0	0	0	0	0	0	0	0	0	0	0
4930554H23Rik	0	0	0	0	0	0	0	0	0	0	0	0	0	0	0	0	0	0	0	0	0	0	0	0	0	0	0	0	0	0					Sclt1	0	0	0	0	0	1	0	0	0	0	0	0	0	0
4930554I06Rik	0	0	0	0	0	0	0	0	0	0	0	0	0	0	0	0	0	0	0	0	0	0	0	0	0	0	0	0	0	0					Scn1b	0	0	0	0	0	0	0	0	0	0	0	0	0	0
4930555B11Rik	1	1	0	1	1	0	0	0	0	1	1	1	0	0	1	0	0	0	1	1	0	0	1	0	0	0	0	0	1	0					Scn3b	0	0	0	0	0	0	0	1	0	0	0	0	0	0
4930555B12Rik	0	0	0	0	0	0	0	0	0	0	0	0	0	0	0	0	0	0	0	0	0	0	0	0	0	0	0	0	0	0					Scn5a	0	0	0	0	0	1	0	0	0	0	0	0	0	0
4930555G01Rik	1	0	0	0	0	0	0	0	0	0	0	0	0	0	0	0	0	0	0	0	0	0	0	0	0	0	0	1	0	0					Scn7a	0	0	0	0	0	1	0	0	0	0	0	0	0	0
4930555G21Rik	0	0	0	0	0	0	0	0	0	0	0	0	0	0	0	0	0	0	0	0	0	0	0	0	0	0	0	0	0	0					Sdcbp2	0	0	0	0	0	1	0	0	0	0	0	0	0	0
4930555K05Rik	0	0	0	0	0	0	0	0	0	0	0	0	0	0	0	0	0	0	0	0	0	0	0	0	0	0	0	0	0	0					Sdhaf2	0	0	0	0	0	1	0	0	0	0	0	0	0	0
4930556C24Rik	0	0	0	1	0	0	1	0	0	1	0	0	0	0	0	0	0	0	0	0	0	0	0	0	1	0	0	1	0	0					Sell	0	0	0	0	0	0	0	0	0	0	0	0	0	0
4930556G01Rik	0	0	0	0	0	0	0	1	0	0	0	0	0	0	0	0	0	0	0	0	0	0	0	0	0	0	0	1	0	0					Sema4a	0	0	0	0	0	0	0	0	0	0	0	0	0	0
4930556J02Rik	0	0	0	0	0	0	1	1	0	0	1	0	0	0	1	0	0	0	0	0	0	0	0	0	0	0	0	0	1	0					Sema6b	0	0	0	0	0	1	0	0	0	0	0	0	0	0
4930556M19Rik	1	0	0	1	1	0	1	1	0	1	1	1	0	1	1	0	1	1	1	1	0	1	0	0	1	0	0	1	1	0					Sema6c	0	0	0	0	0	0	0	0	0	0	0	0	0	0
4930556N09Rik	0	0	0	0	0	0	0	0	0	0	0	0	0	0	0	0	0	0	0	0	0	0	0	0	0	0	0	0	0	0					Serpina3j	0	0	0	0	0	0	0	0	0	0	0	0	0	0
4930556N13Rik	1	0	1	1	0	1	1	0	1	1	1	1	1	1	1	1	1	1	0	1	0	1	0	0	1	0	1	1	1	0					Serpina5	0	0	0	0	0	0	0	0	0	0	0	0	0	0
4930557A04Rik	0	0	0	0	0	0	0	0	0	0	0	0	0	0	0	0	0	0	0	0	0	0	0	0	0	0	0	0	0	0					Serpina6	0	0	0	0	0	1	0	0	0	0	0	0	0	0
4930557F10Rik	1	0	0	1	1	0	1	1	0	1	1	1	0	0	0	1	0	1	1	0	0	0	0	0	1	0	0	1	0	0					Serpina7	0	0	0	0	0	1	0	0	0	0	0	0	0	0
4930557J02Rik	0	0	0	0	0	0	0	0	0	0	0	0	0	0	0	0	0	0	0	0	0	0	0	0	0	0	0	0	0	0					Serpinb5	0	0	0	0	0	1	0	0	0	0	0	0	0	0
4930557K07Rik	0	0	0	0	0	0	0	0	0	0	0	0	0	0	0	0	0	0	0	0	0	0	0	0	0	0	0	0	0	0					Serpinb8	0	0	0	0	0	1	0	0	0	0	0	0	0	0
4930558C23Rik	1	0	0	0	0	0	1	1	0	0	0	1	0	0	1	0	0	0	0	1	0	1	0	0	1	0	0	1	1	1					Serpini1	0	0	0	0	0	1	0	0	0	0	0	0	0	0
4930558F17Rik	0	0	0	0	0	0	0	0	0	0	0	0	0	0	0	0	0	0	0	0	0	0	0	0	0	0	0	0	0	0					Setd1b	0	0	0	0	0	0	0	0	0	0	0	0	0	0
4930558G05Rik	0	0	0	0	0	0	0	0	0	0	0	0	0	0	0	0	0	0	0	0	0	1	0	0	0	0	0	0	0	0					Sez6l2	0	0	0	0	0	1	0	0	0	0	0	0	0	0
4930558J18Rik	1	0	0	1	1	0	1	1	1	1	0	0	0	1	1	1	1	1	1	0	0	0	0	1	1	0	0	1	0	1					Sf3a2	0	0	0	0	0	0	0	0	0	0	0	0	0	0
4930558K02Rik	1	0	0	1	0	1	1	1	1	1	1	1	0	1	1	1	1	1	1	1	0	1	0	0	1	0	0	1	1	1					Sf3b1	0	0	0	0	0	1	0	0	0	0	0	0	0	0
4930559C10Rik	0	0	0	0	0	0	0	0	0	0	0	0	0	0	0	0	0	0	0	0	0	0	0	0	0	0	0	0	0	0					Sgms1	0	0	0	0	0	1	0	0	0	0	0	0	0	0
4930562C15Rik	0	0	0	0	0	0	1	0	0	0	1	0	0	0	0	0	0	0	0	0	0	0	0	0	0	0	0	0	0	0					Sh2d1a	0	0	0	0	0	1	0	0	0	0	0	0	0	0
4930562F07Rik	1	0	0	0	0	0	1	0	0	0	0	0	0	0	0	0	0	0	0	0	0	1	0	0	1	0	0	0	0	0					Shbg	0	0	0	0	0	0	0	0	0	0	0	0	0	0
4930563D23Rik	1	0	0	0	0	1	1	1	1	1	1	0	0	0	1	0	0	1	1	1	0	0	0	0	1	0	0	1	1	1					Shfm1	0	0	0	0	0	0	1	0	0	0	0	0	0	0
4930563E18Rik	0	0	0	0	0	0	0	0	0	0	0	1	0	0	0	0	0	0	0	0	0	0	0	0	0	0	0	0	0	0					Shisa2	0	0	0	0	0	0	0	0	0	0	0	0	0	0
4930563E22Rik	1	0	1	1	0	0	1	1	1	1	1	0	0	1	0	1	1	1	1	1	0	0	0	0	1	0	0	1	1	0					Shoc2	0	0	0	0	0	1	0	0	0	0	0	0	0	0
4930563F08Rik	0	0	0	0	0	0	1	0	0	0	0	0	0	0	0	0	0	0	0	0	0	1	0	0	0	0	0	0	0	0					Skint5	0	0	0	0	0	1	0	0	0	0	0	0	0	0
4930563H07Rik	0	0	0	0	0	0	1	1	0	0	1	0	0	0	0	0	0	0	0	0	0	0	0	0	0	0	0	0	0	0					Skp1a	0	0	0	0	0	1	0	0	0	0	0	0	0	0
4930563M20Rik	1	0	0	0	1	0	1	1	1	1	0	0	0	0	0	0	0	0	0	0	0	1	0	0	1	0	0	1	1	1					Slamf8	0	0	0	0	0	1	0	0	0	0	0	0	0	0
4930564B18Rik	0	0	0	0	0	0	1	0	0	0	1	0	0	0	0	0	0	1	0	0	0	0	0	0	0	0	0	0	0	0					Slc12a1	0	0	0	0	0	0	0	0	0	0	0	0	0	0
4930564C03Rik	0	0	0	0	0	0	0	0	0	0	0	0	0	0	0	0	0	0	0	0	0	0	0	0	0	0	0	0	0	0					Slc12a4	0	0	0	0	0	1	0	0	0	0	0	0	0	0
4930564D02Rik	1	0	0	1	1	0	1	1	0	1	1	1	0	1	1	0	0	1	0	1	0	1	0	0	1	0	0	1	1	0					Slc13a1	0	0	0	0	0	1	0	0	0	0	0	0	0	0
4930565D16Rik	0	0	0	0	1	0	1	0	0	1	1	0	0	0	1	0	0	1	1	0	0	1	0	0	1	0	0	0	1	0					Slc16a7	0	0	0	0	0	0	0	0	0	0	0	0	0	0
4930565N06Rik	0	0	0	0	0	0	1	1	0	0	1	0	0	0	1	0	0	1	0	0	0	0	0	0	1	0	0	1	0	0					Slc17a5	0	0	0	0	0	1	0	0	0	0	0	0	0	0
4930567H12Rik	1	0	0	1	1	0	1	1	0	0	1	0	0	1	1	0	0	1	1	1	0	0	0	0	1	0	0	0	1	0					Slc1a2	0	0	0	0	0	1	0	0	0	0	0	0	0	0
4930567H17Rik	0	0	0	0	0	0	0	0	0	0	0	0	0	0	0	0	0	0	0	0	0	0	0	0	0	0	0	0	0	0					Slc22a16	0	0	0	0	0	1	0	0	0	0	0	0	0	0
4930567J20Rik	0	0	0	0	0	0	1	0	0	0	0	0	0	0	0	0	0	0	0	0	0	0	0	0	0	0	0	0	0	0					Slc24a2	0	0	0	0	0	0	0	0	0	0	0	0	0	0
4930567K12Rik	0	0	0	0	0	0	0	0	0	0	0	0	0	0	0	0	0	0	0	0	0	0	0	0	0	0	0	0	0	0					Slc25a27	0	0	0	0	0	1	0	0	0	0	0	0	0	0
4930567K20Rik	0	0	0	0	0	0	0	1	1	0	0	0	0	0	0	0	0	0	0	0	0	1	0	0	0	0	0	1	0	0					Slc25a47	0	0	0	0	0	1	0	0	0	0	0	0	0	0
4930568D16Rik	1	0	0	0	1	0	1	0	0	0	1	0	0	0	0	0	0	0	0	0	0	0	0	0	0	0	0	0	0	0					Slc27a5	0	0	0	0	0	0	0	0	0	0	0	0	0	0
4930568E12Rik	0	0	0	0	0	0	0	0	0	0	0	0	0	0	0	0	0	0	1	0	0	0	0	0	0	0	0	0	0	0					Slc2a6	0	0	0	0	0	1	0	0	0	0	0	0	0	0
4930568G15Rik	1	0	0	0	1	0	1	1	1	1	0	1	1	0	1	0	0	1	1	1	1	1	0	1	1	0	0	0	1	0					Slc2a8	0	0	0	0	0	1	0	0	0	0	0	0	0	0
4930570G19Rik	0	0	0	0	0	1	1	1	0	0	0	0	0	0	0	0	1	1	0	0	0	1	0	0	0	0	0	0	0	0					Slc33a1	0	0	0	0	0	1	0	0	0	0	0	0	0	0
4930571K23Rik	0	0	0	0	0	0	1	0	0	0	0	0	0	0	0	0	0	0	0	0	0	0	0	0	0	0	0	0	0	0					Slc35e1	0	0	0	0	0	0	0	0	0	0	0	0	0	0
4930571O06Rik	0	0	0	0	1	0	1	1	0	0	0	0	0	0	0	0	0	1	1	0	0	1	0	0	1	0	0	1	0	0					Slc35f1	0	0	0	0	0	0	0	0	0	0	0	0	0	0
4930572K03Rik	0	0	0	0	0	0	0	0	0	0	0	0	0	0	0	0	0	0	0	0	0	0	0	0	0	0	0	0	0	0					Slc35f4	0	0	0	0	0	1	0	0	0	0	0	0	0	0
4930572O03Rik	1	1	1	1	1	1	1	1	1	1	0	0	1	1	1	1	1	0	1	0	1	1	0	1	0	0	1	1	0	1					Slc36a4	0	0	0	0	0	0	0	0	0	0	0	0	0	0
4930572O13Rik	0	0	0	0	0	0	0	0	0	0	0	0	0	0	0	0	0	0	0	0	0	0	0	0	0	0	0	0	0	0					Slc38a5	0	0	0	0	0	1	0	0	0	0	0	0	0	0
4930573O16Rik	1	0	0	0	0	0	1	1	0	0	1	0	0	0	1	0	0	0	0	0	0	1	0	0	1	0	0	1	0	1					Slc39a9	0	0	0	1	0	0	0	0	0	0	0	0	0	0
4930577N17Rik	1	0	0	1	0	1	0	1	1	1	1	0	0	1	1	1	0	0	1	1	0	1	0	1	1	0	0	0	1	0					Slc5a10	0	0	0	0	0	0	0	1	0	0	0	0	0	0
4930578C19Rik	0	0	0	0	0	0	1	0	0	0	0	0	0	0	0	0	0	0	0	0	0	0	0	0	0	0	0	0	0	0					Slc5a7	0	0	0	0	0	0	0	0	0	0	0	0	0	0
4930578E11Rik	0	0	0	0	0	0	0	0	0	0	0	0	0	0	0	0	0	0	0	0	0	0	0	0	0	0	0	0	0	0					Slc6a4	0	0	0	0	0	1	0	0	0	0	0	0	0	0
4930578I06Rik	0	0	0	0	0	0	0	0	0	0	0	0	0	0	0	0	0	1	1	0	0	1	0	0	0	0	0	0	0	0					Slc9a2	0	0	0	0	0	0	0	0	0	0	0	0	0	0
4930578M01Rik	1	0	0	1	0	1	0	1	1	1	1	1	1	1	1	1	0	1	1	1	0	1	0	0	1	0	0	1	1	0					Slco1c1	0	0	0	0	0	1	0	0	0	0	0	0	0	0
4930578N18Rik	1	0	0	0	0	0	1	0	0	0	0	0	0	0	0	0	0	0	0	0	0	0	0	0	0	0	0	0	0	0					Slfn5	0	0	0	0	0	0	0	1	0	0	0	0	0	0
4930579F01Rik	0	0	0	0	0	0	1	1	1	1	0	0	0	0	1	0	0	0	1	0	0	0	0	0	1	0	0	0	1	0					Slfn8	0	0	0	0	0	1	0	0	0	0	0	0	0	0
4930579G18Rik	1	0	0	1	0	0	1	1	1	1	1	0	0	1	1	1	1	1	1	1	0	0	0	0	1	0	0	1	1	0					Slit2	0	0	0	0	0	1	0	0	0	0	0	0	0	0
4930579G24Rik	1	0	0	1	1	0	0	1	0	1	1	0	0	1	1	1	0	0	1	1	0	0	0	0	1	0	0	1	0	0					Slitrk5	0	0	0	0	0	0	0	0	0	0	0	0	0	0
4930579H20Rik	0	0	0	0	0	0	0	0	0	0	0	0	0	0	0	0	0	0	0	0	0	0	0	0	0	0	0	0	0	0					Slitrk6	0	0	0	0	0	1	0	0	0	0	0	0	0	0
4930579J19Rik	0	0	0	0	0	0	0	0	0	0	0	0	0	0	0	0	0	0	0	0	0	0	0	0	0	0	0	0	0	0					Slmo2	0	0	0	0	0	1	0	0	0	0	0	0	0	0
4930579K19Rik	1	0	0	1	0	1	0	1	0	1	0	1	0	1	1	1	0	1	1	1	0	1	0	0	1	0	1	1	0	0					Smad9	0	0	0	0	0	1	0	0	0	0	0	0	0	0
4930579P08Rik	0	0	0	0	0	0	0	0	0	0	0	0	0	0	0	0	0	0	0	0	0	0	0	0	0	0	0	0	0	0					Smarcc1	0	0	0	0	0	0	0	0	0	0	0	0	0	0
4930581F22Rik	0	1	0	1	1	0	0	1	0	0	0	0	1	1	0	0	0	0	0	0	0	0	0	0	1	0	0	0	1	0					Smarcd3	0	0	0	0	0	0	1	0	0	0	0	0	0	0
4930583K01Rik	0	0	0	1	0	0	1	1	1	1	0	0	0	1	0	0	0	1	0	1	0	0	0	0	1	0	0	0	1	0					Smek1	0	0	0	0	0	0	0	0	0	0	0	0	0	0
4930583P06Rik	0	0	0	0	0	0	0	1	0	0	0	0	0	0	0	0	0	0	0	0	0	1	0	1	0	0	0	0	0	0					Smo	0	0	0	0	0	1	0	0	0	0	0	0	0	0
4930584F24Rik	0	0	0	0	0	0	0	1	0	0	0	0	0	0	0	0	0	0	0	0	0	1	0	0	0	0	0	1	0	0					Smpx	0	0	0	0	0	1	0	0	0	0	0	0	0	0
4930586N03Rik	0	0	0	0	0	0	0	0	0	0	0	0	0	0	0	0	0	0	0	0	0	0	0	0	0	0	0	0	0	0					Sms	0	0	0	0	0	1	0	0	0	0	0	0	0	0
4930587E11Rik	0	0	0	0	0	0	0	0	0	0	0	0	0	0	0	0	0	0	0	0	0	0	0	0	0	0	0	0	0	0					Smtnl2	0	0	0	0	0	0	1	0	0	0	0	0	0	0
4930590J08Rik	1	0	0	0	0	0	1	0	0	1	1	0	0	0	1	0	0	0	0	0	0	1	0	0	0	0	0	0	1	0					Snd1	0	0	0	0	0	0	0	0	0	0	0	0	0	0
4930590L20Rik	0	0	0	0	0	0	1	0	0	0	0	0	0	0	0	0	0	0	0	0	0	0	0	0	0	0	0	0	0	0					Snora20	0	0	0	0	0	1	0	0	0	0	0	0	0	0
4930591A17Rik	0	0	0	0	0	0	0	0	0	0	0	0	0	0	0	0	0	0	0	0	0	0	0	0	0	0	0	0	0	0					Snord104	0	0	0	0	0	1	0	0	0	0	0	0	0	0
4930591E09Rik	0	0	0	0	0	0	0	0	0	0	0	0	0	0	0	0	0	0	0	0	0	0	0	0	0	0	0	0	0	0					Snord15b	0	0	0	0	0	1	0	0	0	0	0	0	0	0
4930592A05Rik	0	0	0	0	0	0	0	0	0	0	0	0	0	0	0	0	0	0	0	0	0	1	0	0	0	0	0	1	0	0					Snph	0	0	0	0	0	1	0	0	0	0	0	0	0	0
4930592I03Rik	0	0	0	0	1	0	1	1	0	0	0	0	0	0	0	0	0	1	1	0	0	1	0	0	1	0	0	0	0	0					Snrpd1	0	0	0	0	0	0	0	0	0	0	0	0	0	0
4930593A02Rik	0	0	0	1	1	0	1	0	0	0	0	0	1	1	0	0	0	1	1	0	0	1	0	0	1	0	0	1	1	0					Sorcs1	0	0	0	0	0	0	0	0	0	0	0	0	0	0
4930593C16Rik	1	0	1	1	1	1	1	1	1	1	1	1	0	1	1	1	1	1	1	1	0	1	1	1	1	0	0	1	1	1					Sort1	0	0	0	0	0	0	0	0	0	0	0	0	0	0
4930594C11Rik	0	0	0	0	0	0	0	1	0	0	0	0	0	0	1	0	0	0	0	0	0	1	0	0	1	0	0	0	1	0					Sox6	0	0	0	0	0	0	0	0	0	0	0	0	0	0
4930594O21Rik	1	0	0	0	0	0	1	1	0	1	1	1	0	0	1	1	0	1	1	0	0	1	0	0	1	0	0	0	1	1					Spib	0	0	0	0	0	0	0	0	0	0	0	0	0	0
4930595D18Rik	0	0	0	0	0	0	0	0	0	0	0	0	0	0	0	0	0	0	0	0	0	0	0	0	0	0	0	0	0	0					Spire2	0	0	0	0	0	1	0	0	0	0	0	0	0	0
4930595M18Rik	0	0	0	0	0	0	0	0	0	0	0	0	0	0	0	0	0	0	0	0	0	0	0	0	0	0	0	0	0	0					Sprr4	0	0	0	0	0	0	0	0	0	0	0	0	0	0
4930596D02Rik	0	0	0	0	0	0	0	0	0	0	0	0	0	0	0	0	0	0	0	0	0	0	0	0	0	0	0	0	0	0					Srgap2	0	0	0	0	0	0	0	0	0	0	0	0	0	0
4930596I21Rik	0	0	0	1	0	0	0	1	1	1	0	0	1	1	1	0	0	1	1	1	0	1	0	0	1	0	0	1	1	0					Srpx	0	0	0	0	0	0	0	0	0	0	0	0	0	0
4930597A21Rik	1	0	0	0	0	0	1	0	0	1	1	0	0	0	1	0	0	1	1	0	0	0	0	0	1	0	0	1	0	0					Srrm4	0	0	0	0	0	1	0	0	0	0	0	0	0	0
4930597G03Rik	0	0	0	0	0	0	1	0	0	0	0	0	0	0	0	0	0	0	0	0	0	0	0	0	0	0	0	0	0	0					Srsf5	0	0	0	0	0	0	0	0	0	0	0	0	0	0
4930598F16Rik	1	0	0	0	1	1	0	1	1	1	1	1	0	0	1	0	0	1	1	1	0	1	0	1	1	0	0	1	1	1					Srsf9	0	0	0	0	0	1	0	0	0	0	0	0	0	0
4930599N23Rik	1	0	0	1	1	0	1	1	1	1	0	0	0	0	1	1	0	1	0	1	0	1	0	0	1	0	0	1	1	1					Ssbp4	0	0	0	0	0	1	0	0	0	0	0	0	0	0
4931402G19Rik	1	0	0	0	0	0	1	0	0	0	1	0	0	0	1	0	0	1	1	0	0	0	0	0	0	0	0	0	0	0					Ssr3	0	0	0	0	0	1	0	0	0	0	0	0	0	0
4931403E22Rik	0	0	0	0	0	0	1	0	0	0	0	0	0	0	0	0	0	0	0	0	0	1	0	0	0	0	0	0	0	0					St13	0	0	0	0	0	1	0	0	0	0	0	0	0	0
4931403G20Rik	1	0	0	0	1	0	0	1	0	0	0	0	0	0	0	0	0	1	1	0	0	1	0	0	1	0	0	0	0	0					St7l	0	0	0	0	0	1	0	0	0	0	0	0	0	0
4931406B18Rik	0	0	0	0	0	0	1	0	0	0	1	0	0	0	1	0	0	0	0	0	0	1	0	0	0	0	0	0	0	0					Stap2	0	0	0	0	0	0	0	0	0	0	0	0	0	0
4931406C07Rik	1	0	0	1	0	1	1	0	1	1	1	0	0	1	1	1	0	1	1	0	0	1	0	0	1	0	1	1	1	0					Stau2	0	0	0	0	0	1	0	0	0	0	0	0	0	0
4931406H21Rik	0	0	0	0	0	0	1	1	0	0	1	0	0	0	0	0	0	1	0	0	0	0	0	0	1	0	0	1	0	0					Stk32b	0	0	0	0	0	1	0	0	0	0	0	0	0	0
4931406P16Rik	1	0	0	0	0	0	1	1	1	1	1	1	1	0	1	1	0	1	1	1	0	1	0	1	1	1	0	1	1	1					Stmn1	0	0	0	0	0	0	0	0	0	0	0	0	0	0
4931408C20Rik	1	1	0	0	1	1	0	1	0	1	0	1	1	1	0	0	1	0	0	0	1	1	0	0	0	1	1	1	0	1					Ston2	0	0	0	0	0	1	0	0	0	0	0	0	0	0
4931408D14Rik	1	0	0	0	0	0	1	0	0	0	1	0	0	0	1	0	0	1	1	0	0	0	0	0	0	0	0	0	0	0					Sucnr1	0	0	0	0	0	1	0	0	0	0	0	0	0	0
4931409K22Rik	0	0	0	0	0	0	0	0	0	0	0	0	0	0	0	0	0	0	0	0	0	0	0	0	0	0	0	1	0	0					Suds3	0	0	0	0	0	1	0	0	0	0	0	0	0	0
4931412M21	0	0	0	0	0	0	1	1	0	0	1	0	0	0	0	0	0	0	0	0	0	0	0	0	0	0	0	0	0	0					Sugp2	0	0	0	0	0	1	0	0	0	0	0	0	0	0
4931414P19Rik	1	0	0	1	1	0	1	1	1	1	1	0	1	1	1	1	1	1	1	1	1	0	0	0	1	0	0	1	1	0					Sult1d1	0	0	0	0	0	1	0	0	0	0	0	0	0	0
4931417E11Rik	0	0	0	0	0	0	0	0	0	0	0	0	0	0	0	0	0	0	0	0	0	1	0	0	0	0	0	0	0	0					Susd3	0	0	0	0	0	0	0	1	0	0	0	0	0	0
4931419H13Rik	1	0	0	0	0	0	1	1	0	1	0	0	0	0	1	0	0	0	0	0	0	0	0	0	1	0	0	0	0	0					Svip	0	0	0	0	0	0	0	0	0	0	0	0	0	0
4931420L22Rik	0	0	0	0	0	0	0	0	0	0	0	0	0	0	0	0	0	0	0	0	0	0	0	0	0	0	0	0	0	0					Svop	0	0	0	0	0	0	0	0	0	0	0	0	0	0
4931423N10Rik	0	0	0	0	0	0	1	0	0	0	0	0	0	0	0	0	0	0	0	0	0	0	0	0	0	0	0	0	0	0					Svs6	0	0	0	0	0	1	0	0	0	0	0	0	0	0
4931428F04Rik	1	0	0	1	1	1	1	1	1	1	1	0	1	1	1	1	1	1	1	1	0	1	0	0	1	0	0	1	1	1					Syce3	0	0	0	0	1	0	0	0	0	0	0	0	0	0
4931428L18Rik	1	0	0	0	1	0	1	1	0	0	1	0	0	0	1	0	0	1	1	0	0	1	0	0	1	0	0	1	0	0					Sycp2	0	0	0	0	0	1	0	0	0	0	0	0	0	0
4931429I11Rik	1	0	0	0	1	0	1	1	0	0	1	0	0	0	1	0	0	1	1	0	0	1	0	0	1	0	0	1	0	0					Synm	0	0	0	0	0	1	0	0	0	0	0	0	0	0
4931429L15Rik	1	0	0	0	0	1	1	1	1	1	1	0	1	0	1	1	0	1	0	0	0	1	0	0	1	0	0	1	1	0					Synrg	0	0	0	0	0	0	0	0	0	0	0	0	0	0
4931429P17Rik	0	0	0	0	0	0	1	1	0	0	0	0	0	0	0	0	0	0	1	0	0	1	0	0	0	0	0	0	1	0					Sytl4	0	0	0	0	0	1	0	0	0	0	0	0	0	0
4931430N09Rik	1	0	0	0	1	0	0	1	1	1	1	1	1	0	1	0	0	0	0	1	0	1	0	1	1	0	0	1	1	1					Sytl5	0	0	0	0	0	1	0	0	0	0	0	0	0	0
4931431B13Rik	1	0	0	0	0	0	1	0	0	0	1	0	0	0	1	0	0	0	0	0	0	0	0	0	0	0	0	1	0	0					Tada1	0	0	0	0	0	0	0	0	0	0	0	0	0	0
4931431C16Rik	1	0	0	1	0	1	1	1	1	1	1	0	0	1	1	0	1	1	1	1	0	1	0	0	0	0	0	0	1	0					Taf1c	0	0	0	0	0	1	0	0	0	0	0	0	0	0
4931431F19Rik	0	0	0	0	0	0	0	0	0	0	0	0	0	0	0	0	0	0	0	0	0	0	0	0	0	0	0	0	0	0					Tapbp	0	0	0	0	0	1	0	0	0	0	0	0	0	0
4931440F15Rik	1	0	0	0	1	0	0	1	1	1	1	0	0	0	0	0	0	0	0	1	0	1	0	1	1	0	0	0	0	1					Tas2r113	0	0	0	0	0	0	0	0	0	0	0	0	0	0
4931440J10Rik	1	0	1	1	1	0	1	1	1	1	1	0	0	1	1	1	0	1	1	1	0	1	0	0	1	0	0	1	1	1					Tas2r123	0	0	0	0	0	1	0	0	0	0	0	0	0	0
4931440P22Rik	0	0	0	1	1	0	1	1	1	1	1	0	1	1	1	1	0	1	1	1	0	1	0	0	1	0	0	0	0	0					Tas2r129	0	0	0	0	0	1	0	0	0	0	0	0	0	0
4932411E22Rik	1	0	0	0	0	0	1	0	0	0	1	0	0	0	1	0	0	0	0	0	0	1	0	0	0	0	0	0	1	0					Tas2r139	0	0	0	0	0	1	0	0	0	0	0	0	0	0
4932411N23Rik	0	0	0	0	0	0	0	0	0	0	0	0	0	0	0	0	0	0	0	0	0	0	0	0	0	0	0	0	0	0					Tbc1d10b	0	0	0	0	0	0	0	0	0	0	0	0	0	0
4932412D23Rik	1	0	0	1	1	0	1	1	0	0	1	0	0	1	0	0	0	1	0	0	0	1	0	0	1	0	0	0	1	0					Tbc1d5	0	0	0	0	0	0	0	1	0	0	0	0	0	0
4932413F04Rik	1	0	0	0	0	0	1	1	1	1	1	0	0	0	1	0	0	0	0	0	0	1	0	0	1	0	0	1	1	1					Tbl1x	0	0	0	0	0	1	0	0	0	0	0	0	0	0
4932414J04Rik	0	0	0	0	0	0	0	0	0	0	0	0	0	0	0	0	0	0	0	0	0	0	0	0	0	0	0	0	0	0					Tbp	0	0	0	0	0	0	0	0	0	0	0	0	0	0
4932414N04Rik	0	0	0	0	0	0	1	0	0	0	0	0	0	0	0	0	0	1	1	0	0	0	0	0	0	0	0	0	0	0					Tbx4	0	0	0	0	0	1	0	0	0	0	0	0	0	0
4932415M13Rik	0	0	0	0	0	0	0	0	0	0	0	0	0	0	0	0	0	1	0	0	0	0	0	0	0	0	0	0	0	0					Tceal3	0	0	0	0	0	1	0	0	0	0	0	0	0	0
4932416H05Rik	0	0	0	1	0	1	0	1	0	1	1	1	0	1	1	1	0	0	0	0	0	1	0	0	1	0	1	0	1	0					Tchp	0	0	0	0	0	0	0	0	0	0	0	0	0	0
4932416K20Rik	0	0	0	0	0	0	1	0	0	0	0	0	0	0	0	0	0	0	0	0	0	0	0	0	0	0	0	0	0	0					Tctn2	0	0	0	0	0	1	0	0	0	0	0	0	0	0
4932418E24Rik	1	0	0	0	1	0	1	1	1	0	1	0	1	0	1	0	0	1	1	1	0	1	0	0	1	0	0	1	1	0					Tecrl	0	0	0	0	0	0	0	0	0	0	0	0	0	0
4932429P05Rik	0	0	0	0	0	0	0	0	0	0	0	0	0	0	0	0	0	0	0	0	0	0	0	0	0	0	0	0	0	0					Tex11	0	0	0	0	0	1	0	0	0	0	0	0	0	0
4932435O22Rik	1	0	0	0	1	1	1	1	1	1	1	1	0	0	1	1	0	0	1	1	0	1	0	1	1	0	0	1	1	1					Tex12	0	0	0	0	0	1	0	0	0	0	0	0	0	0
4932438A13Rik	1	0	0	1	0	0	1	0	1	1	1	0	0	1	1	1	0	1	0	1	0	1	0	0	0	0	0	0	1	0					Tex15	0	0	0	0	0	1	0	0	0	0	0	0	0	0
4932438H23Rik	1	0	0	0	0	0	1	1	0	1	1	0	0	0	1	1	0	1	0	0	0	1	0	0	1	0	0	1	1	0					Tex19.2	0	0	0	0	0	1	0	0	0	0	0	0	0	0
4932441J04Rik	1	0	0	0	0	0	1	1	0	0	0	1	0	0	1	0	0	1	1	1	0	1	0	0	1	0	0	0	1	1					Tgfb1	0	0	0	0	0	1	0	0	0	0	0	0	0	0
4932443I19Rik	0	0	0	0	0	0	1	0	0	0	1	1	0	0	0	0	0	0	0	0	0	0	0	0	1	0	0	0	1	0					Tgfbr3	0	0	0	0	0	0	0	0	0	0	0	0	0	0
4932702P03Rik	0	0	0	0	0	0	1	0	0	0	0	0	0	0	0	0	0	0	0	0	0	1	0	0	0	0	0	0	0	0					Tgm5	0	0	0	0	0	0	0	0	0	0	0	0	0	0
4933400A11Rik	0	0	0	0	0	0	1	0	0	0	0	0	0	0	0	0	0	0	0	0	0	0	0	0	0	0	0	0	0	0					Ticam1	0	0	0	0	0	1	0	0	0	0	0	0	0	0
4933400B14Rik	0	0	0	0	0	0	0	0	0	0	0	0	0	0	0	0	0	0	0	0	0	0	0	0	0	0	0	0	0	0					Tigit	0	0	0	0	0	1	0	0	0	0	0	0	0	0
4933400C23Rik	0	0	0	0	0	0	1	0	0	0	0	0	0	0	0	0	0	0	0	0	0	0	0	0	0	0	0	0	0	0					Tln1	0	0	0	0	0	0	0	0	0	0	0	0	0	0
4933400F21Rik	0	0	0	0	1	0	1	0	0	0	0	0	0	0	0	0	0	0	0	1	0	0	0	0	1	0	0	0	1	0					Tlr13	0	0	0	0	0	1	0	0	0	0	0	0	0	0
4933400L20Rik	0	0	0	0	0	0	0	0	0	0	0	0	0	0	0	0	0	0	0	0	0	0	0	0	0	0	0	0	0	0					Tm9sf2	0	0	0	0	0	1	0	0	0	0	0	0	0	0
4933401B06Rik	0	0	0	0	0	0	0	0	0	0	0	0	0	0	0	0	0	0	0	0	0	0	0	0	0	0	0	0	0	0					Tmc4	0	0	0	0	0	1	0	0	0	0	0	0	0	0
4933401D09Rik	1	0	0	0	0	0	1	0	0	0	1	0	0	0	1	1	0	0	0	0	0	1	0	0	1	0	0	1	1	0					Tmc8	0	0	0	0	0	1	0	0	0	0	0	0	0	0
4933401H06Rik	1	0	0	0	0	0	1	1	1	1	1	1	1	0	1	0	0	1	1	0	0	0	0	0	1	0	0	1	1	0					Tmcc3	0	0	0	0	0	0	0	0	0	0	0	0	0	0
4933402C06Rik	0	0	0	0	1	0	1	0	0	0	0	0	0	0	0	0	0	0	0	0	0	0	0	0	1	0	0	0	0	0					Tmed5	0	0	0	0	0	1	0	0	0	0	0	0	0	0
4933402D24Rik	0	0	0	0	0	0	1	0	0	0	0	0	0	0	0	0	0	0	0	0	0	0	0	0	0	0	0	0	0	0					Tmed6	0	0	0	0	0	1	0	0	0	0	0	0	0	0
4933402E13Rik	0	0	0	0	1	0	1	0	0	0	0	0	0	0	0	0	0	0	0	0	0	0	0	0	1	0	0	0	0	0					Tmem101	0	0	0	0	0	1	0	0	0	0	0	0	0	0
4933402J07Rik	0	0	0	0	0	0	1	0	0	0	0	0	0	0	0	0	0	0	0	0	0	0	0	0	0	0	0	0	0	0					Tmem108	0	0	0	0	0	0	0	0	0	0	0	0	0	0
4933402J10Rik	0	0	0	0	0	0	1	0	0	0	0	0	0	0	0	0	0	0	0	0	0	0	0	0	0	0	0	0	0	0					Tmem126b	0	0	0	0	0	1	0	0	0	0	0	0	0	0
4933402J15Rik	0	0	0	0	0	0	1	0	0	0	0	0	0	0	0	0	0	0	0	0	0	0	0	0	0	0	0	0	0	0					Tmem132c	0	0	0	0	0	1	0	0	0	0	0	0	0	0
4933402N03Rik	0	0	0	0	0	0	0	0	0	0	0	0	0	0	0	0	0	0	0	0	0	0	0	0	0	0	0	0	0	0					Tmem132d	0	0	0	0	0	1	0	0	0	0	0	0	0	0
4933402N22Rik	0	0	0	0	0	0	0	0	0	0	0	0	0	0	0	0	0	0	0	0	0	0	0	0	0	0	0	0	0	0					Tmem150c	0	0	0	0	0	1	0	0	0	0	0	0	0	0
4933402P03Rik	0	0	1	1	0	0	0	0	0	0	0	0	0	1	0	0	0	1	0	0	0	0	0	0	0	0	0	0	1	0					Tmem154	0	0	0	0	0	1	0	0	0	0	0	0	0	0
4933403O08Rik	0	0	0	0	0	0	0	0	0	0	0	0	0	0	0	0	0	0	0	0	0	0	0	0	0	0	0	0	0	0					Tmem161a	0	0	0	0	0	0	1	0	0	0	0	0	0	0
4933404G15Rik	0	0	0	0	0	0	0	1	0	0	0	1	0	0	0	0	0	0	0	0	0	1	0	0	1	0	0	1	0	0					Tmem167	0	0	0	0	0	0	0	0	0	0	0	0	0	0
4933404K08Rik	0	0	0	0	0	0	1	0	0	0	0	0	0	0	0	0	0	0	0	0	0	0	0	0	0	0	0	0	0	0					Tmem173	0	0	0	0	0	1	0	0	0	0	0	0	0	0
4933404K13Rik	0	0	0	0	0	0	0	0	0	0	0	0	0	0	0	0	0	0	0	0	0	0	0	0	0	0	0	0	0	0					Tmem190	0	0	0	0	0	0	0	0	0	0	0	0	0	0
4933404O12Rik	1	0	0	1	0	1	1	1	0	1	1	0	0	1	1	1	0	1	1	1	0	1	0	0	1	0	0	1	0	0					Tmem192	0	0	0	0	0	1	0	0	0	0	0	0	0	0
4933405D12Rik	1	0	1	1	0	0	1	1	1	1	1	0	0	1	1	1	1	1	1	0	0	1	0	0	0	0	0	1	1	0					Tmem194b	0	0	0	0	0	1	0	0	0	0	0	0	0	0
4933405E24Rik	1	0	0	0	1	0	1	1	1	0	1	0	0	0	1	1	0	0	0	1	0	1	0	0	1	0	0	1	1	0					Tmem28	0	0	0	0	0	1	0	0	0	0	0	0	0	0
4933405L10Rik	1	0	1	1	0	1	0	0	1	1	1	1	0	1	1	1	1	1	1	1	0	0	0	0	1	0	0	1	1	0					Tmem35	0	0	0	0	0	1	0	0	0	0	0	0	0	0
4933405O20Rik	0	0	0	0	0	0	0	0	0	0	0	0	0	0	0	0	0	0	0	0	0	0	0	0	0	0	0	0	0	0					Tmem65	0	0	0	0	0	0	0	0	0	0	0	0	0	0
4933406C10Rik	0	0	0	1	1	0	1	1	0	0	1	0	0	1	1	0	0	1	1	1	1	0	0	1	1	0	0	0	1	0					Tmem86a	0	0	0	0	0	1	0	0	0	0	0	0	0	0
4933406D12Rik	1	0	0	0	1	0	0	0	0	0	0	0	0	0	0	0	0	0	0	0	0	1	0	0	1	0	0	1	0	0					Tmem97	0	0	0	0	0	1	0	0	0	0	0	0	0	0
4933406F09Rik	0	0	0	0	1	0	0	0	0	0	0	0	0	0	0	0	0	0	0	0	0	0	0	0	1	0	0	0	0	0					Tmprss11d	0	0	0	0	0	1	0	0	0	0	0	0	0	0
4933406G16Rik	0	0	0	0	0	0	0	0	0	0	0	0	0	0	0	0	0	1	1	0	0	1	0	0	1	0	0	0	0	0					Tmprss11g	0	0	0	0	0	0	0	0	0	0	0	0	0	0
4933406I18Rik	1	0	0	1	1	0	0	1	0	1	1	0	0	0	1	0	0	1	0	0	0	1	0	0	1	0	0	1	1	1					Tmprss15	0	0	0	0	0	1	0	0	0	0	0	0	0	0
4933406J08Rik	1	0	0	0	1	0	1	0	0	0	0	0	0	0	1	1	0	0	0	0	0	1	0	0	1	0	0	1	1	0					Tmsb15b2	0	0	0	0	0	1	0	0	0	0	0	0	0	0
4933406J10Rik	1	1	1	1	1	1	1	1	1	1	1	1	1	1	1	1	1	1	1	1	1	1	1	1	1	1	1	1	1	1					Tmtc4	0	0	0	0	0	1	0	0	0	0	0	0	0	0
4933406K04Rik	0	0	0	0	0	0	0	0	0	0	0	0	0	0	0	0	0	0	0	0	0	0	0	0	0	0	0	0	0	0					Tnfrsf23	0	0	0	0	0	1	0	0	0	0	0	0	0	0
4933406M09Rik	1	0	0	0	0	1	1	0	0	0	0	0	0	0	1	0	0	0	0	0	0	1	0	0	0	0	0	1	1	0					Tnfsf13b	0	0	0	0	0	1	0	0	0	0	0	0	0	0
4933407E24Rik	0	0	0	0	0	0	1	0	0	0	0	0	0	0	0	0	0	0	0	0	0	0	0	0	0	0	0	0	0	0					Tnfsf18	0	0	0	0	0	0	1	0	0	0	0	0	0	0
4933407G14Rik	1	0	0	0	0	0	1	1	0	0	1	0	0	0	1	0	0	1	1	0	0	1	0	0	1	0	0	1	0	0					Tnmd	0	0	0	0	0	1	0	0	0	0	0	0	0	0
4933407I05Rik	0	0	0	0	0	0	1	0	0	0	1	0	0	0	1	0	0	1	0	0	0	1	0	0	0	0	0	0	0	0					Tnnc1	0	0	0	0	0	1	0	0	0	0	0	0	0	0
4933407K13Rik	0	0	0	1	0	0	1	0	0	1	0	0	0	1	0	0	0	1	0	0	0	1	0	1	1	0	0	0	0	0					Tox	0	0	0	0	0	0	0	0	0	0	0	0	0	0
4933407L21Rik	0	0	0	0	1	0	0	0	0	0	0	0	0	0	0	0	0	1	0	0	0	0	0	0	1	0	0	0	1	0					Tox3	0	0	0	0	0	0	0	0	0	0	0	0	0	0
4933408B17Rik	1	0	0	0	0	0	1	0	0	0	1	0	0	0	1	1	0	1	0	1	0	1	0	0	1	0	0	1	1	0					Tpx2	0	0	0	0	0	0	0	0	0	0	0	0	0	0
4933408J17Rik	1	0	0	1	0	0	1	0	0	1	1	0	0	1	1	1	0	0	1	0	0	0	0	0	1	0	0	0	1	0					Traf5	0	0	0	0	0	1	0	0	0	0	0	0	0	0
4933408N05Rik	0	0	0	0	0	0	1	1	0	0	0	0	0	0	0	0	0	0	0	0	0	1	0	0	0	0	0	0	0	0					Traf7	0	0	0	0	0	0	0	0	0	0	0	0	0	0
4933409G03Rik	0	0	0	0	0	0	1	0	0	0	0	0	0	0	0	0	0	0	0	0	0	0	0	0	0	0	0	0	0	0					Trafd1	0	0	0	0	0	0	0	0	0	0	0	0	0	0
4933409K07Rik	0	0	0	0	0	0	0	0	0	0	0	0	0	0	0	0	0	0	0	0	0	0	0	0	1	0	0	0	0	0					Tram1l1	0	0	0	0	0	1	0	0	0	0	0	0	0	0
4933411E08Rik	1	0	0	0	1	0	1	1	0	0	1	0	0	0	1	0	0	1	1	1	1	0	0	0	1	0	0	0	0	0					Trdn	0	0	0	0	0	0	0	0	0	0	0	0	0	0
4933411G06Rik	0	0	0	0	0	0	0	0	0	0	0	0	0	0	0	0	0	0	0	0	0	0	0	0	0	0	0	0	0	0					Trex1	0	0	0	0	0	1	0	0	0	0	0	0	0	0
4933411G11Rik	1	0	0	1	1	1	1	1	0	1	1	0	0	1	1	1	1	1	1	1	0	0	0	0	1	0	0	1	1	1					Trim11	0	0	0	0	0	1	0	0	0	0	0	0	0	0
4933411K16Rik	1	0	0	1	0	0	1	1	0	1	1	0	0	0	1	1	0	1	0	0	0	1	0	0	1	0	0	1	0	0					Trim13	0	0	0	0	0	1	0	0	0	0	0	0	0	0
4933412E12Rik	0	0	0	1	0	0	1	0	1	1	1	0	0	1	1	1	0	0	0	1	0	0	0	0	1	0	0	0	1	0					Trim15	0	0	0	0	0	0	0	1	0	0	0	0	0	0
4933412E24Rik	0	0	0	0	0	0	0	0	0	0	0	0	0	0	0	0	0	0	0	0	0	0	0	0	0	0	0	0	0	0					Trim29	0	0	0	0	0	1	0	0	0	0	0	0	0	0
4933412O06Rik	0	0	0	0	0	0	0	0	0	0	0	0	0	0	0	0	0	0	0	0	0	0	0	0	0	0	0	0	0	0					Trim31	0	0	0	0	0	0	0	0	0	0	0	0	0	0
4933413G19Rik	1	0	0	1	1	0	1	1	0	1	1	0	0	1	1	1	0	0	1	1	0	0	0	0	1	0	0	1	1	0					Trim47	0	0	0	0	0	1	0	0	0	0	0	0	0	0
4933413J09Rik	1	0	0	0	1	0	1	1	1	1	1	1	0	0	1	0	0	1	1	1	0	1	0	1	1	0	0	1	1	1					Trim69	0	0	0	0	0	0	0	0	0	0	0	0	0	0
4933413L06Rik	0	0	0	0	0	0	0	0	0	0	0	0	0	0	0	0	0	1	1	0	0	0	0	0	0	0	0	0	0	0					Trmt2b	0	0	0	0	0	1	0	0	0	0	0	0	0	0
4933415F23Rik	0	0	0	0	0	0	1	0	0	0	0	0	0	0	0	0	0	1	0	0	0	0	0	0	0	0	0	0	0	0					Tro	0	0	0	0	0	1	0	0	0	0	0	0	0	0
4933416C03Rik	0	0	0	0	0	0	0	0	0	0	0	0	0	0	0	0	0	0	0	0	0	0	0	0	0	0	0	0	0	0					Trpc1	0	0	0	0	0	1	0	0	0	0	0	0	0	0
4933416E03Rik	0	0	0	0	0	0	0	0	0	0	0	0	0	0	0	0	0	0	0	0	0	0	0	0	0	0	0	0	0	0					Trpc5	0	0	0	0	0	1	0	0	0	0	0	0	0	0
4933416I08Rik	0	0	0	0	0	0	1	0	0	0	0	0	0	0	0	0	0	0	0	0	0	0	0	0	0	0	0	0	1	0					Trpd52l3	0	0	0	0	0	0	0	0	0	0	0	0	0	0
4933416M06Rik	0	0	0	0	0	0	0	0	0	0	0	0	0	0	0	0	0	0	0	0	0	0	0	0	0	0	0	0	1	0					Trpv6	0	0	0	0	0	0	0	0	0	0	0	0	0	0
4933416M07Rik	1	0	0	1	0	1	1	1	1	1	1	1	0	1	1	1	1	0	0	1	0	1	0	0	1	0	0	1	1	0					Try4	0	0	0	0	0	1	0	0	0	0	0	0	0	0
4933417A18Rik	0	0	0	0	0	0	0	0	0	0	0	0	0	0	0	0	0	1	0	0	0	0	0	0	0	0	0	0	0	0					Tsc2	0	0	0	0	0	1	0	0	0	0	0	0	0	0
4933417D19Rik	1	0	0	1	0	0	1	1	1	1	1	0	0	1	1	1	1	0	1	1	0	0	0	0	1	0	0	1	1	0					Tsen2	0	0	0	0	0	1	0	0	0	0	0	0	0	0
4933417E11Rik	0	0	0	0	1	0	1	0	0	0	0	0	0	0	0	0	0	0	1	1	0	1	0	0	1	0	0	0	0	0					Tsg101	0	0	0	0	0	1	0	0	0	0	0	0	0	0
4933417G07Rik	0	0	0	0	0	0	0	0	0	0	0	0	0	0	0	0	0	0	0	0	0	0	0	0	0	0	0	0	0	0					Tshb	0	0	0	0	0	1	0	0	0	0	0	0	0	0
4933417O13Rik	0	0	0	0	0	0	0	0	0	0	0	0	0	0	0	0	0	0	0	0	0	1	0	0	0	0	0	0	0	0					Tshr	0	0	0	0	0	0	0	0	0	0	0	0	0	0
4933421I07Rik	1	0	0	0	0	0	1	0	0	0	1	0	0	0	0	0	0	0	0	0	0	1	0	0	0	0	0	0	0	0					Tspan6	0	0	0	0	0	1	0	0	0	0	0	0	0	0
4933421O10Rik	0	1	1	1	0	1	0	0	1	1	1	0	0	1	0	1	0	0	0	1	0	1	0	0	1	0	0	0	1	0					Ttc12	0	0	0	0	0	1	0	0	0	0	0	0	0	0
4933422A05Rik	1	0	0	1	1	0	1	1	0	1	1	0	0	1	1	1	0	1	1	1	0	0	0	0	1	0	0	0	0	0					Ttc3	0	0	0	0	0	1	0	0	0	0	0	0	0	0
4933424G05Rik	1	0	0	1	1	0	1	1	1	1	1	1	1	0	1	1	0	1	1	1	0	1	0	0	1	1	0	1	1	1					Ttll6	0	0	0	0	0	1	0	0	0	0	0	0	0	0
4933424G06Rik	1	0	0	1	0	0	1	1	0	1	1	0	0	1	0	0	1	1	1	1	0	1	0	0	1	0	0	1	1	1					Ttyh1	0	0	0	0	0	1	0	0	0	0	0	0	0	0
4933425B07Rik	1	0	0	0	1	1	1	0	0	1	0	1	1	0	1	0	0	1	1	1	0	0	0	0	1	0	0	1	1	1					Tubb6	0	0	0	0	0	0	0	0	0	0	0	0	0	0
4933425L06Rik	0	0	0	0	0	0	1	0	0	0	0	0	0	0	0	0	0	0	0	0	0	0	0	0	0	0	0	0	0	0					Tulp2	0	0	0	0	0	0	0	0	0	1	0	0	0	0
4933427D06Rik	0	0	0	0	0	0	1	1	0	0	0	0	0	0	0	0	0	1	1	0	0	1	0	1	1	0	0	1	0	1					Twistnb	0	0	0	0	0	1	0	0	0	0	0	0	0	0
4933427D14Rik	1	0	1	1	1	0	1	1	1	1	1	1	0	1	1	1	1	1	1	1	0	0	0	0	1	0	0	1	1	1					Txndc2	0	0	0	0	0	1	0	0	0	0	0	0	0	0
4933427E11Rik	1	1	0	1	1	1	1	1	1	1	1	1	0	1	1	1	1	1	1	1	0	1	0	0	1	0	0	1	0	0					Uba6	0	0	0	0	0	1	0	0	0	0	0	0	0	0
4933427E13Rik	0	0	0	0	0	0	0	1	0	0	0	0	0	0	0	0	0	0	0	0	0	0	0	0	0	0	0	0	0	0					Ubash3a	0	0	0	0	0	1	0	0	0	0	0	0	0	0
4933427G17Rik	0	1	0	1	1	1	1	0	1	1	0	0	1	1	0	0	0	1	1	1	0	0	0	0	1	0	0	0	1	0					Ube2i	0	0	0	0	0	1	0	0	0	0	0	0	0	0
4933427I22Rik	0	0	0	0	0	0	0	0	0	0	0	0	0	0	0	0	0	1	1	0	0	0	0	0	0	0	0	0	0	0					Ube2r2	0	0	0	0	0	1	0	0	0	0	0	0	0	0
4933428C19Rik	0	0	0	0	0	0	0	0	0	0	0	0	0	0	0	0	0	0	0	0	0	1	0	0	1	0	0	1	0	0					Ube3a	0	0	0	0	0	1	0	0	0	0	0	0	0	0
4933428G20Rik	0	0	0	1	1	0	1	0	1	0	0	0	0	0	0	0	0	1	1	1	0	1	0	0	1	0	0	1	1	0					Ubn2	0	0	0	0	0	1	0	0	0	0	0	0	0	0
4933429K18Rik	1	0	0	1	0	0	1	1	0	1	0	0	0	1	0	0	1	1	1	1	0	0	0	0	0	0	0	1	1	0					Ubr3	0	0	0	0	0	0	0	0	0	0	0	0	0	0
4933429O19Rik	0	0	0	0	0	0	0	0	0	0	0	0	0	0	0	0	0	0	0	0	0	1	0	0	0	0	0	0	0	0					Ubr7	0	0	0	0	0	0	0	0	0	0	0	0	0	0
4933430H16Rik	1	0	0	0	1	1	0	1	1	1	1	1	0	0	1	1	0	1	1	1	0	1	0	0	1	0	0	1	1	1					Ubxn10	0	0	0	0	0	1	0	0	0	0	0	0	0	0
4933430I17Rik	1	1	1	1	1	1	1	1	1	1	1	0	0	1	1	0	1	1	1	1	0	1	0	1	1	0	0	1	1	0					Ucn3	0	0	0	0	0	1	0	0	0	0	0	0	0	0
4933430M04Rik	0	0	0	0	0	0	0	0	0	0	0	0	0	0	0	0	0	0	0	0	0	0	0	0	0	0	0	0	0	0					Ugt1a10	0	0	0	0	0	0	0	0	0	0	0	0	0	0
4933430N04Rik	0	0	0	0	0	0	0	0	0	0	0	0	0	0	0	0	0	1	0	0	0	0	0	0	0	0	0	1	0	0					Ugt2a3	0	0	0	0	0	1	0	0	0	0	0	0	0	0
4933431E20Rik	1	0	0	1	1	1	0	1	0	1	0	0	0	1	1	1	1	1	0	0	0	1	0	0	1	0	0	0	0	1					Ugt2b34	0	0	0	0	0	1	0	0	0	0	0	0	0	0
4933431G14Rik	0	0	0	0	1	0	1	1	1	0	0	0	0	0	1	0	0	1	1	1	0	1	0	0	1	0	0	0	1	0					Ugt2b35	0	0	0	0	0	0	0	0	0	0	0	0	0	0
4933432G23Rik	1	0	0	0	1	0	0	1	1	1	1	1	1	0	1	1	0	1	1	1	0	1	0	1	1	0	0	1	1	1					Uhrf1bp1l	0	0	0	0	0	1	0	0	0	0	0	0	0	0
4933432I03Rik	1	0	0	0	1	0	1	1	0	1	1	0	0	0	1	1	1	1	1	0	0	1	0	0	1	0	0	0	0	0					Umod	0	0	0	0	0	0	0	0	0	0	0	0	0	0
4933432I09Rik	1	0	0	0	0	0	1	1	0	0	1	0	0	0	0	0	0	0	0	0	0	0	0	0	0	0	0	0	0	0					Ung	0	0	0	0	0	1	0	0	0	0	0	0	0	0
4933432K03Rik	1	0	0	0	0	0	0	0	0	0	0	0	0	0	0	0	0	0	0	0	0	0	0	0	0	0	0	0	0	0					Upf3a	0	0	0	0	0	1	0	0	0	0	0	0	0	0
4933433C11Rik	0	0	0	1	1	0	1	1	0	1	1	0	1	1	0	0	0	1	1	1	0	0	0	0	1	0	0	0	0	0					Upp1	0	0	0	0	0	0	0	0	0	0	0	0	0	0
4933433F19Rik	0	0	0	0	0	0	0	0	0	0	0	0	0	0	0	0	0	0	0	0	0	0	0	0	0	0	0	0	0	0					Uqcrc1	0	0	0	0	0	1	0	0	0	0	0	0	0	0
4933433G08Rik	0	0	0	0	0	0	1	0	0	0	0	0	0	0	0	0	0	0	0	0	0	0	0	0	0	0	0	0	1	0					Ush2a	0	0	0	0	0	0	0	0	0	0	0	0	0	0
4933433G15Rik	1	0	0	1	1	0	1	0	1	1	1	0	0	1	1	1	0	1	1	1	0	1	0	0	1	0	0	1	1	0					Usp19	0	0	0	0	0	1	0	0	0	0	0	0	0	0
4933433G19Rik	0	0	0	0	1	0	1	1	0	1	0	0	0	0	0	0	0	1	1	0	0	0	0	0	1	0	0	1	1	0					Usp40	0	0	0	0	0	0	1	0	0	0	0	0	0	0
4933433H22Rik	0	0	0	0	1	0	0	1	0	1	0	0	1	0	0	0	0	0	0	1	0	1	0	0	1	0	0	1	1	0					Usp45	0	0	0	0	0	1	0	0	0	0	0	0	0	0
4933434E20Rik	0	0	0	1	0	1	1	1	0	1	0	0	0	0	0	0	0	1	0	1	0	0	0	0	1	0	0	0	1	0					Utp14a	0	0	0	0	0	0	0	0	0	0	0	0	0	0
4933436E23Rik	0	0	0	0	0	0	1	0	0	0	0	0	0	0	0	0	0	0	0	0	0	1	0	0	0	0	0	0	0	0					Vcp	0	0	0	0	0	0	0	0	0	0	0	0	0	0
4933436H12Rik	1	0	0	0	0	0	0	1	0	0	0	0	1	0	0	0	0	0	0	0	0	0	0	0	1	0	0	1	0	0					Vezf1	0	0	0	0	0	0	0	0	0	0	0	0	0	0
4933436I01Rik	0	0	0	0	0	0	0	0	0	0	0	0	0	0	0	0	0	0	0	0	0	0	0	0	0	0	0	0	0	0					Vgf	0	0	0	0	0	1	0	0	0	0	0	0	0	0
4933438B17Rik	0	0	0	0	0	0	0	0	0	0	0	0	0	0	0	0	0	0	0	0	0	0	0	0	0	0	0	0	0	0					Vmn1r180	0	0	0	0	0	1	0	0	0	0	0	0	0	0
4933438K21Rik	0	0	0	0	0	0	1	0	0	0	0	0	0	0	0	0	0	0	0	0	0	0	0	0	0	0	0	0	0	0					Vmn1r193	0	0	0	0	0	0	0	0	0	0	0	0	0	0
4933439C10Rik	1	1	0	1	1	0	1	1	1	1	1	1	0	1	1	1	0	1	1	1	0	1	0	1	1	0	0	1	1	0					Vmn1r195	0	0	0	0	0	1	0	0	0	0	0	0	0	0
4933439K11Rik	0	0	1	1	1	0	1	1	1	1	1	1	1	1	1	0	0	0	0	1	0	0	0	0	0	0	0	0	1	1					Vmn1r211	0	0	0	0	0	0	0	0	0	0	0	0	0	0
4933440J02Rik	1	0	0	0	0	0	0	1	1	1	0	0	0	0	0	0	0	0	1	1	0	0	0	1	1	0	0	1	1	0					Vmn1r218	0	0	0	0	0	0	0	0	0	0	0	0	0	0
4933440M02Rik	0	0	0	0	0	0	1	1	0	0	0	0	0	0	0	0	0	0	0	0	0	0	0	0	0	0	0	0	1	0					Vmn1r229	0	0	0	0	0	0	0	1	0	0	0	0	0	0
5031410I06Rik	0	0	0	0	0	0	1	0	0	0	0	0	0	0	0	0	0	0	0	0	0	0	0	0	0	0	0	0	0	0					Vmn1r231	0	0	0	0	0	1	0	0	0	0	0	0	0	0
5031414D18Rik	0	0	0	0	1	1	1	0	0	0	0	0	0	0	1	0	1	1	1	0	0	1	0	0	1	0	0	1	0	0					Vmn1r86	0	0	0	0	0	0	0	0	0	0	0	0	0	0
5031425E22Rik	0	0	1	1	0	1	1	1	1	1	1	0	0	1	1	1	1	0	1	1	0	0	0	0	1	0	0	1	0	0					Vmn2r7	0	0	0	0	0	1	0	0	0	0	0	0	0	0
5031425F14Rik	1	0	0	0	0	0	1	1	0	1	0	1	0	0	1	1	0	1	1	1	0	1	0	0	1	0	0	1	1	1					Vmn2r76	0	0	0	0	0	1	0	0	0	0	0	0	0	0
5031426D15Rik	0	0	0	0	0	0	1	0	0	0	0	0	0	0	0	0	0	0	0	0	0	0	0	0	0	0	0	0	0	0					Vnn3	0	0	0	0	0	0	0	0	0	0	0	0	0	0
5031434C07Rik	0	0	0	0	0	0	0	1	0	0	0	0	0	0	0	0	0	0	0	0	0	1	0	0	0	0	0	0	0	0					Vopp1	0	0	0	0	0	0	0	1	0	0	0	0	0	0
5031434O11Rik	1	0	0	1	1	0	1	1	1	1	0	0	1	1	0	1	0	1	1	1	0	1	0	0	1	0	0	1	1	0					Vps33a	0	0	0	0	0	0	0	0	0	0	0	0	0	0
5031439G07Rik	0	0	0	1	1	1	1	1	0	1	1	0	0	0	1	1	0	1	1	1	0	1	0	0	1	0	0	1	1	0					Vsig1	0	0	0	0	0	1	0	0	0	0	0	0	0	0
5033403F01Rik	0	0	0	0	0	0	0	0	0	0	0	0	0	0	0	0	0	0	0	0	0	0	0	0	0	0	0	0	0	0					Vsig10l	0	0	0	0	0	1	0	0	0	0	0	0	0	0
5033403H07Rik	0	0	0	0	0	0	1	1	0	0	0	0	0	0	0	0	0	0	0	0	0	0	0	0	0	0	0	1	1	0					Vtn	0	0	0	0	0	1	0	0	0	0	0	0	0	0
5033404E19Rik	0	0	0	0	0	0	1	0	0	0	0	0	0	0	0	0	0	0	0	0	0	1	0	0	0	0	0	1	0	0					Vwf	0	0	0	0	0	1	0	0	0	0	0	0	0	0
5033406O09Rik	0	0	0	0	1	0	1	1	1	1	1	0	0	0	1	0	0	0	0	0	0	0	0	0	1	0	0	1	1	0					Wdfy4	0	0	0	0	0	1	0	0	0	0	0	0	0	0
5033428I22Rik	0	0	0	0	0	0	0	0	0	0	0	0	0	0	0	0	0	0	0	0	0	0	0	0	0	0	0	0	0	0					Wdr13	0	0	0	0	0	1	0	0	0	0	0	0	0	0
5133400J02Rik	0	0	0	1	1	0	1	1	1	1	1	0	0	1	0	0	0	1	1	1	0	1	0	0	1	0	0	0	1	0					Wdr36	0	0	0	0	0	0	0	1	0	0	0	0	0	0
5330411J11Rik	1	0	0	0	1	0	0	1	1	0	0	0	0	0	0	0	0	0	1	0	0	0	0	0	1	0	0	1	1	0					Wdr47	0	0	0	0	0	1	0	0	0	0	0	0	0	0
5330413P13Rik	1	0	0	0	0	0	1	1	0	1	1	0	0	0	1	0	0	0	0	0	0	0	0	0	0	0	0	1	0	0					Wdr91	0	0	0	0	0	1	0	0	0	0	0	0	0	0
5330417C22Rik	1	1	0	1	0	1	1	1	1	1	1	0	0	1	1	1	0	1	1	1	0	1	0	1	1	0	0	1	1	1					Wdtc1	0	0	0	0	0	1	0	0	0	0	0	0	0	0
5330426P16Rik	1	0	0	1	0	0	1	1	0	1	1	0	0	1	1	1	0	1	1	0	0	1	0	0	1	0	0	0	0	0					Xbp1	0	0	0	0	0	0	0	0	0	0	0	0	0	0
5330434G04Rik	0	0	0	0	0	0	0	0	0	0	0	0	0	0	0	0	0	0	0	0	0	0	0	0	0	0	0	0	0	0					Xk	0	0	0	0	0	1	0	0	0	0	0	0	0	0
5330439B14Rik	0	0	0	0	0	0	1	0	0	0	0	0	0	0	0	0	0	0	0	0	0	1	0	0	0	0	0	0	1	0					Xkrx	0	0	0	0	0	0	0	0	0	0	0	0	0	0
5430401F13Rik	0	0	0	0	0	0	0	0	0	0	0	0	0	0	0	0	0	0	0	0	0	0	0	0	0	0	0	0	0	0					Xpot	0	0	0	0	0	1	0	0	0	0	0	0	0	0
5430402E10Rik	0	0	0	0	0	0	1	0	0	0	0	0	0	0	0	0	0	0	0	0	0	0	0	0	0	0	0	0	0	0					Xrcc3	0	0	0	0	0	0	0	0	0	0	0	0	0	0
5430402O13Rik	1	0	0	1	0	1	1	0	0	1	0	0	0	1	1	1	1	0	1	1	0	1	0	0	1	0	0	0	1	0					Yipf4	0	0	0	0	0	1	0	0	0	0	0	0	0	0
5430403N17Rik	1	0	0	0	1	0	0	0	0	0	0	0	1	0	0	0	0	0	0	1	0	1	0	0	1	0	0	1	1	0					Ythdc1	0	0	0	0	0	0	0	0	0	0	0	0	0	0
5430405H02Rik	1	1	0	1	1	1	1	1	1	1	1	1	0	1	1	1	1	1	1	1	0	1	0	1	1	0	0	0	1	0					Ythdf2	0	0	0	0	0	0	0	1	0	0	0	0	0	0
5430416N02Rik	0	0	0	1	0	0	1	1	1	1	1	1	0	1	1	0	0	0	1	1	0	0	0	0	1	0	1	1	1	0					Ythdf3	0	0	0	0	0	0	0	0	0	0	0	0	0	0
5430416O09Rik	1	0	0	0	1	0	1	1	0	1	1	0	0	0	1	0	0	1	0	0	0	1	0	0	1	0	0	1	1	0					Zbtb26	0	0	0	0	0	1	0	0	0	0	0	0	0	0
5430419D17Rik	0	0	0	0	0	0	1	0	0	0	0	0	0	0	0	0	0	1	0	0	0	0	0	0	0	0	0	0	0	0					Zbtb33	0	0	0	0	0	1	0	0	0	0	0	0	0	0
5430421F17Rik	0	0	0	0	1	0	0	0	0	0	0	0	0	0	0	0	0	0	0	0	0	0	0	0	1	0	0	0	0	0					Zbtb49	0	0	0	0	0	1	0	0	0	0	0	0	0	0
5430421N21Rik	1	0	0	0	1	1	1	1	0	1	1	0	0	0	1	0	0	0	0	0	0	0	0	0	1	0	0	1	1	1					Zc3h11a	0	0	0	0	0	0	0	0	0	0	0	0	0	0
5430425K12Rik	0	0	0	0	0	0	1	1	0	0	0	0	0	0	0	0	0	0	0	0	0	0	0	0	0	0	0	1	0	0					Zc3h13	0	0	0	0	0	1	0	0	0	0	0	0	0	0
5430427M07Rik	1	0	0	0	1	0	0	0	0	0	0	0	0	0	1	0	0	0	0	1	1	0	0	0	1	0	0	1	1	0					Zc3h8	0	0	0	0	0	1	0	0	0	0	0	0	0	0
5430427O19Rik	0	0	0	0	0	0	1	0	0	0	0	0	0	0	0	0	0	0	0	0	0	1	0	0	1	0	0	1	0	0					Zcchc14	0	0	0	0	0	0	0	0	0	0	0	0	0	0
5430428K19Rik	0	0	0	0	0	0	1	1	0	0	0	0	0	0	0	0	0	0	0	0	0	0	0	0	0	0	0	1	0	0					Zdhhc14	0	0	0	0	0	0	1	0	0	0	0	0	0	0
5430431A17Rik	0	0	0	0	0	0	0	0	0	0	0	0	0	0	0	0	0	0	0	0	0	0	0	0	0	0	0	0	0	0					Zdhhc17	0	0	0	0	0	0	0	0	0	0	0	0	0	0
5430434I15Rik	1	0	0	0	1	1	1	0	0	0	1	0	0	0	1	0	0	1	0	0	0	1	0	0	1	0	0	1	0	0					Zdhhc20	0	0	0	0	0	0	1	0	0	0	0	0	0	0
5430435G22Rik	0	0	0	0	1	0	1	0	0	0	1	0	0	0	0	0	0	1	1	1	0	0	0	0	1	0	0	1	0	0					Zdhhc6	0	0	0	0	0	1	0	0	0	0	0	0	0	0
5430437J10Rik	0	0	0	0	1	0	0	1	0	0	0	1	0	0	0	0	0	1	1	0	0	0	0	0	1	0	0	0	0	0					Zdhhc8	0	0	0	0	0	1	0	0	0	0	0	0	0	0
5430440P10Rik	0	0	0	0	0	0	0	0	0	0	0	0	0	0	0	0	0	0	0	0	0	0	0	0	0	0	0	0	1	0					Zfand2b	0	0	0	0	0	1	0	0	0	0	0	0	0	0
5530400C23Rik	0	0	0	0	0	0	0	0	0	0	0	0	0	0	0	0	0	0	0	0	0	0	0	0	0	0	0	0	0	0					Zfp111	0	0	0	1	0	0	0	0	0	0	0	0	0	0
5530401A14Rik	0	0	0	0	0	0	1	0	0	0	0	0	0	0	0	0	0	0	0	0	0	1	0	0	0	0	0	0	0	0					Zfp113	0	0	0	0	0	1	0	0	0	0	0	0	0	0
5530601H04Rik	0	0	0	1	1	1	1	1	0	1	0	0	0	1	1	0	1	0	0	1	0	1	0	0	1	0	0	1	0	0					Zfp280c	0	0	0	0	0	1	0	0	0	0	0	0	0	0
5730403I07Rik	1	0	0	0	0	0	1	1	0	1	1	0	0	0	1	0	0	1	1	1	0	1	0	0	1	0	0	1	1	0					Zfp317	0	0	0	0	0	0	0	0	0	0	0	0	0	0
5730405O15Rik	0	0	0	0	1	1	0	1	1	1	0	0	0	0	1	0	1	0	0	1	0	0	0	0	1	0	0	1	1	0					Zfp362	0	0	0	0	0	0	0	0	0	0	0	0	0	0
5730408K05Rik	1	0	0	1	1	1	0	1	1	1	1	1	0	1	1	1	1	0	1	1	0	1	0	0	1	0	0	0	1	0					Zfp367	0	0	0	0	0	0	0	0	0	0	0	0	0	0
5730409E04Rik	0	0	0	1	0	1	1	1	0	1	0	0	0	1	1	0	0	0	0	0	0	1	0	0	0	0	0	0	0	0					Zfp385a	0	0	0	0	0	1	0	0	0	0	0	0	0	0
5730412P04Rik	0	0	0	0	0	0	1	0	0	0	0	0	0	0	0	0	0	0	0	0	0	0	0	0	0	0	0	0	0	0					Zfp40	0	0	0	0	0	1	0	0	0	0	0	0	0	0
5730416F02Rik	0	0	0	0	0	0	1	0	0	0	0	0	0	0	0	0	0	0	0	0	0	0	0	0	0	0	0	0	0	0					Zfp426	0	0	0	0	0	1	0	0	0	0	0	0	0	0
5730420D15Rik	1	1	0	1	1	0	1	1	1	0	1	0	1	1	1	0	0	0	1	1	0	1	0	0	1	0	0	1	1	0					Zfp51	0	0	0	0	0	0	0	0	0	0	0	0	0	0
5730422E09Rik	1	0	0	1	1	1	0	1	1	1	1	1	0	1	1	1	1	1	1	1	0	1	0	0	1	0	0	1	1	1					Zfp597	0	0	0	0	0	1	0	0	0	0	0	0	0	0
5730435O14Rik	0	0	0	0	1	0	0	1	1	0	1	1	0	0	1	0	0	1	1	1	0	1	0	0	1	0	0	1	1	1					Zfp619	0	0	0	0	0	1	0	0	0	0	0	0	0	0
5730455P16Rik	1	1	1	1	0	0	1	1	1	1	1	1	0	1	1	1	0	0	1	1	0	1	0	0	1	0	0	0	1	0					Zfp623	0	0	0	0	0	1	0	0	0	0	0	0	0	0
5730457N03Rik	1	0	1	0	0	0	0	1	0	0	1	1	0	0	1	1	0	0	0	0	0	1	0	0	0	0	0	1	1	1					Zfp641	0	0	0	0	0	1	0	0	0	0	0	0	0	0
5730460C07Rik	1	0	0	0	0	1	1	1	0	0	1	0	0	0	1	0	0	0	0	0	0	1	0	0	1	0	0	1	1	1					Zfp687	0	0	0	0	0	1	0	0	0	0	0	0	0	0
5730480H06Rik	0	0	0	0	0	0	0	0	0	0	0	0	0	0	0	0	0	0	0	0	0	0	0	0	0	0	0	0	0	0					Zfp707	0	0	0	0	0	0	0	0	0	0	0	0	0	0
5730488B01Rik	1	0	0	0	0	0	0	0	1	1	1	1	0	0	1	1	0	1	0	0	0	1	0	0	0	0	0	0	1	0					Zfp719	0	0	0	0	0	1	0	0	0	0	0	0	0	0
5730507C01Rik	0	0	0	1	0	0	1	1	1	1	1	0	1	0	1	0	0	1	1	1	0	1	0	0	1	0	0	0	1	0					Zfp770	0	0	0	0	0	0	0	0	0	0	0	0	0	0
5730508B09Rik	0	0	0	1	0	0	0	0	0	0	1	0	0	1	1	0	0	0	0	1	0	1	0	0	0	0	0	0	0	0					Zfp788	0	0	0	0	0	0	0	0	0	0	0	0	0	0
5730522E02Rik	1	0	0	0	0	0	1	1	1	1	1	1	0	0	1	0	1	1	0	1	0	1	0	0	1	0	0	1	1	1					Zfp804a	0	0	0	0	0	1	0	0	0	0	0	0	0	0
5730559C18Rik	1	0	0	0	1	0	1	1	1	0	1	0	0	0	0	1	0	0	0	0	0	1	0	0	1	0	0	1	1	0					Zfp804b	0	0	0	0	0	1	0	0	0	0	0	0	0	0
5830411N06Rik	0	0	0	0	0	0	1	1	0	0	0	0	0	0	0	0	0	0	0	0	0	1	0	0	0	0	0	0	0	0					Zfp871	0	0	0	0	0	1	0	0	0	0	0	0	0	0
5830415F09Rik	1	0	0	1	0	1	1	1	1	1	1	1	1	1	1	1	1	1	0	1	0	1	0	0	1	0	0	1	1	0					Zfp9	0	0	0	0	0	0	0	0	0	0	0	0	0	0
5830416I19Rik	1	0	0	0	1	0	0	1	0	0	0	0	0	0	0	0	0	1	0	0	0	1	0	0	1	0	0	0	1	0					Zfp958	0	0	0	0	0	1	0	0	0	0	0	0	0	0
5830416P10Rik	1	0	0	1	1	0	1	1	1	1	1	1	0	1	1	1	0	1	1	1	1	1	0	0	1	0	0	1	1	1					Zfpl1	0	0	0	0	0	0	0	0	0	0	0	0	0	0
5830417I10Rik	1	0	0	1	1	0	1	1	0	1	1	0	0	1	0	0	0	1	1	0	0	1	0	0	1	0	0	0	1	0					Zglp1	0	0	0	0	0	0	0	1	0	0	0	0	0	0
5830418P13Rik	1	0	0	0	0	0	1	0	1	0	1	0	1	0	1	0	0	1	1	1	0	1	0	0	1	0	0	1	1	0					Zhx1	0	0	0	0	0	0	0	0	0	0	0	0	0	0
5830428M24Rik	0	0	0	1	0	0	0	1	0	1	0	0	0	0	0	0	0	0	0	1	0	1	0	0	1	0	0	0	1	1					Zik1	0	0	0	0	0	1	0	0	0	0	0	0	0	0
5830432E09Rik	1	0	0	0	1	0	1	1	0	0	1	1	0	0	1	0	0	0	0	1	0	1	0	0	1	0	0	1	1	1					Zkscan4	0	0	0	0	0	1	0	0	0	0	0	0	0	0
5830444B04Rik	0	0	0	1	0	0	1	0	0	0	0	0	0	0	0	0	0	0	0	0	0	0	0	0	1	0	0	0	0	0					Zranb2	0	0	0	0	0	0	0	0	0	0	0	0	0	0
5830454E08Rik	1	1	0	1	0	1	1	1	0	1	1	0	0	1	1	1	1	1	1	1	0	1	0	0	1	0	0	0	1	0					Zranb3	0	0	0	0	0	0	0	0	0	0	0	0	0	0
5830473C10Rik	0	0	0	0	1	0	1	1	0	0	1	0	0	0	0	0	0	0	1	1	0	1	0	0	1	0	0	1	1	0					Zrsr2	0	0	0	0	0	1	0	0	0	0	0	0	0	0
5930403L14Rik	0	0	0	0	0	0	1	0	0	0	0	0	0	0	0	0	0	0	0	0	0	0	0	0	0	0	0	0	0	0					Zscan2	0	0	0	0	0	0	0	1	0	0	0	0	0	0
5930412G12Rik	0	0	0	1	1	0	1	0	1	1	0	0	0	1	0	0	0	0	0	0	0	1	0	1	1	0	0	1	1	1					Zswim1	0	0	0	0	0	1	0	0	0	0	0	0	0	0
5930430L01Rik	1	0	0	1	0	0	1	1	0	1	1	1	0	0	1	1	0	1	1	1	0	1	0	0	1	0	0	1	1	0					Zw10	0	0	0	0	0	1	0	0	0	0	0	0	0	0
5930438M14Rik	0	0	0	0	0	0	0	0	0	0	0	0	0	0	0	0	0	0	0	0	0	1	0	0	1	0	0	1	1	0					Zzz3	0	0	0	0	0	0	0	0	0	0	0	0	0	0
6030407O03Rik	0	0	0	0	0	1	1	1	1	1	1	0	0	0	1	0	0	0	1	0	0	0	0	0	1	0	0	0	1	0					0610010F05Rik	0	0	0	0	0	0	0	0	0	0	0	0	0	0
6030408B16Rik	1	1	0	1	1	1	1	1	1	1	1	1	0	1	1	1	1	0	1	1	0	1	0	0	1	0	0	1	1	1					1110037F02Rik	0	0	0	0	0	1	0	0	0	0	0	0	0	0
6030419C18Rik	0	0	0	0	0	0	1	0	0	0	0	0	0	0	0	0	1	0	0	0	0	0	0	0	0	0	0	0	0	0					1110059G10Rik	0	0	0	0	0	1	0	0	1	0	0	0	0	0
6030440G07Rik	0	0	1	1	1	0	1	1	1	1	1	1	1	1	1	0	0	1	0	1	0	1	0	0	1	0	0	1	1	1					1700008I05Rik	0	0	0	0	0	1	0	0	0	0	0	0	0	0
6030443J06Rik	1	0	0	1	0	1	0	1	1	1	1	0	0	1	1	1	1	1	1	1	0	1	0	0	1	0	0	1	0	0					1700016C15Rik	0	0	0	0	0	0	0	1	0	0	0	0	0	0
6030458C11Rik	1	0	0	1	0	0	1	1	1	1	0	0	0	1	0	0	0	0	0	1	0	0	0	0	1	0	0	0	1	0					1700017D01Rik	1	0	0	0	0	1	0	0	0	0	0	0	0	0
6030466F02Rik	1	0	0	0	1	0	1	1	1	1	1	1	1	1	1	0	0	0	1	1	0	1	0	0	1	0	0	1	1	1					1700019G17Rik	0	0	0	0	0	1	0	0	0	0	0	0	0	0
6030468B19Rik	0	0	1	1	1	1	1	1	1	0	1	0	1	1	1	0	0	1	1	0	0	1	0	0	1	0	0	1	1	0					1700019N19Rik	0	0	0	0	0	1	0	0	0	0	1	0	0	0
6030469F06Rik	1	0	0	0	1	0	1	1	1	1	0	0	0	0	1	0	1	1	0	0	0	1	0	1	1	0	0	1	1	1					1700125H20Rik	0	0	0	0	0	1	0	0	0	0	0	0	0	0
6030471H07Rik	0	0	0	0	0	0	0	0	0	0	0	0	0	0	0	0	0	0	0	0	0	0	0	0	0	0	0	0	0	0					2010001E11Rik	0	0	0	0	0	0	0	0	0	0	0	0	0	0
6030498E09Rik	0	0	0	0	0	0	1	1	0	0	0	0	0	0	0	0	0	1	1	0	0	0	0	1	0	0	0	0	0	0					2010016I18Rik	0	0	0	0	0	1	0	0	0	0	0	0	0	0
6230400D17Rik	1	0	0	1	1	1	0	1	0	1	0	1	0	1	1	1	1	0	1	1	0	0	0	0	1	0	0	1	0	0					2010107G12Rik	0	0	0	0	0	0	0	0	0	0	0	0	0	0
6330403A02Rik	1	0	0	0	0	1	1	1	0	1	1	0	0	0	1	0	0	1	0	1	0	1	0	0	1	0	0	1	1	0					2310035C23Rik	1	0	0	0	0	1	0	0	0	0	0	0	0	0
6330403K07Rik	0	0	0	0	0	0	1	0	0	0	0	0	0	0	0	0	0	0	0	0	0	0	0	0	0	0	0	0	0	0					2310057J18Rik	0	0	0	0	0	0	0	0	0	0	0	0	0	0
6330407A03Rik	1	0	0	0	0	0	0	1	0	0	1	0	0	0	1	0	0	1	1	1	0	1	0	0	1	0	0	1	1	0					2410016O06Rik	0	0	0	0	0	0	0	0	0	0	0	0	0	0
6330408A02Rik	1	0	0	1	1	1	1	1	0	1	0	0	0	1	1	1	0	0	1	1	0	1	0	0	1	0	0	1	0	1					2610002M06Rik	0	0	0	0	0	1	0	0	0	0	0	0	0	0
6330409D20Rik	1	0	0	1	1	1	1	1	1	1	1	1	1	1	1	1	1	1	1	1	0	1	0	0	1	0	0	1	1	1					2610020H08Rik	0	0	0	0	0	1	0	0	0	0	0	0	0	0
6330410L21Rik	0	0	0	0	0	0	1	0	0	0	0	0	0	0	1	0	0	0	1	0	0	1	0	0	0	0	0	0	1	1					2810442N19Rik	0	0	0	0	0	1	0	0	0	0	0	0	0	0
6330415B21Rik	0	0	0	0	0	0	0	0	0	0	0	0	0	0	0	0	0	0	0	0	0	0	0	0	0	0	0	0	0	0					2900011O08Rik	0	0	0	0	0	1	0	0	0	0	0	0	0	0
6330415G19Rik	1	0	1	1	1	1	1	1	1	1	1	1	0	1	1	1	1	1	1	1	0	1	1	1	1	1	0	1	1	1					2900055J20Rik	0	0	0	0	0	1	0	0	0	0	0	0	0	0
6330416G13Rik	0	0	0	1	1	0	1	1	0	0	0	0	0	1	0	0	1	1	1	1	0	1	0	0	1	0	0	1	1	1					2900092C05Rik	0	0	0	0	0	0	1	0	0	0	0	0	0	0
6330418K02Rik	1	0	0	1	0	1	1	1	0	1	1	1	0	1	1	1	0	1	1	1	0	0	0	0	1	0	0	1	0	0					3425401B19Rik	0	0	0	0	0	1	0	0	0	0	0	0	0	0
6330419J24Rik	0	0	0	1	0	0	1	0	0	1	0	0	0	1	0	0	0	0	0	0	0	0	0	0	0	0	0	0	0	0					3830417A13Rik	0	0	0	0	0	1	0	0	0	0	0	0	0	0
6330549D23Rik	1	0	0	1	0	1	1	1	1	1	1	0	0	1	1	1	1	1	1	1	0	1	0	0	1	0	0	1	0	0					4632415L05Rik	0	0	0	0	0	1	0	0	0	0	0	0	0	0
6430411K18Rik	0	0	0	0	0	0	0	0	0	0	0	0	0	0	0	0	0	0	0	0	0	0	0	0	0	0	0	0	0	0					4930402K13Rik	0	0	0	0	0	1	0	1	0	0	0	0	0	0
6430503K07Rik	1	0	0	1	0	0	1	1	0	1	1	0	0	0	1	0	0	0	0	0	0	0	0	0	1	0	0	1	0	0					4930447A16Rik	0	0	0	0	0	0	1	0	0	0	0	0	0	0
6430531B16Rik	1	0	0	1	1	1	1	1	0	1	1	1	0	1	1	0	0	1	1	1	0	0	0	0	1	0	0	1	1	0					4930469G21Rik	1	0	0	0	0	0	0	0	0	0	0	0	0	0
6430548M08Rik	1	0	0	1	1	1	1	1	0	1	0	0	0	1	1	1	1	1	1	1	0	1	0	0	1	0	0	0	1	0					4930571K23Rik	0	0	0	0	0	0	1	0	0	0	0	0	0	0
6430550D23Rik	1	0	0	1	0	0	1	1	0	1	1	0	0	1	1	1	1	0	1	1	0	1	0	0	1	0	0	0	0	0					4930579K19Rik	0	0	0	0	0	0	0	0	0	0	0	0	0	0
6430562O15Rik	0	0	0	0	0	0	0	1	0	0	0	0	0	0	0	0	0	1	0	0	0	0	0	0	0	0	0	0	0	0					4931406C07Rik	0	0	0	0	0	0	0	0	0	0	0	0	0	0
6430571L13Rik	1	1	0	1	0	1	1	1	1	1	1	1	0	1	1	1	1	1	1	1	0	1	0	0	1	0	0	1	1	1					4932443I19Rik	0	0	0	0	0	0	0	0	0	0	0	0	0	0
6430573F11Rik	0	0	0	0	0	0	0	0	0	0	0	0	0	0	0	0	0	0	0	0	0	0	0	0	0	0	0	0	0	0					4933413L06Rik	0	0	0	0	0	0	0	0	0	0	0	0	0	0
6430584L05Rik	1	0	0	0	0	0	1	1	0	1	1	0	0	0	1	0	1	0	0	0	0	1	0	0	0	0	0	1	1	0					4933415F23Rik	0	0	0	0	0	1	0	0	0	0	0	0	0	0
6430706D22Rik	1	1	0	1	1	1	1	1	0	1	1	0	0	1	1	1	1	0	1	1	0	1	0	1	1	0	0	0	1	0					4933416C03Rik	0	0	0	0	0	0	0	0	0	0	0	0	0	0
6430710C18Rik	0	0	0	0	1	0	1	1	1	0	1	0	0	0	1	0	0	1	1	1	0	1	0	0	1	0	0	1	1	0					8030411F24Rik	0	0	0	0	0	0	0	1	0	0	0	0	0	0
6530402F18Rik	0	0	0	0	0	0	1	1	0	0	0	0	0	0	0	0	1	0	0	0	0	0	0	0	0	0	0	1	0	0					9230110C19Rik	0	0	0	0	0	1	1	0	0	0	0	0	0	0
6530403H02Rik	0	0	0	0	0	0	1	0	0	0	0	0	0	0	0	1	0	1	1	0	0	1	0	0	1	0	0	0	0	1					A1bg	0	0	0	0	0	0	0	0	0	0	0	0	0	0
6530411M01Rik	0	0	0	0	0	0	1	0	0	0	0	0	0	0	0	0	0	0	1	0	0	0	0	0	0	0	0	0	0	0					A4gnt	0	0	0	0	0	1	0	0	0	0	0	0	0	0
6720468P15Rik	0	0	0	0	0	0	0	1	0	0	0	0	0	0	0	0	0	0	0	0	0	0	0	0	0	0	0	0	0	0					A730017C20Rik	0	0	0	0	0	1	0	0	0	0	0	0	0	0
6720483E21Rik	1	0	1	1	0	0	1	1	1	1	1	0	0	1	1	1	0	0	0	1	0	0	0	0	1	0	0	1	0	0					A730018C14Rik	0	0	0	0	0	0	0	0	0	0	0	0	0	0
6720489N17Rik	1	0	0	1	0	0	1	0	0	0	0	0	0	0	1	0	0	0	0	0	0	1	0	0	0	0	0	1	1	0					Abca16	0	0	0	0	0	1	0	0	0	0	0	0	0	0
6820408C15Rik	1	0	1	1	1	1	1	1	1	1	1	1	0	1	1	1	1	1	1	1	0	1	0	0	1	0	0	1	1	1					Abca5	0	0	0	0	0	1	0	0	0	0	0	0	0	0
6820431F20Rik	1	1	1	1	1	1	1	1	1	1	1	1	1	1	1	1	1	1	1	1	1	1	1	1	1	1	1	1	1	1					Abcb4	0	0	0	0	0	1	0	0	0	0	0	0	0	0
7420426K07Rik	0	0	0	0	0	0	0	0	0	0	0	0	0	0	0	0	0	1	1	0	0	0	0	0	0	0	0	0	0	0					Abcc8	0	0	0	0	0	0	0	1	0	0	0	0	0	0
7420461P10Rik	1	0	0	0	0	0	1	0	0	1	1	0	0	0	1	0	0	0	0	0	0	0	0	0	1	0	0	0	0	0					Abcd2	0	0	0	0	0	1	0	1	0	0	0	0	0	0
7420700N18Rik	1	0	0	0	0	0	1	0	0	0	0	0	0	0	0	0	0	1	0	0	0	0	0	0	1	0	0	1	0	0					Abcd3	0	0	0	0	0	0	0	0	0	0	0	0	0	0
7420701I03Rik	0	0	0	0	0	0	0	1	0	0	0	0	0	0	0	0	0	1	0	0	0	0	0	0	0	0	0	0	0	0					Abi1	0	0	0	0	0	0	1	0	0	0	0	0	0	0
7530416G11Rik	1	0	0	0	0	0	1	0	1	1	1	1	0	0	1	1	0	1	1	1	0	1	0	0	1	0	0	1	1	1					Abi3bp	0	0	0	0	0	1	0	0	0	0	0	0	0	0
7630403G23Rik	0	0	0	0	0	0	1	0	0	0	0	0	0	0	0	0	0	0	0	0	0	0	0	0	0	0	0	0	0	0					Acd	0	0	0	0	0	0	0	0	0	0	0	0	0	0
8030411F24Rik	0	0	0	0	0	0	0	0	0	0	0	0	0	0	0	0	0	0	0	0	0	1	0	0	0	0	0	0	0	0					Acsl6	0	0	0	0	0	0	0	0	0	0	0	0	0	0
8030423F21Rik	0	0	0	0	1	0	1	1	1	1	1	0	0	0	1	0	0	1	1	0	0	1	0	0	1	0	0	0	1	1					Acsm5	1	0	0	0	0	0	0	0	0	0	0	0	0	0
8030423J24Rik	0	0	0	0	0	0	0	0	0	0	0	0	0	0	0	1	0	1	1	0	0	1	0	0	0	0	0	0	1	0					Actl6a	0	0	0	0	0	1	0	0	0	0	0	0	0	0
8030442B05Rik	1	0	0	0	1	1	1	1	1	1	0	1	1	0	1	1	0	1	1	1	0	1	0	0	1	0	0	1	1	1					Actr5	0	0	0	0	0	0	0	0	0	0	0	0	0	0
8030443G20Rik	1	0	0	0	1	0	1	0	0	0	0	0	0	0	1	0	0	1	1	0	0	0	0	0	0	0	0	0	0	0					Acvr2b	0	0	0	0	0	1	0	0	0	0	0	0	0	0
8030451O07Rik	0	0	0	0	0	0	0	0	0	0	0	0	0	0	0	0	0	0	0	0	0	0	0	0	0	0	0	0	0	0					Acy3	0	0	0	0	0	1	0	0	0	0	1	0	0	0
8030455M16Rik	0	0	0	0	0	0	0	0	0	0	0	0	0	0	0	0	0	0	0	0	0	0	0	0	0	0	0	0	0	0					Adamts19	0	0	0	0	0	1	0	0	0	0	0	0	0	0
8030462N17Rik	1	1	0	1	1	1	1	1	1	1	1	1	0	1	1	1	1	1	1	1	0	1	0	0	1	0	0	1	1	0					Adamts3	0	0	0	0	0	0	0	0	0	0	0	0	0	0
8430408G22Rik	1	0	0	0	0	0	1	1	0	0	0	0	1	0	0	1	0	1	0	1	0	1	0	0	1	0	0	1	1	0					Adat3	0	0	0	0	0	0	0	0	0	0	0	0	0	0
8430419L09Rik	0	0	0	1	1	0	1	1	0	1	0	1	0	1	1	0	0	1	0	1	0	1	0	0	1	0	0	1	0	0					Add2	0	0	0	0	0	1	0	0	0	0	0	0	0	0
8430422H06Rik	1	0	0	0	1	0	0	0	0	0	0	0	0	0	1	0	0	1	0	0	0	1	0	0	1	0	0	1	1	0					Adh5	0	0	0	0	0	0	0	1	0	0	0	0	0	0
8430423G03Rik	0	0	0	0	0	0	1	1	0	0	1	0	0	0	0	0	0	0	0	0	0	1	0	0	1	0	0	1	1	1					AI427809	0	0	0	0	0	0	0	1	0	0	0	0	0	0
8430426J06Rik	0	0	0	0	0	0	1	1	0	0	0	0	0	0	0	0	0	0	0	0	0	0	0	0	1	0	0	0	0	0					Aip	0	0	0	0	0	1	0	0	0	0	0	0	0	0
8430429K09Rik	1	1	0	1	1	1	1	1	1	1	1	1	0	1	1	1	1	1	1	1	0	1	0	0	1	0	0	1	1	0					Akp3	0	0	0	0	0	0	0	0	0	0	0	0	0	0
8430430B14Rik	0	0	0	0	0	0	0	0	0	0	0	0	0	0	0	0	0	0	0	0	0	0	0	0	0	0	0	0	0	0					Akr1b8	0	0	0	0	0	0	0	0	0	0	0	0	0	0
8430431K14Rik	0	0	0	0	0	0	0	0	0	0	0	0	0	0	0	0	0	0	0	0	0	0	0	0	0	0	0	0	0	0					Aldh6a1	0	0	0	0	0	1	0	0	0	0	0	0	0	0
8430436N08Rik	0	0	0	0	0	0	0	0	0	0	0	0	0	0	0	0	0	0	0	0	0	0	0	0	0	0	0	0	0	0					Alms1	0	0	0	0	0	1	1	0	0	0	0	0	0	0
8430437L04Rik	1	0	0	0	0	0	1	0	0	0	0	0	0	0	0	0	0	0	0	0	0	0	0	0	0	0	0	0	0	0					Ambra1	0	0	0	0	0	0	0	1	0	0	0	0	0	0
9030025P20Rik	0	0	0	1	0	0	1	0	0	1	0	0	0	0	0	0	0	0	0	1	0	0	0	0	0	0	0	0	0	0					Anapc7	0	0	0	0	0	1	0	0	0	0	0	0	0	0
9030204H09Rik	1	0	0	0	0	0	0	1	0	0	0	0	0	0	0	0	0	1	1	0	0	0	0	0	0	0	0	1	0	0					Ankrd10	1	0	0	0	0	1	0	0	0	0	0	0	0	0
9030404E10Rik	1	0	0	0	1	1	1	1	1	1	0	0	1	0	1	1	0	1	0	0	0	1	0	0	1	0	0	1	1	0					Ankrd17	0	0	0	0	0	0	0	0	0	0	0	0	0	0
9030612E09Rik	0	0	0	0	0	0	0	0	0	0	0	0	0	0	0	0	0	0	0	0	0	0	0	0	1	0	0	1	0	0					Ankrd22	0	0	0	0	0	1	0	0	0	0	0	0	0	0
9030617O03Rik	1	0	0	0	0	0	1	1	1	1	1	1	0	0	1	0	0	1	1	1	0	1	0	1	1	0	0	1	1	1					Ankrd53	1	0	0	0	0	1	0	0	0	0	0	0	0	0
9030619P08Rik	0	0	0	0	0	0	1	0	0	0	0	0	0	0	0	0	0	0	0	0	0	0	0	0	0	0	0	0	0	0					Anks3	0	0	0	0	0	1	0	1	0	0	0	0	0	0
9030624G23Rik	0	0	1	1	1	1	1	1	0	1	0	0	0	1	1	0	0	1	1	1	0	1	0	0	1	0	0	1	1	0					Anks6	0	0	0	0	0	1	1	0	0	0	0	0	0	0
9030624J02Rik	1	0	0	1	1	0	1	1	0	1	1	0	0	1	1	1	1	1	1	1	0	1	0	0	1	0	0	1	1	0					Ano1	0	0	0	0	0	0	0	0	0	0	0	0	0	0
9030625G05Rik	1	0	0	1	0	0	1	1	1	1	1	0	0	1	1	1	0	1	1	0	0	0	0	0	1	0	1	1	1	0					Ano8	0	0	0	0	0	0	0	0	0	0	0	0	0	0
9130008F23Rik	1	0	0	1	1	0	1	1	0	1	1	1	0	1	1	1	0	0	0	1	0	1	0	1	1	0	0	1	1	1					Anxa13	0	0	0	0	0	0	0	0	0	0	0	0	0	0
9130011E15Rik	1	0	1	1	1	1	1	1	1	1	1	0	1	1	1	1	0	1	1	1	0	1	0	0	1	0	0	1	1	0					Aoah	0	0	0	0	0	1	0	0	0	0	0	0	0	0
9130015A21Rik	0	0	0	0	0	0	1	0	0	0	1	0	0	0	0	0	0	0	0	0	0	0	0	0	0	0	0	1	0	0					Aox4	0	0	0	0	0	0	0	0	0	0	0	0	0	0
9130015L21Rik	0	0	0	0	0	0	1	0	0	0	0	0	0	0	0	0	0	0	0	0	0	0	0	0	0	0	0	0	0	0					Apbb3	0	0	0	0	0	0	0	0	0	0	0	0	0	0
9130019O22Rik	1	0	0	1	0	0	1	1	0	1	1	0	0	1	1	1	0	0	0	1	0	1	0	0	1	0	0	1	0	0					Apoa4	0	0	0	0	0	1	0	0	0	0	0	0	0	1
9130019P16Rik	1	0	0	1	1	0	1	1	1	1	1	1	0	1	1	0	0	1	1	1	0	1	0	1	1	0	0	1	1	0					Areg	0	0	0	0	0	0	1	0	0	0	0	0	0	0
9130023H24Rik	0	0	1	1	0	1	1	1	0	0	1	0	0	1	1	1	1	1	1	1	0	0	0	0	1	0	0	1	1	0					Arhgap20	0	0	0	0	0	1	0	1	0	0	0	0	0	0
9130024F11Rik	1	1	0	1	1	0	0	1	1	1	0	1	0	0	0	0	1	0	0	1	0	1	0	1	1	0	0	1	1	1					Arhgap25	0	0	0	0	0	1	0	1	0	0	0	0	0	0
9130204L05Rik	0	0	0	0	0	0	0	0	0	0	0	0	0	0	0	0	0	0	0	0	0	0	0	0	0	0	0	0	0	0					Arhgef9	0	0	0	0	0	1	0	1	0	0	0	0	0	0
9130209A04Rik	1	0	0	0	1	0	0	0	0	1	0	0	1	0	1	0	0	1	1	0	0	1	0	0	1	0	0	1	0	0					Arl13b	0	0	0	0	0	0	0	1	0	0	0	0	0	0
9130221F21Rik	0	0	0	0	1	0	0	1	0	0	0	0	0	0	0	0	0	1	0	0	0	0	0	0	1	0	0	1	1	0					Arsg	0	0	0	0	0	0	1	0	0	0	0	0	0	0
9130221H12Rik	0	0	0	1	1	1	0	0	1	0	0	0	0	1	1	0	1	0	0	0	0	1	0	0	1	0	0	1	1	0					Arsi	0	0	0	0	0	0	0	1	0	0	0	0	0	0
9130227L01Rik	1	0	0	0	0	0	1	0	0	0	0	0	0	0	0	0	0	0	0	0	0	0	0	0	0	0	0	0	0	0					Arsk	0	0	0	0	0	0	0	0	0	0	0	0	0	0
9130230L23Rik	1	0	0	0	0	0	1	1	1	1	0	0	0	0	1	0	0	1	1	1	0	1	0	1	1	0	0	1	1	1					Arxes2	1	0	0	0	0	1	0	0	0	0	0	0	0	0
9130401M01Rik	1	0	0	1	0	0	1	1	0	1	1	0	0	1	1	1	0	0	1	1	0	1	0	0	1	0	0	1	0	0					Asap3	0	0	0	0	0	0	0	0	0	0	0	0	0	0
9130409I23Rik	1	0	0	0	0	0	1	1	1	1	0	0	0	0	1	0	0	0	0	0	0	0	0	1	1	0	0	0	1	0					Asb1	0	0	0	0	0	0	0	0	0	0	0	0	0	0
9130409J20Rik	0	0	0	0	0	0	0	1	0	0	0	0	0	0	0	0	0	0	0	0	0	0	0	0	0	0	0	0	0	0					Ascl3	0	0	0	0	0	1	0	0	0	0	0	0	0	0
9230009I02Rik	0	0	0	0	0	0	0	0	0	0	1	0	0	0	1	0	0	0	0	0	0	0	0	0	0	0	0	1	0	0					Asprv1	0	0	0	0	0	1	0	0	0	0	0	0	1	0
9230102K24Rik	0	0	0	0	0	0	0	1	0	1	0	0	0	0	0	0	0	1	0	0	0	0	0	0	0	0	0	0	0	0					Astn2	0	0	0	0	0	1	0	0	0	0	0	0	0	0
9230102O04Rik	0	0	0	0	1	0	1	1	1	0	0	0	0	0	0	0	0	1	1	1	0	1	0	0	1	0	0	0	1	1					Asxl1	0	0	0	0	0	0	1	0	0	0	0	0	0	0
9230104L09Rik	1	0	0	0	1	0	1	0	0	0	0	0	0	0	1	0	0	0	0	0	0	1	0	0	0	0	0	1	0	0					Atg13	0	0	0	0	0	1	1	0	0	0	0	0	0	0
9230105E05Rik	0	0	0	0	1	0	0	1	0	0	0	0	0	0	0	0	0	0	1	0	0	1	0	0	1	0	0	0	1	1					Atm	0	0	0	0	0	0	0	0	0	0	0	0	0	0
9230110C19Rik	1	0	0	1	1	1	0	0	0	0	1	0	0	1	0	1	0	0	0	1	0	1	0	0	1	0	0	1	1	0					Atp11a	0	0	0	0	0	1	0	0	0	0	0	0	0	0
9230110F15Rik	0	0	0	0	0	0	0	0	0	0	0	0	0	0	0	0	0	0	0	0	0	0	0	0	0	0	0	0	0	0					Atp5l	0	0	1	0	0	1	0	0	0	0	0	0	0	0
9230112D13Rik	0	0	0	0	0	0	0	0	0	0	0	0	0	0	0	0	0	0	0	0	0	0	0	0	1	0	0	1	0	0					Atp6ap1	0	0	0	0	0	1	0	0	0	0	0	0	0	0
9230112J17Rik	1	0	0	0	1	1	1	1	0	1	1	0	0	0	1	0	0	0	0	0	0	1	0	0	1	0	0	1	1	0					Atp6v0e	0	0	0	0	0	0	0	0	0	0	0	0	0	0
9230114K14Rik	0	0	0	1	0	0	0	1	0	1	0	0	0	1	0	0	0	1	1	0	0	1	0	0	0	0	0	1	1	0					Atp6v0e2	0	0	0	0	0	0	0	0	0	0	0	0	0	0
9230116L04Rik	1	1	0	1	0	0	1	1	0	1	1	0	0	1	1	1	0	1	1	1	0	1	0	0	1	0	0	1	1	0					Atp6v1b2	0	0	0	0	0	1	0	0	0	0	0	0	0	0
9230116N13Rik	1	0	0	1	0	0	1	1	1	1	0	0	0	1	1	1	0	1	1	1	0	0	0	0	1	0	0	1	1	0					Atp7a	0	0	0	0	0	1	0	0	0	0	0	0	0	0
9230117E06Rik	0	0	0	0	0	0	0	0	0	0	0	0	0	0	0	0	0	0	0	0	0	0	0	0	0	0	0	0	0	0					Atxn2l	0	0	0	0	0	0	0	1	0	0	0	0	0	0
9330020H09Rik	0	0	0	1	0	1	1	1	0	1	1	1	0	1	1	0	1	1	1	1	0	1	0	0	1	1	1	1	1	1					Aurkaip1	0	0	0	0	0	1	0	1	0	0	0	0	0	0
9330102E08Rik	1	0	0	1	0	0	1	0	0	1	1	0	0	1	1	1	1	1	0	0	0	1	0	0	1	0	0	1	1	0					AY512915	0	0	0	1	0	0	0	0	0	0	0	0	0	0
9330111N05Rik	1	0	0	1	1	1	1	1	1	1	1	1	0	1	1	1	0	1	1	1	1	1	0	1	1	0	0	1	1	1					B3galnt1	0	0	0	0	0	1	0	0	0	0	0	0	0	0
9330117O12Rik	0	0	0	0	0	0	0	0	0	0	0	0	0	0	0	0	0	1	0	0	0	1	0	0	0	0	0	0	0	0					B3gnt9	0	0	0	0	0	1	0	0	0	0	0	0	0	0
9330133O14Rik	1	1	0	1	1	1	1	1	1	1	1	1	1	1	1	1	1	1	1	1	0	1	0	0	1	0	0	1	1	1					B4galt7	0	0	0	0	0	1	0	0	0	0	0	0	0	0
9330136K24Rik	0	0	0	0	0	0	0	0	0	0	0	0	0	0	0	0	0	0	0	0	0	0	0	0	0	0	0	0	0	0					Banp	0	0	0	0	0	0	0	0	0	0	0	0	0	0
9330151L19Rik	0	0	0	1	0	1	1	1	1	1	1	0	0	1	1	1	1	0	1	1	0	1	0	0	1	0	0	0	1	1					Bbs7	0	0	0	0	0	0	0	0	0	0	0	0	0	0
9330158H04Rik	1	0	0	0	0	0	1	0	0	0	1	0	0	0	0	1	0	0	0	0	0	0	0	0	0	0	0	0	0	0					BC017643	0	0	0	0	0	0	0	0	0	0	0	0	0	0
9330159F19Rik	0	0	0	0	0	0	1	0	0	0	0	0	0	0	0	0	0	0	0	0	0	0	0	0	0	0	0	0	0	0					Bcar3	0	0	0	0	0	0	0	1	0	0	0	0	0	0
9330159M07Rik	1	1	0	1	0	1	0	1	0	1	1	0	0	1	1	1	0	1	1	1	0	0	0	0	1	0	0	0	0	0					Bcat2	0	0	0	0	0	0	0	0	0	0	0	0	0	0
9330162012Rik	1	0	0	1	0	1	1	0	1	0	1	0	0	1	1	0	0	1	0	1	0	0	0	0	0	0	0	0	1	0					Bche	1	0	0	0	0	1	0	0	0	0	0	0	0	0
9330162B11Rik	0	0	0	0	0	0	1	0	0	0	0	0	0	0	0	0	0	0	0	0	0	0	0	0	0	0	0	0	0	0					Bcl2l15	0	0	0	0	0	0	0	0	0	0	0	0	0	0
9330175E14Rik	0	0	0	0	0	0	0	0	0	0	0	0	0	0	0	1	0	0	0	0	0	0	0	0	0	0	0	0	0	0					Birc5	0	0	0	0	0	0	0	0	0	0	0	0	0	0
9330175M20Rik	1	0	0	0	0	0	1	0	0	0	1	0	0	0	1	1	0	1	1	1	0	0	0	0	0	0	0	0	0	0					Blvra	0	0	0	0	0	0	0	0	0	0	0	0	0	0
9330178D15Rik	0	0	0	0	0	0	1	0	0	0	0	0	0	0	0	0	0	0	0	0	0	0	0	0	0	0	0	0	0	0					Bms1	0	0	0	0	0	0	0	0	0	0	0	0	0	0
9330179D12Rik	0	0	0	1	0	0	1	1	0	1	1	0	0	1	1	0	1	0	0	0	0	1	0	0	0	0	0	1	0	0					Bnip2	0	0	0	0	0	1	0	0	0	0	0	0	0	0
9330182L06Rik	0	0	0	0	0	0	1	0	0	0	0	0	0	0	0	0	0	0	0	0	0	1	0	0	0	0	0	0	0	0					Brix1	0	0	0	0	0	1	0	0	0	0	0	0	0	0
9330182O14Rik	0	0	0	0	0	0	1	0	0	0	1	0	0	0	0	0	0	0	0	0	0	0	0	0	0	0	0	0	0	0					Brpf3	0	0	0	0	0	1	0	0	0	0	0	1	0	0
9330188P03Rik	0	0	0	0	0	0	0	1	0	0	0	0	0	0	0	0	0	0	0	0	0	1	0	0	0	0	0	0	0	0					Btbd1	0	0	0	0	0	0	0	0	0	0	0	0	0	0
9330199G10Rik	0	0	0	0	0	0	0	0	0	0	0	0	0	0	0	0	0	0	0	0	0	0	0	0	0	0	0	0	0	0					C1qtnf7	0	0	0	0	0	1	0	1	0	0	0	0	0	0
9430007A20Rik	0	0	0	0	0	0	1	0	0	0	0	0	0	0	0	0	0	0	0	0	0	0	0	0	0	0	0	0	0	0					C2	0	0	0	0	0	0	0	0	0	0	0	0	0	0
9430008C03Rik	1	1	0	1	0	1	1	1	0	1	1	1	0	1	1	1	1	1	1	1	0	0	0	0	1	0	0	0	1	0					C77080	0	0	0	0	0	1	0	0	0	0	0	0	0	0
9430014N10Rik	0	0	0	0	0	0	0	0	0	0	0	0	0	0	0	0	0	1	1	0	0	1	0	0	1	0	0	1	0	0					C9	0	0	0	0	0	1	0	0	0	0	0	0	0	0
9430015G10Rik	1	0	0	1	1	1	1	1	1	1	1	1	1	1	1	1	1	1	1	1	1	1	0	0	1	1	0	1	1	1					Cacna1b	0	0	0	0	0	0	0	0	1	0	0	0	0	0
9430016H08Rik	0	0	0	1	0	0	1	1	0	1	1	1	0	1	0	1	0	1	1	1	0	0	0	0	1	0	0	1	0	0					Camk2a	0	0	0	0	0	1	0	0	0	0	0	0	0	0
9430018G01Rik	0	0	0	0	0	0	1	0	0	0	0	0	0	0	0	0	0	1	0	0	0	0	0	0	0	0	0	0	0	0					Caml	0	0	0	0	0	1	0	0	0	0	0	0	0	0
9430019J16Rik	0	0	0	0	0	0	1	0	0	0	0	0	0	0	0	0	0	0	0	0	0	0	0	0	0	0	0	0	0	0					Capn11	0	0	0	0	0	0	0	1	0	0	0	0	0	0
9430020K01Rik	0	0	0	1	0	0	0	1	0	1	0	0	0	1	0	0	0	1	1	1	0	1	0	0	1	0	0	0	1	0					Car10	0	0	0	0	0	1	0	1	0	0	0	0	0	0
9430021M05Rik	0	0	0	0	0	0	1	0	0	0	1	0	0	0	1	0	0	0	0	0	0	0	0	0	0	0	0	0	0	0					Carf	0	0	0	0	0	1	0	0	0	0	0	0	0	0
9430037G07Rik	0	0	0	1	0	1	0	1	0	1	1	0	0	1	1	1	0	0	0	1	0	0	0	0	1	0	0	1	0	1					Carhsp1	0	0	0	0	0	0	0	0	0	0	0	0	0	0
9430038I01Rik	0	0	0	1	1	1	0	1	0	0	1	0	0	1	1	1	0	1	1	1	0	1	0	0	1	0	0	1	1	1					Cars	0	0	0	1	0	1	0	0	0	0	0	0	0	0
9430041J12Rik	1	0	0	1	1	1	1	1	1	1	1	0	0	1	1	1	0	1	1	1	0	1	0	0	1	0	0	1	1	0					Caskin1	0	0	0	0	0	0	0	0	0	0	0	0	0	0
9430060I03Rik	1	0	0	1	0	1	1	1	1	1	1	0	0	1	1	1	0	1	1	1	0	1	0	0	1	0	0	0	1	0					Casp14	1	0	0	0	0	1	0	0	0	0	0	0	0	0
9430065F17Rik	0	0	0	0	0	0	0	0	0	0	0	0	0	0	0	0	0	0	0	0	0	0	0	0	0	0	0	0	0	0					Cbln2	0	0	0	0	0	0	0	0	0	0	0	0	0	0
9430069I07Rik	0	0	0	0	0	0	1	1	0	1	0	0	0	0	0	0	0	1	0	0	0	1	0	1	1	0	0	1	1	0					Cbln3	0	0	0	0	0	1	0	0	0	0	0	0	0	0
9430076C15Rik	0	0	0	0	0	0	1	0	0	0	0	0	0	0	0	0	0	0	0	0	0	0	0	0	0	0	0	1	0	0					Ccdc141	0	0	0	0	0	1	0	0	0	0	0	0	0	0
9430078K24Rik	0	0	0	0	0	0	0	0	0	0	0	0	0	0	0	0	0	0	0	0	0	0	0	0	0	0	0	0	0	0					Ccdc144b	0	0	0	0	0	0	0	1	0	0	0	0	0	0
9430083A17Rik	1	0	0	1	0	0	1	1	1	1	1	0	0	1	1	1	0	1	0	1	0	1	0	0	1	0	0	1	1	1					Ccdc160	0	0	0	0	0	1	0	0	0	0	0	0	0	0
9430091E24Rik	1	0	0	1	0	0	1	1	1	1	1	1	0	1	1	0	0	1	0	1	0	1	0	0	1	0	0	1	1	1					Ccdc17	0	0	0	0	0	1	0	0	0	0	0	0	0	0
9530002B09Rik	0	0	0	0	0	0	0	0	0	0	0	0	0	0	0	0	0	0	0	0	0	1	0	0	0	0	0	0	0	0					Ccdc30	0	0	0	0	0	1	0	0	0	0	0	0	0	0
9530003J23Rik	0	0	0	0	0	0	0	0	0	0	0	0	0	0	0	0	0	0	0	0	0	0	0	0	0	0	0	0	0	0					Ccdc36	0	0	0	0	0	1	0	0	0	0	0	0	0	0
9530014B07Rik	0	0	0	0	0	0	0	0	0	0	0	0	0	0	0	0	0	0	0	0	0	0	0	0	0	0	0	0	0	0					Ccdc50	0	0	0	0	0	1	0	0	0	0	0	0	0	0
9530020I12Rik	0	0	0	0	0	0	0	0	0	0	0	0	0	0	0	0	0	0	0	0	0	0	0	0	0	0	0	0	0	0					Ccdc67	0	0	0	0	0	0	0	0	0	0	0	0	0	0
9530026F06Rik	0	0	0	0	0	0	1	1	0	0	1	0	0	0	0	0	0	1	1	0	0	1	0	0	1	0	0	1	0	0					Ccdc69	1	0	0	0	0	0	0	0	0	0	0	0	0	0
9530026P05Rik	0	0	1	1	1	0	1	1	1	0	0	0	0	1	1	0	0	1	1	1	0	1	0	0	1	0	0	1	1	0					Ccdc93	0	0	0	0	0	1	0	0	0	0	0	0	0	0
9530027J09Rik	0	0	0	1	0	0	1	0	0	0	0	0	0	1	0	0	0	1	0	0	0	0	0	0	1	0	0	0	1	0					Ccl24	0	0	0	0	0	0	0	1	0	0	0	0	0	0
9530036O11Rik	0	0	0	0	1	1	1	1	1	1	1	0	0	0	1	0	0	1	1	0	0	1	0	0	0	0	0	0	1	0					Ccl26	0	0	0	0	0	0	0	0	0	0	0	0	0	0
9530051G07Rik	0	0	0	1	0	1	1	1	0	1	0	0	0	1	0	0	0	0	0	0	0	0	0	0	0	0	0	0	0	0					Ccng1	0	0	0	0	0	1	0	0	0	0	0	0	0	0
9530052E02Rik	1	0	0	1	1	0	1	1	1	1	0	0	0	1	1	1	0	1	1	1	0	1	0	1	1	0	0	1	1	1					Ccno	0	0	0	0	0	1	0	0	0	0	0	0	0	0
9530053A07Rik	1	0	0	0	1	0	1	1	0	0	1	0	0	0	1	0	0	1	1	0	0	1	0	0	1	0	0	1	1	0					Cct5	0	0	0	0	0	1	0	0	0	0	0	0	0	0
9530059O14Rik	0	0	0	1	1	0	1	1	0	1	1	0	0	1	1	0	1	0	0	0	0	0	0	0	1	0	0	0	0	0					Cd1d1	0	0	0	0	0	1	0	0	0	0	1	0	0	0
9530062K07Rik	0	0	0	0	0	0	0	0	0	0	0	0	0	0	0	0	0	0	0	0	0	0	0	0	0	0	0	0	0	0					Cd200r1	1	0	0	0	0	1	0	0	0	0	0	0	0	0
9530068E07Rik	1	0	1	1	0	1	1	0	1	1	1	0	0	1	1	0	0	1	1	1	0	1	0	0	1	0	0	1	1	0					Cd226	0	0	0	0	0	0	0	0	0	0	0	0	0	0
9530077C05Rik	1	0	0	0	1	1	1	1	0	1	1	0	0	1	1	1	0	0	1	1	0	1	0	0	1	0	0	1	0	0					Cd36	0	0	0	0	0	1	0	0	0	0	0	0	0	0
9530080O11Rik	1	0	0	1	0	1	1	0	1	1	1	0	0	1	1	1	0	0	0	0	0	0	0	0	0	0	0	0	0	0					Cd37	0	0	0	0	0	0	1	0	0	0	0	0	0	0
9530082P21Rik	1	0	0	1	1	0	1	0	1	1	1	0	0	1	1	1	0	1	1	1	0	1	0	0	1	0	0	1	1	1					Cd48	1	0	0	0	0	1	0	0	0	0	0	0	0	0
9530091C08Rik	0	0	0	0	0	0	1	0	0	0	0	0	0	0	0	0	0	0	0	0	0	0	0	0	0	0	0	0	0	0					Cd8b1	0	0	0	0	0	1	0	0	0	0	0	0	0	0
9630001P10Rik	0	0	0	0	0	0	0	0	0	0	0	0	0	0	0	0	0	0	0	0	0	0	0	0	0	0	0	0	0	0					Cdk1	0	0	0	0	0	0	0	0	0	0	0	0	0	0
9630013A20Rik	0	0	0	0	0	0	0	0	0	0	0	0	0	0	0	0	0	0	0	0	0	0	0	0	0	0	0	0	0	0					Cdkl5	0	0	0	0	0	1	0	0	0	0	0	0	0	0
9630013K17Rik	0	0	0	0	0	0	0	0	0	0	0	0	0	0	0	0	0	0	0	0	0	0	0	0	0	0	0	0	0	0					Cdsn	0	0	0	0	0	0	0	1	0	0	0	0	0	0
9630028B13Rik	1	0	0	1	1	0	1	0	0	1	0	0	0	0	1	0	0	1	1	0	0	0	0	0	1	0	0	1	1	0					Ceacam11	0	0	0	0	0	0	1	0	0	0	0	0	0	0
9630028H03Rik	0	0	0	0	0	0	0	0	0	0	0	0	0	0	0	0	0	0	0	0	0	0	0	0	0	0	0	0	0	0					Ceacam12	0	0	0	0	0	1	0	0	0	0	0	0	0	0
9630028I04Rik	0	0	0	0	0	0	0	0	0	0	0	0	0	0	0	0	0	0	0	0	0	0	0	0	0	0	0	0	0	0					Cep152	0	0	0	0	0	1	0	0	0	0	0	0	0	0
9630033F20Rik	1	0	0	1	1	0	1	1	1	1	1	0	0	1	1	0	0	1	1	1	0	1	0	0	1	0	0	1	1	0					Cep290	0	0	0	0	0	1	0	0	0	0	0	0	0	0
9830107B12Rik	0	0	0	0	1	0	1	0	0	0	0	0	0	0	0	0	0	1	1	0	0	1	0	0	0	0	0	1	0	0					Ces2f	0	0	0	0	0	1	0	0	0	0	0	0	0	0
9830132P13Rik	1	0	0	1	0	0	1	0	0	0	1	1	0	1	1	0	0	0	0	1	0	1	0	0	1	0	0	1	1	1					Chic1	0	0	0	0	0	1	0	0	0	0	0	0	0	0
9830147E19Rik	1	0	0	1	0	0	1	1	0	1	1	0	0	1	1	1	0	1	0	0	0	1	0	0	0	0	0	0	0	0					Chodl	0	0	0	0	0	1	0	0	0	0	0	0	0	0
9830166K06Rik	1	0	0	0	0	0	1	1	0	1	1	0	0	0	1	1	0	1	0	0	0	1	0	0	1	0	0	1	1	0					Chrac1	0	0	0	0	0	0	0	0	0	0	0	0	0	0
9930012K11Rik	1	0	0	1	1	0	1	1	1	1	1	1	1	1	1	0	0	0	0	1	0	1	0	0	1	0	0	1	1	1					Chrna7	0	0	0	0	0	1	0	0	0	0	0	0	0	0
9930014A18Rik	0	0	0	1	0	0	1	1	1	1	0	0	1	1	0	0	1	0	0	0	0	0	0	0	0	0	0	0	0	0					Chrna9	1	0	0	0	0	0	0	1	0	0	0	0	0	0
9930021J03Rik	1	0	0	1	1	1	1	1	1	1	1	1	0	1	1	1	1	1	1	1	0	1	0	1	1	0	0	1	1	1					Chuk	0	0	0	0	0	0	0	0	0	0	0	0	0	0
9930104L06Rik	1	1	0	1	0	0	1	0	0	1	1	0	0	1	1	1	0	0	1	0	0	0	0	0	1	0	0	0	0	0					Ckap2	0	0	0	0	0	1	0	0	0	0	0	0	0	0
9930111H07Rik	1	0	0	0	1	0	0	0	1	0	0	0	0	0	1	0	0	1	1	0	0	1	0	0	1	0	0	1	0	0					Clcn3	0	0	0	0	0	0	1	0	0	0	0	0	0	0
9930111J21Rik1	0	0	0	0	0	0	0	0	0	0	0	0	0	0	0	0	0	0	0	0	0	0	0	0	0	0	0	0	0	0					Clec4n	0	0	0	0	0	1	0	0	0	0	0	0	0	0
9930111J21Rik2	0	0	0	0	0	0	0	0	0	0	0	0	0	0	0	0	0	0	0	0	0	0	0	0	0	0	0	0	0	0					Clk1	1	0	0	0	0	1	0	0	0	0	0	0	0	0
a	1	0	0	1	0	0	1	0	0	1	1	0	0	1	1	0	1	1	1	0	0	1	0	0	1	0	0	0	0	0					Cnr2	0	0	0	0	0	1	0	0	0	0	0	0	0	0
A130010J15Rik	1	0	0	1	0	0	0	1	0	1	1	0	0	1	0	0	1	0	1	1	0	1	0	0	1	0	0	1	1	0					Cntf	0	0	0	0	0	0	0	0	0	0	0	0	0	0
A130077B15Rik	1	0	0	0	0	0	1	1	0	0	1	0	0	0	1	0	0	1	1	0	0	1	0	0	1	0	0	0	1	0					Cntn5	0	0	0	0	0	1	0	0	0	0	0	0	0	0
A1bg	0	0	0	0	0	0	0	0	0	0	0	0	0	0	0	0	0	0	0	0	0	0	0	0	0	0	0	0	0	0					Cntnap4	0	0	0	0	0	0	1	0	0	0	0	0	0	0
A1cf	0	0	0	0	0	0	0	0	0	0	0	0	0	0	0	0	0	0	0	0	0	0	0	0	0	0	0	0	0	0					Cobl	0	0	0	0	0	0	0	0	0	0	0	0	1	0
A230001M10Rik	1	0	0	0	0	0	1	0	0	1	1	0	1	0	1	0	0	1	1	1	0	1	0	0	1	0	0	1	0	0					Col1a2	0	0	0	0	0	1	1	0	0	0	0	0	0	0
A230009B12Rik	1	0	0	0	1	0	0	1	0	0	0	0	0	0	0	0	0	0	0	1	0	1	0	0	1	0	0	0	1	0					Col4a6	0	0	0	0	0	0	0	0	0	0	0	0	0	0
A230020J21Rik	0	0	0	1	1	0	1	1	1	1	1	0	0	1	1	0	0	1	1	0	0	0	0	0	1	0	0	1	1	0					Col6a2	0	0	0	0	0	1	0	0	0	0	0	0	0	0
A230028O05Rik	1	0	0	1	1	0	1	1	1	0	1	0	0	1	1	0	1	1	1	1	1	0	0	0	1	0	0	1	1	0					Col6a6	0	0	0	0	0	1	0	1	0	0	0	0	0	0
A230046K03Rik	1	0	0	1	1	1	1	1	1	1	1	0	0	1	0	1	1	1	1	1	0	0	0	0	1	0	0	1	0	0					Coro2a	0	0	0	0	0	1	0	0	0	0	0	0	0	0
A230050P20Rik	1	0	1	1	1	1	1	1	0	1	1	1	0	1	1	1	0	1	1	1	0	1	0	1	1	0	0	0	1	0					Cox17	0	0	0	0	0	0	0	0	0	0	0	0	0	0
A230056J06Rik	1	0	0	1	1	1	1	1	0	1	1	1	0	1	1	1	1	0	1	1	0	0	0	0	1	0	1	0	0	0					Cpa6	0	0	0	0	0	1	0	1	0	0	0	0	0	0
A230056P14Rik	1	0	0	1	0	0	1	1	1	1	1	0	0	1	1	1	1	1	1	1	0	1	0	0	1	0	0	0	1	0					Cpd	0	0	0	0	0	1	1	0	0	0	0	0	0	0
A230057D06Rik	0	0	0	0	0	0	0	0	0	0	0	0	0	0	0	0	0	0	0	0	0	0	0	0	0	0	0	0	0	0					Cpne1	0	0	0	0	0	1	1	0	0	0	0	0	0	0
A230065H16Rik	1	0	0	0	0	1	1	1	0	1	1	1	0	0	1	0	0	0	0	1	0	1	0	0	1	0	0	0	1	1					Cpne2	0	0	0	0	0	1	1	0	0	0	0	0	0	0
A230070E04Rik	0	0	0	0	0	0	1	1	0	1	1	0	0	0	1	1	0	1	1	0	0	1	0	0	1	0	0	1	0	0					Crebl2	0	0	0	0	0	1	0	0	0	0	0	0	0	0
A230072C01Rik	1	0	0	1	0	0	1	0	0	1	0	0	0	1	1	0	0	1	1	0	0	1	0	0	0	0	0	1	0	0					Cse1l	0	0	0	0	0	1	0	0	0	0	0	0	0	0
A230072E10Rik	1	0	0	1	0	0	1	1	0	1	0	0	0	1	1	1	0	0	0	0	0	1	0	0	0	0	0	0	0	0					Csgalnact1	0	0	0	0	0	1	1	0	0	0	0	0	0	0
A230073K19Rik	0	0	0	0	0	0	0	0	0	0	0	0	0	0	0	0	0	0	0	0	0	0	0	0	0	0	1	0	0	0					Csrp2	0	0	0	0	0	0	0	1	0	0	0	0	0	0
A230077H06Rik	0	0	0	0	0	0	1	0	0	0	0	0	0	0	0	0	0	0	0	0	0	0	0	0	0	0	0	0	0	0					Cst11	0	0	0	0	0	1	0	0	0	0	1	0	0	0
A230103J11Rik	1	0	0	1	0	0	1	1	1	1	1	0	0	1	1	1	1	0	1	1	0	1	0	0	1	0	0	0	1	0					Cstf2	0	0	0	0	0	1	0	0	0	0	0	0	0	0
A230108P19Rik	1	0	0	1	1	0	1	1	1	1	1	1	1	1	1	1	0	1	1	1	0	1	0	0	1	0	0	1	1	1					Ctage5	0	0	0	0	0	0	0	0	0	0	0	0	0	0
A2m	1	0	0	0	0	0	0	1	0	0	0	0	0	0	0	0	0	0	0	0	0	0	0	0	0	0	0	0	1	0					Ctbs	0	0	0	0	0	1	0	0	0	0	0	0	0	0
A330009N23Rik	1	0	0	1	0	0	1	1	0	0	1	0	0	1	0	0	0	1	1	0	0	1	0	0	1	0	0	0	1	0					Cts7	0	0	0	0	0	0	0	0	0	0	0	0	0	0
A330015K06Rik	1	0	0	0	1	0	1	0	0	0	1	0	0	0	1	0	0	1	1	1	0	1	0	0	1	0	0	1	1	0					Ctxn1	0	0	0	0	0	1	0	1	0	0	0	0	0	0
A330023F24Rik	1	0	0	0	1	1	0	1	0	1	1	0	0	0	1	0	0	1	1	1	0	1	0	0	1	0	0	1	0	0					Cxxc4	1	0	0	0	0	1	0	0	0	0	0	0	0	0
A330032B11Rik	0	0	0	0	0	0	1	0	0	0	0	0	0	0	0	0	0	0	0	0	0	0	0	0	0	0	0	0	0	0					Cyc1	0	0	0	0	0	1	0	0	0	0	0	0	0	0
A330033J07Rik	1	0	0	1	1	1	1	1	0	1	1	0	0	1	1	1	1	1	1	1	0	1	0	1	1	0	0	1	1	0					Cyp19a1	0	0	0	0	0	1	0	0	0	0	0	0	0	0
A330035P11Rik	1	0	1	1	0	1	1	1	0	1	1	0	0	1	1	1	1	0	1	1	0	1	0	0	1	0	0	1	0	0					Cyp1a1	0	0	0	0	0	1	0	0	0	0	0	0	0	0
A330040F15Rik	1	0	0	0	0	0	1	1	0	0	1	0	0	0	1	0	1	0	1	0	0	0	0	0	0	0	0	1	1	0					Cyp2c55	0	0	0	0	0	1	0	0	0	0	0	0	0	0
A330041J22Rik	0	0	0	1	1	0	1	0	0	1	0	0	1	1	0	0	0	1	1	1	0	0	0	0	1	0	0	0	1	0					Cyp2d22	0	0	0	0	0	1	0	1	0	0	0	0	0	0
A330048O09Rik	1	0	0	0	0	0	1	0	0	0	0	0	0	0	0	0	0	0	0	0	0	1	0	0	0	0	0	0	1	0					Cyp2d40	1	0	0	0	0	0	0	0	0	0	0	0	0	0
A330049N07Rik	1	0	0	0	0	0	1	1	0	0	0	0	0	0	1	0	0	1	0	0	0	0	0	0	0	0	0	1	0	0					Cyp2j12	0	0	0	0	0	1	0	0	0	0	0	0	0	0
A330050F15Rik	1	0	0	1	1	1	1	1	1	1	1	1	1	1	1	1	0	1	1	1	0	1	0	1	1	0	0	1	1	1					Cyp2j5	0	0	0	0	0	1	0	0	0	0	0	0	0	0
A330069E16Rik	1	0	0	1	0	1	1	1	1	1	1	0	0	1	0	0	0	0	0	1	0	0	0	0	1	0	0	0	1	0					Cyp2j8	0	0	0	0	0	1	0	0	0	0	0	0	0	0
A330070K13Rik	0	0	0	0	0	0	1	0	0	0	0	0	0	0	0	0	0	1	1	0	0	0	0	0	0	0	0	0	0	0					Cyp4f14	1	0	0	0	0	1	0	0	0	0	0	0	0	0
A330074K22Rik	0	0	0	1	1	0	1	0	0	1	1	0	0	0	0	0	0	1	1	0	0	1	0	0	1	0	0	0	0	0					D10Wsu102e	0	0	0	0	0	0	0	1	0	0	0	0	0	0
A330076C08Rik	1	0	0	0	0	1	1	1	1	1	1	1	0	0	1	0	0	0	1	1	1	1	0	0	1	0	0	1	1	1					D2Wsu81e	0	0	0	0	0	0	0	0	0	0	0	0	0	0
A330076H08Rik	0	0	0	0	0	0	0	0	0	0	0	0	0	0	0	0	0	0	0	0	0	0	0	0	0	0	0	0	0	0					Dach1	0	0	0	0	0	1	0	0	0	0	0	0	0	0
A330093E20Rik	1	0	0	0	0	0	1	1	0	0	0	0	0	0	0	0	0	1	0	0	0	1	0	0	1	0	0	1	1	0					Daglb	0	0	0	0	0	1	1	0	0	0	0	0	0	0
A330102I10Rik	0	0	0	0	0	0	0	0	0	0	0	0	0	0	0	0	0	1	0	0	0	0	0	0	0	0	0	0	0	0					Dcaf11	0	0	0	0	0	1	0	0	0	0	0	0	0	0
A3galt2	0	0	0	0	0	0	1	0	0	0	0	0	0	0	0	0	0	0	0	0	0	1	0	0	0	0	0	0	1	0					Dcbld2	1	0	0	0	0	1	0	0	0	0	0	0	0	0
A430005L14Rik	1	0	1	1	0	1	1	1	1	1	0	0	0	1	1	1	1	1	0	1	0	1	0	0	1	0	0	1	1	0					Dcn	0	0	0	0	0	0	1	0	0	0	0	0	0	0
A430033K04Rik	1	0	0	1	1	0	1	1	0	0	0	0	0	1	1	0	0	0	1	0	0	1	0	0	1	0	0	1	0	0					Dctpp1	0	0	0	0	0	1	0	0	0	0	1	0	0	0
A430035B10Rik	0	0	0	1	0	1	0	0	1	1	1	0	0	1	0	0	1	0	1	0	0	1	0	0	0	0	0	1	1	0					Ddc	0	0	0	0	0	1	0	0	0	0	0	0	0	0
A430078G23Rik	0	0	0	0	1	0	1	1	0	0	1	0	0	0	1	1	0	1	1	0	0	1	0	0	1	0	0	1	0	0					Ddx46	0	0	0	0	0	1	1	0	0	0	0	0	0	0
A430078I02Rik	0	0	0	0	0	0	0	0	0	0	0	0	0	0	0	0	0	0	0	0	0	0	0	0	0	0	0	0	0	0					Defb26	0	0	0	0	0	1	0	1	0	0	0	0	0	0
A430085M09Rik	0	0	0	0	0	0	0	0	0	0	0	0	0	0	0	0	0	0	0	0	0	0	0	0	0	0	0	0	0	0					Defb34	0	0	0	0	0	1	0	0	0	0	1	0	0	0
A430088P11Rik	1	0	0	1	0	0	1	1	0	1	1	0	0	1	1	0	0	1	0	0	0	0	0	0	1	0	0	1	1	0					Defb45	0	0	0	0	0	1	0	1	0	0	0	0	0	0
A430089I19Rik	0	0	0	0	0	0	0	0	0	0	0	0	0	0	0	0	0	0	0	0	0	0	0	0	0	0	0	0	0	0					Dgkd	0	0	0	0	0	1	0	0	0	0	0	0	0	0
A430090L17Rik	0	0	0	0	0	0	1	1	0	0	0	0	0	0	0	0	0	0	0	0	0	1	0	0	1	0	0	1	0	0					Dgkq	0	0	0	0	0	1	0	0	0	1	0	0	0	0
A430093F15Rik	1	0	0	0	1	0	0	1	1	1	1	1	0	0	1	1	0	1	0	1	0	1	0	0	1	1	0	1	1	0					Dhx8	0	0	0	0	0	0	0	0	0	0	0	0	0	0
A430105I19Rik	1	0	0	0	1	0	1	1	1	1	1	1	1	0	1	1	0	1	1	1	0	1	0	0	1	0	0	0	1	0					Dkk2	1	0	0	0	0	1	0	0	0	0	0	0	0	0
A4galt	1	0	0	1	1	1	1	1	1	0	1	0	0	1	1	0	0	1	1	1	0	1	0	0	1	0	0	1	1	0					Dlx1as	0	0	0	0	0	1	0	0	0	0	0	0	0	0
A4gnt	0	0	0	0	0	0	0	0	0	0	0	0	0	0	0	0	0	0	0	0	0	0	0	0	0	0	0	0	0	0					Dlx5	0	0	0	0	0	1	0	0	0	0	0	0	0	0
A530006G24Rik	0	0	0	0	0	0	0	0	0	0	0	0	0	0	0	0	0	1	0	0	0	0	0	0	0	0	0	0	0	0					Dmpk	0	0	0	0	0	0	0	0	0	0	0	0	0	0
A530013C23Rik	1	1	1	1	1	0	1	1	1	1	1	0	1	1	0	1	1	1	1	1	0	1	0	0	1	0	0	1	1	0					Dnajc10	0	0	0	0	0	0	0	0	0	0	0	0	0	0
A530016L24Rik	1	1	0	1	1	1	1	1	1	1	1	1	1	0	1	1	1	0	1	1	0	1	1	0	1	0	0	1	1	1					Dnajc30	0	0	0	0	0	0	0	0	0	0	1	0	0	0
A530032D15Rik	1	0	1	0	1	1	1	1	0	0	1	0	0	0	0	0	1	1	0	0	1	0	0	0	0	0	0	1	0	0					Dock10	0	0	0	0	0	1	0	1	0	0	0	0	0	0
A530046M15Rik	0	0	0	0	0	0	0	0	0	0	0	0	0	0	0	0	0	0	0	0	0	0	0	0	0	0	0	0	0	0					Dohh	0	0	0	0	0	0	0	1	0	0	0	0	0	0
A530050N04Rik	1	0	0	0	1	1	1	1	1	0	1	1	0	0	1	1	0	1	1	1	0	1	0	0	1	0	0	1	1	0					Dpm1	0	0	0	0	0	1	0	0	0	0	0	0	0	0
A530053G22Rik	0	0	0	0	0	0	1	0	0	0	0	0	0	0	0	0	0	1	1	0	0	1	0	0	1	0	0	1	0	0					Dppa5a	0	0	0	0	0	0	0	0	0	0	0	0	0	0
A530054K11Rik	1	1	0	1	0	1	1	1	0	1	1	1	0	1	1	1	0	1	1	1	0	1	0	1	1	0	0	1	0	0					Dpy30	0	0	0	0	0	1	0	0	0	0	0	0	0	0
A530058N18Rik	0	0	0	0	0	0	0	0	0	0	0	0	0	0	0	0	0	0	0	0	0	0	0	0	0	0	0	0	0	0					Drd3	0	0	0	0	0	1	0	0	0	0	1	0	0	0
A530064D06Rik	0	0	0	0	1	0	0	0	0	0	0	0	0	0	0	0	0	0	0	0	0	1	0	0	0	0	0	1	0	0					Dtx1	0	0	0	0	0	1	0	0	0	0	0	0	0	0
A530065N20Rik	0	0	0	0	1	0	1	1	0	0	0	0	0	0	0	0	0	1	1	0	0	1	0	0	1	0	0	1	0	0					Dus1l	0	0	0	0	0	0	0	0	1	0	0	0	0	0
A530072M11Rik	1	0	1	1	1	0	1	1	1	1	1	1	0	1	0	1	1	0	0	0	0	1	0	0	1	0	0	1	1	1					Dusp21	0	0	0	0	0	0	0	0	0	0	0	0	0	0
A530088E08Rik	1	0	1	0	0	1	1	0	1	1	1	0	0	0	1	0	1	0	1	1	0	1	0	0	0	0	0	1	0	0					Dync1li2	0	0	0	0	0	0	0	0	0	0	0	0	0	0
A530099J19Rik	0	0	0	0	0	0	0	0	0	0	0	0	0	0	0	0	0	0	0	0	0	1	0	0	0	0	0	0	0	0					Dytn	1	0	0	0	0	1	0	0	0	0	0	0	0	0
A630001G21Rik	1	0	0	0	0	0	1	1	0	1	1	1	1	0	1	0	0	0	0	0	0	1	0	0	1	0	0	1	1	1					E130304I02Rik	0	0	0	0	0	1	0	0	0	0	0	0	0	0
A630010A05Rik	1	0	0	0	0	1	1	1	1	1	1	1	0	0	1	0	0	1	1	0	0	1	0	0	1	0	0	1	1	1					Eef1e1	1	0	0	0	0	1	0	0	0	0	0	0	0	0
A630012P03Rik	0	0	0	0	0	0	1	0	0	0	0	0	0	0	0	0	0	0	0	0	0	1	0	0	0	0	0	0	0	0					Efcab3	1	0	0	0	0	1	0	0	0	0	0	0	0	0
A630019I02Rik	0	0	0	0	0	0	1	0	0	0	0	0	0	0	0	0	0	0	0	0	0	1	0	0	0	0	0	0	0	0					Egln2	0	0	0	0	0	1	0	0	0	0	0	0	0	0
A630020A06	1	1	0	1	1	1	1	1	1	1	1	1	0	1	1	1	1	1	1	1	0	1	0	0	1	0	0	1	1	1					Eif4h	0	0	0	0	0	1	0	0	0	0	0	0	0	0
A630023A22Rik	1	0	0	1	1	1	1	1	1	1	1	1	1	0	1	1	0	1	0	1	0	1	0	0	1	0	0	0	1	1					Elovl2	0	0	0	0	0	1	0	1	0	0	0	0	0	0
A630023P12Rik	0	0	0	0	0	0	1	0	0	0	0	0	0	0	0	0	0	0	0	0	0	0	0	0	0	0	0	0	0	0					Eltd1	0	0	0	0	0	0	0	0	0	0	0	0	0	0
A630033H20Rik	0	0	0	0	0	0	1	0	0	0	0	0	0	0	0	0	0	0	0	0	0	0	0	0	0	0	0	0	0	0					Emx2os	0	0	0	0	0	1	0	0	0	0	0	0	0	0
A630066F11Rik	0	0	1	1	0	0	0	0	1	1	1	1	0	1	1	1	1	0	0	0	0	0	0	0	1	0	0	0	1	0					En2	0	0	0	0	0	1	0	0	0	0	0	0	0	0
A630072M18Rik	1	0	0	1	0	0	1	1	0	0	0	0	0	1	0	1	0	0	0	0	0	0	0	0	0	0	0	0	0	0					Enox2	0	0	0	0	0	1	0	0	0	0	0	0	0	0
A630073D07Rik	0	0	0	0	0	0	0	0	0	0	0	0	0	0	0	0	0	0	0	0	0	0	0	0	0	0	0	0	0	0					Epas1	0	0	0	0	0	1	0	0	0	0	0	0	0	0
A630075F10Rik	0	0	0	0	0	0	1	0	0	0	0	0	0	0	0	0	0	0	0	0	0	0	0	0	0	0	0	0	0	0					Epb4.1l2	0	0	0	0	0	0	1	0	0	0	0	0	0	0
A630076J17Rik	1	0	0	0	0	0	1	1	0	0	1	0	0	0	1	0	0	1	0	0	0	0	0	0	0	0	0	0	0	0					Epha3	1	0	0	0	0	1	0	0	0	0	0	0	0	0
A630077J23Rik	1	0	0	0	1	0	1	0	0	0	0	0	0	0	1	0	0	0	0	1	0	1	0	0	1	0	0	1	1	0					Epha7	1	0	0	0	0	1	0	0	0	0	0	0	0	0
A630089N07Rik	1	0	0	1	0	0	1	1	0	1	0	1	0	1	0	1	0	1	1	0	0	1	0	0	1	0	0	1	0	1					Ermn	1	0	0	0	0	1	0	0	0	0	0	0	0	0
A630095E13Rik	0	0	0	0	0	0	0	0	0	0	0	0	0	0	0	0	0	0	0	0	0	0	0	0	0	0	0	0	0	0					Ero1lb	1	0	0	0	0	1	0	0	0	0	0	0	0	0
A630095N17Rik	1	0	1	1	1	0	1	1	1	1	1	1	1	1	1	1	1	1	1	1	0	1	0	0	1	0	0	1	1	1					Etv2	0	0	0	0	0	1	0	0	0	0	0	0	0	0
A730004F24Rik	0	0	0	0	0	0	0	0	0	0	0	0	0	0	0	0	0	0	0	0	0	0	0	0	0	0	0	0	0	0					Evc	0	0	0	0	0	1	0	0	0	0	1	0	0	0
A730006G06Rik	0	0	0	0	0	0	1	1	0	1	1	0	0	0	1	1	1	1	0	0	0	0	0	0	1	0	0	1	0	0					Exo1	0	0	0	0	0	1	0	0	0	0	0	0	0	0
A730008H23Rik	1	1	0	1	1	1	1	1	0	1	1	0	0	1	1	1	1	0	1	1	0	1	0	1	1	0	0	0	1	0					Exosc1	0	0	0	1	0	0	1	0	0	0	0	0	0	0
A730017C20Rik	0	0	0	0	0	0	1	0	0	0	0	0	0	0	0	0	0	1	0	0	0	0	0	0	0	0	0	0	0	0					Exosc8	0	0	0	0	0	1	0	0	0	0	1	0	0	0
A730017L22Rik	1	0	0	1	1	0	1	1	1	1	1	1	1	1	1	1	0	0	0	1	0	1	0	1	1	0	0	1	1	1					Eya3	0	0	0	0	0	1	0	0	0	0	0	0	0	0
A730018C14Rik	1	0	0	0	0	0	1	0	0	0	0	0	0	0	0	0	0	0	0	0	0	1	0	0	0	0	0	0	0	0					F9	0	0	0	0	0	1	0	0	0	0	0	0	0	0
A730020E08Rik	1	0	0	0	0	0	0	1	1	1	1	1	0	0	1	1	0	0	1	1	0	1	0	0	1	0	0	1	0	1					Fam114a1	1	0	0	0	0	1	0	0	0	0	0	0	0	0
A730020M07Rik	0	0	0	0	0	0	1	1	0	0	0	0	0	0	0	0	0	1	0	1	0	1	0	0	1	0	0	1	1	1					Fam132b	0	0	0	0	0	1	0	0	0	0	1	0	0	0
A730036I17Rik	1	0	0	0	0	0	1	1	1	1	1	1	0	0	1	0	0	1	1	1	0	1	0	1	1	0	0	1	1	1					Fam13a	0	0	0	0	0	1	0	0	0	0	0	0	0	0
A730043L09Rik	0	0	0	0	0	1	1	1	1	1	1	0	0	0	1	0	0	0	0	0	0	0	0	0	1	0	0	0	1	0					Fam174a	0	0	0	0	0	0	0	0	0	1	0	0	0	0
A730046J19Rik	0	0	0	0	0	0	0	0	0	0	0	0	0	0	0	0	0	0	0	0	0	0	0	0	0	0	0	0	0	0					Fam184a	0	0	0	0	0	1	0	0	0	0	0	0	0	0
A730056A06Rik	0	0	0	1	1	0	1	1	1	1	1	0	0	1	1	0	0	0	0	0	0	1	0	0	1	0	0	0	1	0					Fam184b	0	0	0	0	0	0	0	0	0	0	0	0	0	0
A730082K24Rik	0	0	0	0	0	0	0	1	0	0	0	0	0	0	0	0	0	0	0	0	0	1	0	0	0	0	0	0	0	0					Fam193a	0	0	0	0	0	0	0	0	0	0	0	0	0	0
A730085K08Rik	0	0	0	0	0	0	0	0	0	0	0	0	0	0	0	0	0	1	0	0	0	0	0	0	0	0	0	0	0	0					Fam19a1	0	0	0	0	0	1	0	0	0	0	0	0	0	0
A730090H04Rik	0	0	0	0	1	0	1	0	1	0	1	0	1	0	0	0	0	1	0	1	0	1	0	0	1	0	0	1	1	0					Far1	0	0	0	0	0	1	0	0	0	0	0	0	0	0
A730090N16Rik	0	0	0	0	1	0	1	0	0	0	0	0	0	0	0	0	0	0	0	0	0	1	0	0	1	0	0	0	0	0					Fat4	0	0	0	0	0	1	0	0	0	0	0	0	0	0
A730098P11Rik	0	0	0	0	0	0	0	1	0	0	0	0	0	0	0	0	0	0	0	0	0	0	0	0	1	0	0	0	1	0					Fbn1	0	0	0	0	0	0	0	1	0	0	0	0	0	0
A830009L08Rik	1	0	0	1	0	0	0	1	0	1	1	1	0	0	1	0	1	1	0	0	0	1	0	0	1	0	0	1	1	1					Fbxl21	0	0	0	0	0	0	0	0	0	0	0	0	0	0
A830010M20Rik	0	0	0	0	0	0	1	0	0	0	0	0	0	0	0	0	0	0	0	0	0	0	0	0	1	0	0	0	0	0					Fbxo15	0	0	0	0	0	1	0	0	0	0	0	0	0	0
A830011K09Rik	0	0	0	0	0	0	0	0	0	0	0	0	0	0	0	0	0	0	0	0	0	0	0	0	0	0	0	0	0	0					Fbxo38	0	0	0	0	0	1	0	1	0	0	0	0	0	0
A830018L16Rik	1	0	0	0	1	0	1	1	1	0	1	0	0	0	1	0	0	1	1	0	0	1	0	0	1	0	0	1	1	0					Fez2	0	0	0	0	0	1	0	0	0	0	0	0	0	0
A830019L24Rik	0	0	0	0	0	0	1	0	0	0	0	0	0	0	0	0	0	0	0	0	0	0	0	0	0	0	0	0	0	0					Ffar3	0	0	0	0	0	1	0	0	0	0	0	0	0	0
A830052D11Rik	1	0	0	1	0	0	1	0	0	1	0	0	0	1	1	0	0	1	1	0	0	0	0	0	1	0	0	0	1	0					Fgf10	0	0	0	0	0	1	0	0	0	0	0	0	0	0
A830080D01Rik	1	0	0	1	1	0	1	1	0	1	1	1	0	1	1	0	1	1	1	1	0	1	0	0	1	0	0	1	1	1					Fgf18	0	0	0	0	0	0	0	0	0	0	0	0	0	0
A830082K12Rik	1	0	0	0	0	0	1	1	0	1	1	0	0	0	1	0	1	1	0	0	0	0	0	0	0	0	0	0	0	0					Fgfr1op	0	0	0	0	0	1	0	0	0	0	0	0	0	0
A830082N09Rik	0	0	0	0	0	0	0	0	0	0	0	0	0	0	0	0	0	1	1	0	0	0	0	0	0	0	0	0	0	0					Fgl1	0	0	0	0	0	1	0	0	0	0	1	0	0	0
A930001A20Rik	1	0	0	0	1	0	1	1	1	1	1	1	1	0	1	0	0	0	1	1	0	1	0	1	1	0	0	1	1	1					Fhad1	0	0	0	0	0	0	0	0	0	0	0	0	0	0
A930001C03Rik	1	0	1	1	1	0	1	0	0	0	0	0	1	0	0	1	0	0	0	0	0	1	0	0	1	0	0	1	1	0					Fhl5	0	0	0	0	0	0	0	0	0	0	0	0	0	0
A930002C04Rik	1	0	0	0	1	0	1	1	0	0	1	1	1	0	1	0	0	0	0	1	0	1	0	0	1	0	0	1	1	1					Figf	0	0	0	1	0	0	0	0	0	0	0	0	0	0
A930003A15Rik	0	0	0	0	0	0	0	1	0	0	0	0	0	0	0	0	0	0	0	0	0	0	0	0	0	0	0	0	0	0					Filip1l	0	0	0	0	0	0	0	0	0	0	0	0	0	0
A930003O13Rik	0	0	0	0	0	0	1	0	0	0	0	0	0	0	0	0	0	0	0	0	0	1	0	0	0	0	0	0	0	0					Fip1l1	0	0	0	0	0	1	0	0	0	0	0	0	0	0
A930004D18Rik	1	0	1	1	0	1	1	1	1	1	1	0	0	1	1	1	1	0	1	1	0	1	0	0	1	0	0	1	1	0					Fjx1	0	0	0	0	0	0	0	0	0	0	0	0	0	0
A930005H10Rik	1	0	1	1	1	1	0	1	1	1	1	1	0	1	1	1	1	0	1	1	0	1	0	0	1	1	0	1	1	0					Fkbp6	1	0	0	0	0	1	0	0	0	0	0	0	0	0
A930006I01Rik	1	0	0	1	1	0	1	1	1	1	1	1	0	0	1	0	0	1	1	1	0	1	0	1	1	0	0	1	1	1					Fmo4	0	0	0	0	0	1	0	0	0	0	0	0	0	0
A930006K02Rik	0	0	0	1	1	0	1	1	0	1	0	0	0	1	0	0	0	0	0	0	0	1	0	0	1	0	0	1	1	0					Fndc3c1	0	0	0	0	0	1	0	1	0	0	0	0	0	0
A930007I19Rik	0	0	0	1	0	0	1	1	1	1	0	0	0	1	0	1	0	1	1	1	0	0	0	0	1	0	0	1	1	0					Foxi1	0	0	0	0	0	1	0	0	0	1	0	0	0	0
A930009A15Rik	0	0	0	0	0	0	0	0	0	0	0	0	0	0	0	0	0	0	0	0	0	1	0	0	0	0	0	0	0	0					Foxq1	0	0	0	0	0	0	0	0	0	0	0	0	0	0
A930011G23Rik	1	0	0	0	1	0	1	1	1	1	1	0	1	0	1	1	1	1	1	1	0	1	0	0	1	0	0	1	1	0					Fpgt	0	0	0	0	0	0	0	1	0	0	0	0	0	0
A930011O12Rik	1	0	0	0	0	1	0	0	0	0	1	1	0	0	0	1	0	1	1	0	0	0	0	0	1	0	0	0	0	0					Frmpd3	0	0	0	0	0	1	0	0	0	0	0	0	0	0
A930012L18Rik	1	0	0	0	0	1	1	1	0	0	1	0	0	0	0	0	0	0	0	0	0	1	0	0	1	0	0	1	0	1					Fshb	0	0	0	0	0	1	0	1	0	0	0	0	0	0
A930013F10Rik	1	0	0	1	0	0	0	0	0	1	0	0	0	1	1	0	0	0	0	0	0	1	0	0	0	0	0	1	0	1					Fst	0	0	0	0	0	0	1	0	0	0	0	0	0	0
A930015D03Rik	1	0	1	1	1	1	1	1	1	1	1	1	0	1	1	1	1	1	1	1	0	1	0	0	1	0	0	1	1	1					Fut4	0	0	0	0	0	0	0	0	0	0	0	0	0	0
A930016O22Rik	0	0	0	1	0	0	1	0	0	1	0	0	0	1	1	0	0	1	0	0	0	0	0	0	0	0	0	0	1	0					Fzd6	0	0	0	0	0	0	0	1	0	0	0	0	0	0
A930017M01Rik	0	0	0	0	0	0	0	0	0	0	0	0	0	0	0	0	0	0	0	0	0	0	0	0	0	0	0	0	0	0					Fzd7	0	0	0	0	0	0	0	1	0	0	0	0	0	0
A930018P22Rik	1	0	0	1	1	0	0	1	0	0	0	0	0	1	1	0	0	1	1	0	0	0	0	0	1	0	0	1	1	1					Fzd9	0	0	0	0	0	1	0	0	0	0	1	0	0	0
A930019D19Rik	0	0	0	0	0	0	1	1	0	0	0	0	0	0	0	0	0	1	1	0	0	1	0	0	1	0	0	0	0	0					Gabrb3	0	0	0	0	0	1	0	0	0	0	0	0	0	0
A930024E05Rik	1	0	1	1	0	0	1	1	0	0	0	0	0	0	1	0	0	0	1	1	1	1	0	1	1	0	0	1	1	0					Gad2	0	0	0	0	0	1	0	0	0	0	0	0	0	0
A930031H19Rik	0	0	0	0	0	0	1	1	0	0	0	0	0	0	0	0	0	0	1	0	0	1	0	0	0	0	0	0	1	0					Gale	0	0	0	0	0	0	0	0	0	0	0	0	0	0
A930041C12Rik	0	0	0	0	0	0	0	0	0	0	0	0	0	0	0	0	0	0	0	0	0	0	0	0	0	0	0	1	0	0					Galnt10	0	0	0	0	0	0	0	1	0	0	1	0	0	0
AA387883	0	0	0	0	0	0	1	0	0	0	0	0	0	0	0	0	0	0	0	0	0	0	0	0	0	0	0	1	0	0					Galnt12	0	0	0	0	0	1	0	0	0	0	1	0	0	0
AA388235	1	0	0	1	0	0	1	1	0	1	1	0	0	1	1	1	0	1	1	1	0	1	0	0	1	0	0	1	1	0					Gas2	0	0	0	0	0	1	0	0	0	0	0	0	0	0
AA413626	0	0	0	0	0	0	1	0	0	1	1	0	0	0	1	0	0	0	0	0	0	0	0	0	0	0	0	0	0	0					Gatad2a	1	0	0	0	0	0	0	0	0	0	0	0	0	0
AA414768	0	0	0	0	0	0	1	0	0	0	1	0	0	0	0	0	0	1	1	1	0	1	0	0	1	0	0	1	1	0					Gatm	0	0	0	0	0	1	0	0	0	0	1	0	0	0
AA415398	1	0	0	0	1	1	1	1	1	1	1	1	0	0	1	1	0	0	1	0	0	1	0	1	1	0	0	1	1	1					Gca	0	0	0	0	0	0	0	0	0	0	0	0	0	0
AA465934	1	0	0	1	0	1	1	0	1	1	1	0	0	1	1	1	0	1	1	1	0	1	0	0	1	0	0	0	1	0					Gdpd4	0	0	0	0	0	1	0	1	0	0	0	0	0	0
AA467197	1	0	0	1	1	0	1	1	1	1	1	0	0	1	1	1	1	0	1	0	0	1	0	0	1	0	0	0	1	0					Gimap4	0	0	0	0	0	1	0	1	0	0	0	0	0	0
AA474331	1	0	0	1	1	1	1	1	0	1	0	0	1	1	1	1	1	0	0	1	0	1	0	1	1	0	0	1	1	0					Gins4	0	0	0	0	0	1	0	1	0	0	0	0	0	0
AA536875	0	0	0	0	0	0	0	0	0	0	0	0	0	0	0	0	0	0	0	0	0	0	0	0	0	0	0	0	0	0					Gjb3	0	0	0	0	0	0	1	1	0	0	0	0	0	0
AA543186	1	0	0	1	1	1	1	1	1	1	1	1	0	1	1	1	1	0	1	1	0	0	0	0	1	1	0	1	1	1					Gjd4	1	0	0	0	0	1	0	0	0	0	0	0	0	0
AA543401	0	0	0	0	0	0	0	0	0	0	0	0	0	0	0	0	0	0	0	0	0	0	0	0	0	0	0	0	0	0					Gje1	0	0	0	0	0	1	0	0	0	0	0	0	0	0
AA545190	0	0	0	0	0	0	0	0	0	0	0	0	0	0	0	0	0	0	0	0	0	0	0	0	0	0	0	0	0	0					Gkn1	1	0	0	0	0	1	0	0	0	0	0	0	0	0
AA619741	1	0	0	0	0	0	1	0	0	0	1	0	0	0	1	0	0	0	0	0	0	0	0	0	0	0	0	1	0	0					Glod5	0	0	0	0	0	1	0	0	0	0	0	0	0	0
AA792892	0	0	0	0	0	0	0	0	0	0	0	0	0	0	0	0	0	0	0	0	0	0	0	0	0	0	0	0	0	0					Gm13031	0	0	0	0	0	1	0	0	0	0	0	0	0	0
AA986860	1	0	1	1	1	0	0	0	1	1	1	1	0	1	1	0	0	0	1	0	0	1	0	1	1	0	1	1	1	1					Gm13177	0	0	0	0	0	0	0	0	0	0	0	0	0	0
AA987161	1	0	0	0	0	0	1	1	0	1	1	0	0	0	0	0	0	0	0	0	0	0	0	0	0	0	0	1	0	0					Gm15008	0	0	0	0	0	0	1	0	0	0	0	0	0	0
Aaas	1	1	1	1	1	1	1	1	0	1	1	1	0	1	1	1	1	1	1	1	0	1	0	1	1	0	0	1	0	1					Gm1587	0	0	0	0	0	1	0	0	0	0	1	0	0	0
Aacs	1	1	0	1	0	1	1	1	1	1	1	1	0	1	1	1	1	1	1	1	0	1	0	1	1	0	0	1	1	1					Gm16223	0	0	0	0	0	1	0	0	0	0	0	0	0	0
Aadac	0	0	0	0	0	0	0	0	0	0	0	0	0	0	0	0	0	0	0	0	0	0	0	0	0	0	0	0	0	0					Gm364	0	0	0	0	0	1	0	0	0	0	0	0	0	0
Aadacl2	0	0	0	0	0	0	0	0	0	0	0	0	0	0	0	0	0	0	0	0	0	0	0	0	0	0	0	0	0	0					Gm5111	0	0	0	0	0	1	0	0	0	0	0	0	0	0
Aadacl3	0	0	0	0	0	0	0	0	0	0	0	0	0	0	0	0	0	1	0	0	0	0	0	0	0	0	0	0	1	1					Gm609	0	0	0	0	0	1	0	0	0	0	1	0	0	0
Aadat	0	0	0	0	0	0	1	0	0	0	0	0	0	0	0	0	0	0	0	0	0	0	0	0	0	0	0	0	0	0					Gm7173	0	0	0	0	0	1	0	0	0	0	0	0	0	0
Aaed1	1	0	0	1	0	1	1	0	0	1	1	0	0	1	1	1	0	0	0	1	1	0	0	0	1	0	0	0	0	0					Gm8439	0	0	0	0	0	1	0	0	0	0	0	0	0	0
Aagab	1	1	0	1	1	1	1	1	1	1	1	1	1	1	1	1	1	1	1	1	1	1	0	0	1	0	0	1	0	1					Gm884	0	0	0	0	0	1	0	0	0	0	0	0	0	0
Aak1	1	0	0	1	1	0	1	1	1	1	1	0	0	1	1	1	1	1	1	0	0	1	0	0	1	0	0	1	1	0					Gnas	0	0	0	0	0	1	0	0	0	0	0	0	0	0
Aamdc	1	0	1	1	0	0	1	1	1	0	1	0	0	1	1	0	0	0	1	1	0	1	0	0	1	0	0	1	1	1					Gnrhr	0	0	0	0	0	1	1	0	0	0	0	0	0	0
Aamp	1	0	1	1	1	1	1	1	1	1	1	1	0	1	1	1	0	1	1	1	0	1	0	0	1	0	0	1	1	0					Golga1	0	0	0	0	0	0	0	0	0	0	0	0	0	0
Aanat	1	0	0	1	0	1	1	1	1	1	1	0	0	0	1	1	0	1	1	1	0	1	0	0	1	0	0	1	1	0					Gpnmb	0	0	0	0	0	0	0	0	0	0	0	0	0	0
Aar2	1	0	0	1	0	1	1	1	0	1	1	1	0	1	1	1	1	1	1	1	0	0	0	0	1	0	0	1	1	0					Gpr119	0	0	0	0	0	1	0	0	0	0	0	0	0	0
Aard	1	0	0	1	1	0	1	1	1	1	1	0	1	0	1	0	0	1	0	1	0	1	0	1	1	0	0	1	1	1					Gpr183	0	0	0	0	0	0	0	0	0	0	0	0	0	0
Aars	1	0	0	1	0	1	1	1	1	1	1	1	1	1	1	1	0	1	1	0	0	1	0	0	1	0	0	1	1	0					Gpr33	0	0	0	0	0	1	0	0	0	0	0	0	0	0
Aars2	0	1	1	1	0	0	1	1	1	1	1	0	0	1	1	1	0	1	1	1	0	0	0	0	1	0	0	1	1	0					Gpr87	0	0	0	0	0	0	0	1	0	0	0	0	0	0
Aarsd1	1	0	0	1	0	1	1	1	1	1	1	0	0	1	1	1	1	1	1	1	0	1	0	0	1	0	0	0	0	0					Grb10	0	0	0	0	0	0	1	0	0	0	0	0	0	0
Aasdh	1	0	0	1	1	1	1	1	1	1	1	1	0	1	1	1	1	1	1	1	0	1	0	0	1	0	0	1	1	1					Gria2	0	0	0	0	0	1	0	0	0	0	0	0	0	0
Aasdhppt	0	0	0	1	0	0	1	0	0	1	1	0	0	1	1	0	0	1	1	1	0	0	0	0	1	0	0	0	0	0					Grik1	0	0	0	0	0	1	0	1	0	0	0	0	0	0
Aass	0	0	0	0	0	0	1	1	0	0	0	0	0	0	0	0	0	1	0	0	0	0	0	0	0	0	0	1	0	0					Grip1	0	0	0	0	0	0	0	1	0	0	0	0	0	0
Aatf	1	0	0	1	1	1	1	1	1	1	0	0	0	1	1	1	1	1	1	1	0	1	0	1	1	0	0	1	1	1					Grk6	0	0	0	0	0	0	1	0	0	0	0	0	0	0
Aatk	1	0	1	1	0	1	1	1	0	1	1	1	1	1	1	1	0	1	1	0	0	1	0	0	1	0	0	1	1	0					Grm7	0	0	0	0	0	1	0	0	0	0	0	0	0	0
AB124611	0	0	0	1	0	1	1	0	0	1	1	0	0	1	0	0	0	1	1	1	0	1	0	1	1	0	0	1	0	0					Grpr	0	0	0	0	0	1	1	0	0	0	0	0	0	0
Abat	1	0	0	1	0	0	1	1	1	0	1	1	0	1	1	0	0	1	1	1	0	1	0	0	0	0	0	1	1	0					Gspt2	0	0	0	0	0	1	0	0	0	0	0	0	0	0
Abca1	1	0	0	1	0	0	1	1	0	1	1	0	0	0	1	0	0	1	0	1	0	1	0	0	1	0	0	1	1	0					Gucy1a2	0	0	0	0	0	1	0	1	0	0	0	0	0	0
Abca12	1	0	0	0	0	0	1	1	0	1	1	0	0	0	1	0	0	1	1	0	0	0	0	0	1	0	0	1	0	0					Gxylt1	0	0	0	0	0	1	0	1	0	0	0	0	0	0
Abca13	0	0	0	0	0	0	1	0	0	0	0	0	0	0	0	0	0	1	1	0	0	1	0	0	0	0	0	0	1	0					Gzf1	0	0	0	0	0	0	0	0	0	0	0	0	0	0
Abca14	0	0	0	0	1	0	1	1	0	0	1	0	0	0	0	0	0	1	0	0	0	0	0	0	1	0	0	0	0	0					Gzmf	1	0	0	0	0	1	0	0	0	0	0	0	0	0
Abca15	1	0	0	0	0	0	1	0	0	0	0	0	0	0	0	0	0	0	0	0	0	1	0	0	0	0	0	0	0	0					Hagh	1	0	0	0	0	0	0	1	0	0	0	0	0	0
Abca16	0	0	0	0	0	0	1	0	0	0	0	0	0	0	0	0	0	1	0	0	0	1	0	0	0	0	0	0	0	0					Hcls1	0	0	0	0	0	0	0	0	0	0	0	0	0	0
Abca17	1	1	1	1	1	1	1	1	1	1	1	1	1	1	1	1	1	1	1	1	1	0	1	1	1	1	1	1	1	1					Hdac2	0	0	0	0	0	1	0	1	0	0	0	0	0	0
Abca2	1	0	0	0	0	1	1	1	1	1	1	0	0	0	1	1	1	1	1	1	0	0	0	0	1	0	0	1	1	1					Hes5	0	0	0	0	0	1	0	0	0	0	0	0	0	0
Abca3	1	1	1	1	1	1	1	1	1	1	1	1	1	1	1	1	1	1	1	1	1	0	1	1	1	1	1	1	1	1					Hexim2	0	0	0	0	0	1	0	0	0	0	0	0	0	0
Abca4	1	0	0	1	1	1	1	1	1	1	1	1	1	0	1	1	0	1	1	1	0	1	0	0	1	0	0	1	1	1					Hey2	0	0	0	0	0	1	0	0	0	0	1	0	0	0
Abca5	0	1	0	1	0	1	1	0	1	1	1	0	0	1	1	1	1	1	1	0	0	1	0	0	1	0	0	1	1	0					Hmgcr	0	0	0	0	0	0	0	1	0	0	0	0	0	0
Abca6	0	0	0	0	0	0	1	1	0	1	1	0	0	0	1	1	0	0	0	0	0	0	0	0	0	0	0	0	0	0					Hnf4a	0	0	0	0	0	1	0	0	0	0	0	0	0	0
Abca7	1	1	1	1	0	1	1	1	0	1	1	0	0	1	1	0	0	0	1	1	0	0	0	0	1	1	0	1	1	0					Hnrnph1	0	0	0	0	0	1	0	0	0	0	1	0	0	0
Abca8a	1	0	0	0	1	0	1	0	0	1	0	0	0	0	0	0	0	1	1	0	0	1	0	0	1	0	0	1	0	1					Hnrnpr	0	0	0	0	0	1	0	0	0	0	0	0	0	0
Abca8b	1	0	0	0	0	0	1	1	1	1	1	1	1	0	1	1	0	1	1	1	0	1	0	1	1	0	0	1	1	1					Hormad1	0	0	0	0	0	1	0	1	0	0	0	0	0	0
Abca9	0	0	0	0	1	0	1	1	0	0	0	0	0	0	0	0	0	0	0	0	0	1	0	0	0	0	0	1	0	0					Hoxc12	0	0	0	0	0	0	0	0	0	0	0	0	0	0
Abcb10	1	0	0	1	0	1	1	1	1	1	1	1	1	1	1	1	0	1	1	1	0	1	0	1	1	1	0	1	1	1					Hoxd13	0	0	0	0	0	0	0	0	0	0	0	0	0	0
Abcb11	1	0	0	0	1	0	1	1	1	0	1	0	0	0	0	0	0	1	0	1	0	1	0	0	1	0	0	1	1	0					Hps1	0	0	0	0	0	1	0	0	0	0	0	0	0	0
Abcb1a	1	0	0	0	0	0	1	1	0	1	0	1	1	0	1	0	0	1	1	1	0	1	0	0	1	0	0	1	1	1					Hs3st2	0	0	0	0	0	1	0	1	0	0	0	0	0	0
Abcb1b	0	0	0	1	1	0	1	1	0	0	1	0	0	1	1	0	0	1	0	1	0	1	0	0	1	0	0	1	1	0					Hs3st3a1	0	0	0	0	0	1	0	0	0	0	0	0	0	0
Abcb4	0	0	0	0	0	0	1	1	0	0	0	0	0	0	0	0	1	1	0	0	0	0	0	0	0	0	0	0	0	0					Hsbp1l1	0	0	0	0	0	0	0	0	0	0	0	0	0	0
Abcb5	1	0	0	0	1	0	1	1	0	0	0	0	0	0	1	0	0	1	0	0	0	0	0	0	1	0	0	0	1	0					Hsd17b4	0	0	0	0	0	1	0	0	0	0	0	0	0	0
Abcb6	1	0	0	1	0	0	1	1	1	1	1	0	0	1	0	0	0	1	1	1	0	1	0	0	1	0	0	1	1	1					Hsf4	0	0	0	0	0	0	0	1	0	0	0	0	0	0
Abcb7	0	0	0	1	0	0	1	1	0	1	1	0	0	1	1	1	1	0	0	0	0	0	0	0	1	0	0	1	1	0					Hspa4	0	0	0	0	0	1	0	0	0	0	0	0	0	0
Abcb8	1	0	0	1	1	1	1	1	1	1	0	0	0	1	1	1	1	0	1	1	0	1	0	0	1	0	0	1	1	0					Htr1b	0	0	0	0	0	1	0	0	0	0	1	0	0	0
Abcb9	1	0	1	1	0	1	1	1	1	1	1	0	0	1	1	1	1	1	1	1	0	1	1	0	1	0	0	1	1	0					Htr3a	0	0	0	0	0	0	0	0	0	0	1	0	0	0
Abcc1	1	0	0	1	0	0	1	1	0	1	0	0	0	1	1	0	0	1	1	0	0	1	0	1	1	0	0	1	1	0					Htra3	0	0	0	0	0	1	0	0	0	0	0	0	0	0
Abcc10	1	0	1	1	1	0	1	1	1	1	1	1	0	1	1	1	1	0	0	1	0	1	0	0	1	0	0	1	1	0					Ibsp	0	0	0	0	0	0	0	0	0	0	0	0	0	0
Abcc12	1	0	0	0	1	1	1	0	0	0	1	0	0	0	1	0	1	1	1	0	0	1	0	0	1	0	0	1	1	1					Iffo1	0	0	0	0	0	1	0	1	0	0	0	0	0	0
Abcc2	1	0	0	0	0	0	1	1	0	1	1	0	0	0	1	0	0	1	1	0	0	1	0	0	1	0	0	1	1	1					Ifnab	0	0	0	0	0	1	0	0	0	0	0	0	0	0
Abcc3	1	0	0	0	1	0	1	1	1	1	1	1	1	1	1	0	0	1	1	1	0	1	0	1	1	0	0	1	1	1					Igfbp1	0	0	0	0	0	1	0	0	0	0	0	0	0	0
Abcc4	1	0	0	1	1	1	1	1	1	1	1	1	1	1	1	0	0	1	1	1	1	1	0	0	1	0	0	1	1	1					Igj	0	0	0	0	0	1	0	0	0	0	0	0	0	0
Abcc5	1	0	1	1	1	0	1	1	1	1	1	0	1	1	1	1	0	1	1	1	0	1	0	0	1	0	0	1	1	0					Il12rb1	0	0	0	0	0	1	0	1	0	0	0	0	0	0
Abcc6	1	1	0	1	1	1	1	1	0	1	1	0	0	1	1	1	0	0	1	1	0	1	0	0	1	0	0	1	1	0					Il17a	0	0	0	0	0	1	0	0	0	0	0	0	0	0
Abcc8	1	0	0	1	1	1	1	1	1	0	1	1	0	1	1	0	0	1	1	1	0	1	0	0	1	0	0	1	1	0					Il1rapl1	0	0	0	0	0	0	1	0	0	0	0	0	0	0
Abcc9	0	0	0	0	0	0	1	1	0	0	0	0	0	0	0	0	0	0	0	0	0	1	0	0	1	0	0	0	1	0					Ilk	0	0	0	0	0	1	0	0	0	0	0	0	0	0
Abcd1	0	0	0	1	0	0	1	1	0	1	0	0	0	1	0	0	0	0	0	1	0	1	0	0	1	0	0	0	1	0					Ilvbl	0	0	0	0	0	1	0	0	0	0	0	0	0	0
Abcd2	0	0	0	0	0	0	1	0	0	0	0	0	0	0	0	0	0	1	0	0	0	0	0	0	0	0	0	0	0	0					Impg1	0	0	0	0	0	1	0	0	0	0	1	0	0	0
Abcd3	1	0	0	1	0	0	1	0	0	1	0	0	0	1	1	1	0	1	1	0	0	1	0	0	1	0	0	1	1	0					Inhbc	0	0	0	0	0	1	1	0	0	0	0	0	0	0
Abcd4	1	1	0	1	1	0	1	1	1	1	1	1	0	1	1	1	0	1	1	1	0	1	0	0	1	0	0	1	1	0					Inpp4b	0	0	0	0	0	1	0	0	0	0	0	0	0	0
Abce1	1	0	0	1	0	1	1	1	1	1	1	0	0	1	1	1	1	1	1	1	0	1	0	0	1	0	0	1	1	0					Insr	0	0	0	0	0	1	0	0	0	0	1	0	0	0
Abcf1	0	0	0	1	0	1	0	1	1	1	1	1	0	1	1	1	1	1	1	1	0	1	0	0	1	0	0	1	1	0					Irf9	0	0	0	0	0	0	0	0	0	0	0	0	0	0
Abcf2	1	1	0	1	1	1	1	1	1	1	1	0	0	1	1	1	1	1	1	1	0	1	0	0	1	1	0	1	0	1					Islr	0	0	0	0	0	0	0	0	0	0	0	0	0	0
Abcf3	1	0	0	1	1	1	0	0	1	1	0	1	0	1	1	1	1	1	1	1	0	1	0	0	1	0	0	1	1	1					Ism2	0	0	0	0	0	0	0	1	0	0	0	0	0	0
Abcg1	1	0	0	1	0	1	0	0	1	1	0	0	0	1	1	1	1	0	0	0	0	1	0	0	1	0	0	1	1	0					Itpripl2	0	0	0	0	0	0	0	0	0	0	0	0	0	0
Abcg2	1	0	1	1	1	1	1	1	0	1	1	1	1	1	1	1	1	1	1	1	0	1	0	1	1	0	1	1	1	1					Jakmip3	0	0	0	0	0	1	0	0	0	0	0	0	0	0
Abcg3	0	0	0	0	0	0	1	0	0	1	0	0	0	0	0	1	0	0	0	0	0	1	0	0	0	0	0	0	0	0					Jam2	0	0	0	0	0	1	0	1	0	0	0	0	0	0
Abcg4	1	0	0	1	1	1	1	1	1	1	1	1	0	1	1	1	1	1	1	1	0	1	0	0	1	0	0	1	1	1					Kalrn	1	0	0	0	0	1	0	0	0	0	0	0	0	0
Abcg5	0	0	0	0	0	1	1	1	0	1	1	0	0	0	1	1	0	0	0	0	0	0	0	0	0	0	0	0	0	0					Kcnc1	0	0	0	0	0	1	0	0	0	0	0	0	0	0
Abcg8	0	0	0	0	0	1	1	1	0	1	1	0	0	0	1	1	0	0	0	0	0	0	0	0	0	0	0	0	0	0					Kcnc3	0	0	0	0	0	1	0	0	0	0	0	0	0	0
Abhd1	1	0	0	1	1	1	1	1	1	1	1	0	0	1	1	0	0	1	0	1	0	1	0	0	1	0	0	1	0	0					Kcne3	0	0	0	0	0	0	0	0	0	0	0	0	0	0
Abhd10	1	0	0	1	0	0	1	0	1	1	1	0	0	1	1	0	0	0	0	1	0	0	0	0	1	0	0	0	1	0					Kcnj8	0	0	0	0	0	0	0	0	0	0	0	0	0	0
Abhd11	1	0	1	1	0	1	1	1	1	1	1	1	1	1	1	0	0	1	1	1	0	1	0	0	1	0	0	1	1	0					Kcnmb2	0	0	0	0	0	0	0	1	0	0	0	0	0	0
Abhd11os	1	0	0	1	0	0	1	1	1	1	1	0	0	1	1	1	1	0	0	1	0	0	0	0	1	0	0	0	1	1					Kcnq5	0	0	0	0	0	1	0	0	0	0	0	0	0	0
Abhd12	1	0	0	1	0	0	1	1	1	1	1	1	0	1	1	1	0	1	1	1	0	0	0	0	1	0	0	1	1	0					Kcns1	0	0	0	0	0	0	0	0	0	0	0	0	0	0
Abhd12b	1	0	0	0	0	1	1	1	0	0	0	0	0	0	0	0	0	0	0	0	0	0	0	0	0	0	0	1	1	0					Kcns3	0	0	0	0	0	0	0	1	0	0	0	0	0	0
Abhd13	1	0	0	1	0	0	1	1	1	1	1	1	0	1	1	1	1	0	1	1	0	1	0	0	1	0	0	1	1	0					Kctd14	0	0	0	0	0	0	0	0	0	0	0	0	0	0
Abhd14a	1	0	0	1	1	0	1	1	1	1	1	1	0	1	1	1	0	1	1	1	0	1	0	1	1	1	0	1	1	1					Kctd20	0	0	0	0	0	1	0	0	0	0	0	0	0	0
Abhd14b	1	1	0	1	0	1	1	1	1	1	1	1	0	1	1	1	1	1	1	1	0	1	0	1	1	1	0	1	1	1					Kdelc1	0	0	0	0	0	1	0	0	0	0	0	0	0	0
Abhd15	1	0	0	1	0	1	1	1	1	1	1	0	1	1	1	0	0	1	1	1	0	0	1	0	1	0	0	1	1	0					Kera	0	0	0	0	0	1	0	0	0	0	0	0	0	0
Abhd16a	0	0	0	1	0	1	1	1	1	1	1	0	0	0	0	1	1	1	1	0	0	1	0	0	1	0	0	1	1	0					Kidins220	0	0	0	0	0	0	0	1	0	0	0	0	0	0
Abhd16b	0	0	0	0	1	0	1	0	0	0	0	0	0	0	0	0	0	1	1	0	0	1	0	0	1	0	0	0	1	0					Kif2b	0	0	0	0	0	0	0	0	0	0	0	0	0	0
Abhd17a	1	0	0	1	0	1	1	1	1	1	1	0	0	1	1	0	1	1	1	1	0	0	0	0	1	0	0	1	1	0					Klf17	1	0	0	0	0	1	0	0	0	0	0	0	0	0
Abhd17b	1	0	0	1	0	0	1	1	0	1	0	0	0	1	1	1	0	0	0	0	0	0	0	0	1	0	0	1	1	0					Klf8	0	0	0	0	0	1	0	1	0	0	0	0	0	0
Abhd17c	1	1	1	1	1	1	1	1	1	1	1	1	0	1	1	1	1	1	1	1	0	1	0	0	1	0	0	1	1	0					Klhl23	1	0	0	0	0	1	0	0	0	0	0	0	0	0
Abhd2	0	0	0	1	1	0	1	1	1	1	1	0	1	1	1	1	0	1	1	1	0	1	0	0	1	0	0	1	1	1					Klhl38	0	0	0	0	0	0	1	0	0	0	0	0	0	0
Abhd3	1	0	0	1	0	0	1	1	0	0	0	1	0	1	1	1	1	0	1	1	0	0	0	0	1	0	0	0	1	0					Klk1b9	0	0	0	0	0	0	0	0	0	0	0	0	0	0
Abhd4	1	1	0	1	0	1	1	1	0	1	1	1	0	1	1	1	1	1	1	1	0	1	0	0	1	0	0	1	1	1					Klrk1	0	0	0	0	0	0	0	1	0	0	0	0	0	0
Abhd5	0	0	0	1	1	0	1	1	1	1	1	0	0	1	1	1	1	0	1	1	0	1	0	0	1	0	0	0	1	0					Ksr2	0	0	0	0	0	1	0	0	0	0	0	0	0	0
Abhd6	1	0	0	1	1	0	1	1	1	1	1	1	1	1	1	1	0	1	1	1	0	1	0	1	1	0	0	1	1	1					L3mbtl4	0	0	0	0	0	0	0	0	0	0	0	0	0	0
Abhd8	1	0	1	1	1	1	1	1	1	1	1	0	1	1	1	1	1	1	1	1	0	1	0	0	1	0	0	1	1	0					Lalba	0	0	0	0	0	1	0	0	0	0	0	0	0	0
Abi1	1	0	0	1	1	0	1	1	0	1	0	0	0	1	0	1	0	1	1	0	0	1	0	0	0	0	1	1	1	0					Lamb2	0	0	0	0	0	1	0	1	0	0	0	0	0	0
Abi2	1	0	0	1	0	1	1	1	1	1	1	1	0	1	1	0	1	1	1	1	0	1	0	0	1	0	0	1	1	1					Lamp1	0	0	0	0	0	1	0	0	0	0	0	0	0	0
Abi3	0	1	0	1	1	0	1	0	1	1	0	0	0	1	0	1	0	1	1	1	0	0	1	0	1	0	0	1	1	0					Lbr	0	0	0	0	0	1	0	0	0	0	0	0	0	0
Abi3bp	0	0	0	0	1	0	1	0	0	0	0	0	0	0	0	0	0	0	0	0	0	0	0	0	0	0	0	0	0	0					Lcn11	0	0	0	0	0	1	1	0	0	0	0	0	0	0
Abl1	1	0	1	1	0	0	1	1	0	1	1	0	0	1	1	1	1	1	1	1	0	1	0	0	1	0	0	1	1	0					Ldlrad3	0	0	0	0	0	1	0	0	0	0	0	0	0	0
Abl2	1	1	0	1	1	0	1	1	1	1	1	1	0	1	1	1	1	1	1	1	0	1	0	0	1	0	0	1	1	1					Lhfpl3	0	0	0	0	0	1	0	0	0	0	0	0	0	0
Ablim1	1	0	0	1	1	0	1	1	1	1	1	1	1	1	1	0	0	1	1	1	0	1	0	0	1	0	0	1	1	1					Lig1	0	0	0	0	0	0	1	1	0	0	0	0	0	0
Ablim2	1	0	0	1	1	1	1	1	1	1	1	1	1	1	1	1	1	1	1	1	0	1	0	0	1	0	0	1	1	1					Lin28b	0	0	0	0	0	1	0	0	0	0	0	0	0	0
Ablim3	1	0	0	0	1	0	1	1	0	1	1	0	1	0	1	0	1	1	0	0	0	0	0	0	0	0	0	1	1	0					Lipf	0	0	0	0	0	1	0	0	0	0	0	0	0	0
Abo	0	0	0	0	0	0	1	1	0	0	0	0	0	0	1	0	0	1	0	0	0	1	0	0	1	0	0	1	1	0					Lipm	1	0	0	0	0	1	0	0	0	0	0	0	0	0
Abr	1	0	0	1	1	0	1	1	1	1	1	1	0	0	1	1	1	1	1	1	0	1	0	0	1	0	0	1	1	1					Lor	0	0	0	0	0	1	0	0	0	0	0	0	0	0
Abra	1	0	0	0	0	0	1	1	1	1	0	0	0	0	1	1	0	0	1	1	0	1	0	0	1	0	0	1	1	1					Lrig3	0	0	0	0	0	0	0	1	0	0	0	0	0	0
Abracl	0	0	1	1	0	0	1	1	0	1	1	1	0	1	1	1	0	0	0	1	1	0	0	0	1	0	0	1	0	0					Lrp8	0	0	0	0	0	0	1	0	0	0	0	0	0	0
Abt1	1	1	0	1	1	0	1	1	0	1	1	1	0	1	1	0	1	0	1	0	0	1	1	0	1	0	0	1	1	0					Lrr1	0	0	0	0	0	1	0	0	0	0	0	0	0	0
Abtb1	1	0	1	1	1	1	1	1	1	1	1	0	0	1	1	1	0	0	1	1	0	0	0	0	1	0	0	1	1	0					Lrrc39	0	0	0	0	0	1	0	0	0	0	0	0	0	0
Abtb2	1	1	0	1	1	0	1	1	1	1	1	0	1	1	1	1	0	1	1	1	1	1	0	0	1	0	0	1	1	1					Lrrc55	0	0	0	0	0	1	0	0	0	0	0	0	0	0
Acaa1a	1	0	1	1	1	0	1	1	1	1	1	0	0	1	1	1	1	1	1	1	0	1	0	0	1	0	0	0	1	0					Lrwd1	0	0	0	0	0	0	0	0	0	0	0	0	0	0
Acaa1b	1	0	0	0	1	1	1	1	1	0	1	0	1	1	1	1	0	1	1	0	0	1	0	0	1	0	0	0	1	0					Lsm10	0	0	0	0	0	0	0	0	0	0	0	0	0	0
Acaa2	1	0	1	1	0	0	1	1	0	1	0	1	0	1	1	0	0	1	0	1	0	1	0	0	1	0	0	1	1	1					Lsm4	0	0	0	0	0	0	0	0	0	0	0	0	0	0
Acaca	1	0	0	1	0	0	1	0	0	1	0	0	0	1	1	0	0	1	1	1	0	1	0	0	1	0	0	0	1	0					Luc7l2	0	0	0	0	0	0	0	0	0	0	0	0	0	0
Acacb	1	0	0	1	1	0	1	1	0	1	1	0	0	1	1	1	1	1	1	1	0	1	0	0	1	0	0	0	1	0					Ly6g5b	0	0	0	0	0	0	0	0	0	0	0	0	0	0
Acad10	1	0	0	0	0	0	1	1	1	1	1	0	0	0	1	0	1	1	1	1	0	1	0	0	1	0	0	1	1	0					Ly9	1	0	0	0	0	1	0	0	0	0	0	0	0	0
Acad11	1	0	0	1	0	1	1	1	0	1	1	1	0	1	0	1	0	1	1	0	0	1	0	1	0	0	0	1	0	0					Lyrm1	0	0	0	0	0	0	0	0	0	1	0	0	0	0
Acad12	1	1	0	1	0	1	1	1	1	1	1	0	0	1	1	1	0	1	1	1	0	1	0	1	1	0	0	1	1	0					Mab21l2	0	0	0	0	0	0	0	0	1	0	0	0	0	0
Acad8	0	0	0	1	1	1	1	0	1	1	0	0	1	1	1	1	0	0	0	0	0	1	0	0	1	0	0	0	1	1					Macc1	0	0	0	0	0	1	0	0	0	0	1	0	0	0
Acad9	1	0	0	1	0	1	1	1	1	1	1	0	0	1	1	1	1	0	1	1	0	1	0	0	1	0	0	1	0	0					Magohb	1	0	0	0	0	1	0	0	0	0	0	0	0	0
Acadl	1	0	1	0	1	0	1	1	0	0	1	0	1	0	1	1	0	1	1	1	0	1	0	0	1	0	0	1	1	1					Mak16	0	0	0	1	0	0	0	0	0	0	0	0	0	0
Acadm	1	0	0	1	1	0	1	1	0	1	0	0	0	1	1	0	0	1	1	1	0	1	0	0	1	0	0	0	1	0					Maml1	0	0	0	0	0	1	0	0	0	0	0	0	0	0
Acads	1	0	0	1	0	1	1	1	0	1	1	0	0	1	1	0	1	0	0	1	0	1	0	0	1	0	0	1	1	1					Maml3	0	0	0	0	0	0	0	0	0	0	0	0	0	0
Acadsb	1	1	0	1	1	1	1	0	1	1	1	0	0	1	1	1	1	1	0	1	0	1	0	0	1	0	1	0	0	1					Map2k5	0	0	0	0	0	1	0	0	0	0	0	0	0	0
Acadvl	1	0	0	1	1	1	1	1	1	1	0	0	0	1	1	1	0	0	1	1	0	1	0	0	1	0	0	0	1	0					Mapk8ip3	0	0	0	0	0	1	0	0	0	0	0	0	0	0
Acan	0	0	0	0	0	1	1	0	0	0	1	0	0	0	1	0	0	1	1	0	0	0	0	0	0	0	0	1	0	0					Mapkapk3	0	0	0	0	0	1	0	1	0	0	0	0	0	0
Acap1	1	0	0	1	0	1	1	1	1	1	0	0	0	1	1	1	1	1	1	1	0	1	0	0	1	0	0	1	1	1					Mcc	0	0	0	0	0	1	0	0	0	0	0	0	0	0
Acap2	0	0	0	1	0	1	1	1	1	1	1	0	0	1	0	1	1	1	1	1	0	1	0	0	1	0	0	1	1	0					Mcm2	0	0	0	0	0	0	0	0	0	0	0	0	0	0
Acap3	0	1	0	1	0	1	1	1	0	1	1	0	0	1	1	1	0	1	0	0	0	1	0	0	1	0	0	0	1	0					Mcpt8	0	0	0	0	0	1	0	1	0	0	0	0	0	0
Acat1	1	0	0	1	0	1	1	1	1	1	0	0	0	1	1	1	0	0	0	1	0	1	0	0	0	0	0	0	1	0					Mdh1b	1	0	0	0	0	1	0	0	0	0	0	0	0	0
Acat2	1	0	0	1	0	0	1	1	0	1	0	0	0	1	1	1	0	0	0	0	0	1	0	0	1	0	0	0	0	0					Me3	0	0	0	0	0	0	0	1	0	0	0	0	0	0
Acat3	0	0	0	0	0	0	0	0	0	0	0	0	0	0	0	0	0	1	0	0	0	0	0	0	0	0	0	1	0	0					Mecp2	0	0	0	0	0	1	0	0	0	0	0	0	0	0
Acbd3	1	0	0	1	1	1	1	1	1	1	1	0	0	1	1	1	1	0	1	1	0	1	0	0	1	0	0	0	1	0					Mef2c	0	0	0	0	0	1	0	0	0	0	0	0	0	0
Acbd4	1	1	0	1	1	1	1	1	1	1	1	1	1	1	1	1	1	1	1	1	0	1	0	1	1	0	0	1	1	1					Meis1	0	0	0	0	0	0	0	0	0	0	0	0	0	0
Acbd5	1	0	0	1	0	0	1	1	0	1	1	0	0	1	1	1	1	1	1	1	0	1	0	0	1	0	0	1	1	0					Meis2	0	0	0	0	0	0	0	0	0	0	0	0	0	0
Acbd6	1	0	0	1	1	0	1	1	0	1	1	1	0	1	1	1	1	1	1	1	0	1	0	0	1	0	0	1	1	0					Meox2	0	0	0	0	0	1	0	0	0	0	0	0	0	0
Acbd7	0	0	0	1	0	0	1	1	0	1	0	0	0	1	0	0	0	1	0	1	0	1	0	0	1	0	1	0	1	0					Mid1ip1	0	0	0	0	0	1	0	0	0	0	0	0	0	0
Accs	1	0	0	1	1	0	1	1	0	0	0	0	0	1	0	0	0	0	0	1	0	0	0	0	0	0	0	1	0	0					Mill1	0	0	0	0	0	1	0	0	0	0	0	0	0	0
Accsl	0	0	0	0	0	0	1	0	0	0	1	0	0	0	0	0	0	0	0	0	0	0	0	0	0	0	0	0	1	0					Mina	0	0	0	0	0	1	0	0	0	0	1	0	0	0
Acd	1	0	0	1	0	1	1	0	1	1	1	0	0	1	1	1	1	1	1	1	0	0	0	0	1	0	0	1	1	0					Miox	0	0	0	0	0	1	0	1	0	0	0	0	0	0
Ace	0	0	0	0	1	0	1	1	0	0	0	0	0	0	0	0	0	1	1	1	0	1	0	0	1	0	0	1	1	0					Mir1298	0	0	0	0	0	1	0	0	0	0	1	0	0	0
Ace2	0	0	0	0	0	0	1	0	0	0	0	0	0	0	1	0	0	1	1	0	0	1	0	0	1	0	0	0	0	0					Mir17	0	0	0	0	0	1	0	0	0	0	0	0	0	0
Ace3	0	0	0	0	0	0	1	0	0	0	0	0	0	0	0	0	0	0	0	0	0	1	0	0	0	0	0	1	0	0					Mir1897	0	0	0	0	0	1	0	0	0	0	0	0	0	0
Acer1	1	0	0	1	0	0	1	1	0	1	1	0	0	1	1	1	1	1	1	1	0	1	0	1	1	0	0	0	0	1					Mir1950	0	0	0	0	0	1	0	0	0	0	1	0	0	0
Acer2	1	0	0	1	1	1	1	1	1	1	1	1	0	1	1	1	1	1	1	1	0	1	0	0	1	0	1	1	1	1					Mir1951	0	0	0	0	0	0	0	0	0	0	0	0	0	0
Acer3	1	0	0	1	0	0	1	1	1	1	1	0	1	1	1	0	1	1	0	1	0	1	0	0	1	0	0	0	1	0					Mir335	0	0	0	0	0	0	0	0	0	0	0	0	0	0
Ache	1	0	1	1	0	0	1	1	0	0	1	0	0	1	1	0	0	1	0	0	0	0	0	0	0	0	0	1	1	0					Mir384	0	0	0	0	0	1	0	0	0	0	0	0	0	0
Acin1	1	0	0	1	0	0	1	1	0	1	1	0	0	1	1	1	1	1	1	1	0	1	0	0	1	0	0	1	1	1					Mir490	0	0	0	0	0	0	0	1	0	0	0	0	0	0
Ackr1	0	0	0	0	0	0	1	0	0	1	1	0	0	0	0	0	0	0	0	0	0	1	0	0	0	0	0	0	1	0					Mir592	0	0	0	0	0	1	0	0	0	0	0	0	0	0
Ackr2	1	0	0	0	0	0	1	1	0	0	0	0	0	0	0	0	0	0	0	0	0	0	0	0	0	0	0	0	0	0					Mir599	0	0	0	0	0	0	0	1	0	0	0	0	0	0
Ackr3	0	0	0	0	0	0	1	1	1	0	0	0	0	0	1	0	0	1	0	0	0	1	0	0	1	0	0	1	1	1					Mir653	0	0	0	0	0	1	0	0	0	0	0	0	0	0
Ackr4	1	0	0	0	0	0	1	1	0	0	0	0	0	0	0	0	0	0	0	0	0	1	0	0	1	0	0	1	1	0					Mir695	0	0	0	0	0	0	0	0	0	0	0	0	0	0
Acly	1	1	1	1	0	1	1	1	1	1	1	0	0	1	1	1	0	1	1	1	0	1	0	0	1	0	0	0	1	0					Mir879	0	0	0	0	0	1	0	1	0	0	0	0	0	0
Acmsd	0	0	0	0	0	0	1	1	0	0	0	0	0	0	0	0	0	1	1	0	0	1	0	0	0	0	0	1	0	0					Mlc1	0	0	0	0	0	1	0	0	0	0	0	0	0	0
Acn9	1	1	1	1	0	0	1	1	0	1	1	1	0	1	1	1	1	1	1	0	0	1	0	0	1	0	0	1	0	0					Mmd2	0	0	0	0	0	0	0	0	0	0	0	0	0	0
Acnat1	0	0	0	0	0	0	1	0	0	0	0	0	0	0	0	0	0	0	1	0	0	1	0	0	0	0	0	0	0	0					Mmp8	1	0	0	0	0	1	0	0	0	0	0	0	0	0
Acnat2	0	0	0	0	0	0	0	0	0	0	0	0	0	0	0	0	0	0	0	0	0	0	0	0	0	0	0	0	0	0					Mob4	0	0	0	0	0	0	0	0	0	0	0	0	0	0
Aco1	1	0	0	1	0	1	1	1	1	1	1	0	0	1	1	0	0	0	0	1	0	1	0	0	1	0	0	1	1	0					Mon2	0	0	0	0	0	0	0	0	0	0	0	0	0	0
Aco2	1	1	1	1	1	1	1	1	1	1	1	1	1	1	1	1	1	1	1	1	1	1	0	1	1	0	1	1	1	0					Mrpl39	0	0	0	0	0	0	0	0	0	0	0	0	0	0
Acot1	1	0	0	1	1	0	1	1	0	0	0	0	0	1	0	0	0	0	1	1	0	1	0	0	1	0	0	1	0	0					Mrpl41	0	0	0	0	0	0	1	0	0	0	0	0	0	0
Acot10	0	0	0	0	0	0	0	0	0	0	0	0	0	0	0	0	0	0	0	0	0	0	0	0	0	0	0	0	0	0					Ms4a3	0	0	0	0	0	0	1	0	0	0	0	0	0	0
Acot11	0	0	0	0	1	0	1	1	0	0	0	0	1	0	0	0	0	1	1	0	0	1	0	0	1	0	0	1	1	0					Msrb3	0	0	0	0	0	1	0	0	0	0	0	0	0	0
Acot12	1	0	0	0	0	0	1	1	1	0	1	1	0	0	1	0	0	1	1	1	1	1	0	1	1	0	0	1	1	1					Mt3	0	0	0	0	0	0	1	0	0	0	0	0	0	0
Acot13	0	0	0	1	1	1	1	1	1	1	1	0	0	1	1	1	1	1	1	1	0	1	0	0	1	0	1	0	1	1					Mtl5	0	0	0	0	0	1	0	0	0	0	0	0	0	0
Acot2	1	0	0	1	0	0	1	0	1	1	1	0	0	1	1	0	1	0	0	1	0	1	0	0	1	0	0	1	1	0					Mtmr1	1	0	0	0	0	1	0	0	0	0	0	0	0	0
Acot3	0	0	0	1	1	1	1	1	1	1	0	0	0	1	1	1	0	1	1	1	0	0	0	0	1	0	0	1	1	0					Mtmr14	1	0	0	0	0	0	0	0	0	0	0	0	0	0
Acot4	1	0	0	1	1	1	1	1	1	0	0	0	0	1	1	1	0	1	0	1	0	0	0	0	1	0	0	0	1	0					Mtrf1l	0	0	0	0	0	1	0	0	0	0	1	0	0	0
Acot5	1	0	0	0	1	0	1	0	0	1	0	0	0	0	0	0	0	1	1	1	0	0	0	0	1	0	0	1	1	0					Mum1l1	0	0	0	0	0	1	0	0	0	0	0	0	0	0
Acot6	0	0	0	1	0	1	0	0	0	0	0	0	0	0	0	0	1	0	0	0	0	0	0	0	0	0	0	0	0	0					Myl7	0	0	0	0	0	0	0	0	0	0	0	0	0	0
Acot7	1	0	0	1	1	1	1	1	1	1	1	0	0	1	1	1	1	1	1	1	0	1	0	0	1	0	0	1	1	0					Myo18b	0	0	0	0	0	0	0	1	0	0	0	0	0	0
Acot8	1	0	0	1	1	1	1	1	1	1	1	1	0	1	1	1	1	1	1	1	0	1	0	0	1	1	0	1	1	1					Myo1f	0	0	0	0	0	1	0	0	0	0	0	0	0	0
Acot9	0	0	1	1	1	0	1	1	0	1	0	0	0	1	0	0	0	0	1	0	0	0	0	0	0	0	0	1	0	0					Myo3a	0	0	0	0	0	0	0	0	0	0	0	0	0	0
Acox1	1	0	0	1	1	0	1	1	1	1	1	0	0	1	1	0	1	1	0	1	0	1	0	0	1	0	0	0	1	0					Myo6	0	0	0	0	0	0	0	1	0	0	0	0	0	0
Acox2	1	0	0	0	1	0	1	1	0	0	0	0	0	0	0	0	0	1	1	1	0	1	0	0	1	0	0	1	1	0					Naip1	0	0	0	0	0	0	0	0	0	0	0	0	0	0
Acox3	1	1	0	1	0	1	1	1	1	1	1	0	0	1	1	1	1	1	1	1	0	1	0	0	1	0	0	0	1	0					Nap1l2	0	0	0	0	0	1	0	0	0	0	0	0	0	0
Acoxl	1	0	0	0	1	0	1	1	0	0	1	0	0	0	1	0	0	1	1	0	0	1	0	0	0	0	0	1	1	0					Nat3	0	0	0	0	0	0	0	0	0	0	0	0	0	0
Acp1	1	0	0	1	0	0	0	1	1	1	0	0	1	1	1	1	1	1	0	0	0	0	0	0	0	0	0	0	0	0					Ncoa2	0	0	0	0	0	0	1	0	0	0	0	0	0	0
Acp2	1	1	0	1	1	1	1	1	1	1	1	1	0	1	1	1	1	1	1	1	0	1	0	1	1	0	0	1	1	0					Ndufa8	0	0	0	0	0	1	0	0	0	0	0	0	0	0
Acp5	1	0	0	1	1	1	1	1	1	1	1	1	1	1	1	1	0	1	1	1	0	1	0	1	1	0	0	1	1	1					Neil2	1	0	0	0	0	0	0	0	0	1	0	0	0	0
Acp6	1	1	0	1	1	0	0	1	0	1	1	0	0	1	0	1	0	1	1	1	0	1	0	0	1	0	0	0	1	0					Nell2	0	0	0	0	0	1	0	0	0	0	0	0	0	0
Acpp	1	0	0	1	1	1	1	1	1	1	1	1	0	1	1	0	0	1	1	1	0	1	0	1	1	0	0	1	1	1					Nespas	0	0	0	0	0	1	0	1	0	0	0	0	0	0
Acpt	1	0	0	0	0	0	1	0	1	1	1	0	0	0	1	0	0	1	0	0	0	0	0	0	1	0	0	1	1	0					Net1	0	0	0	0	0	1	0	0	0	0	0	0	0	0
Acr	0	0	0	0	0	0	1	0	0	0	0	0	0	0	0	0	0	0	0	0	0	1	0	0	0	0	0	0	1	0					Neurod4	0	0	0	0	0	1	0	0	0	0	1	0	0	0
Acrbp	1	0	0	1	1	1	1	1	0	1	1	0	0	1	1	1	1	1	1	1	0	1	0	1	1	0	0	1	1	0					Nfe2l1	0	0	0	1	0	0	0	0	0	0	0	0	0	0
Acrv1	0	0	0	0	0	0	1	0	0	0	0	0	0	0	0	0	0	0	0	0	0	0	0	0	0	0	0	0	0	0					Ngdn	0	0	0	0	0	1	0	0	0	0	1	0	0	0
Acsbg1	1	0	0	0	1	0	1	1	0	1	1	0	0	0	1	0	0	1	1	0	0	1	0	0	1	0	0	1	1	0					Nhlh2	0	0	0	0	0	0	0	0	0	0	0	0	0	0
Acsbg2	1	0	0	0	0	0	1	0	0	0	1	0	0	0	0	0	0	0	0	0	0	1	0	0	1	0	0	0	0	0					Nicn1	0	0	0	0	0	1	0	0	0	0	0	0	0	0
Acsf2	0	0	0	1	1	0	1	1	0	0	0	0	0	0	0	0	0	1	1	1	0	1	0	0	1	0	0	1	1	1					Npc1	0	0	0	0	0	1	0	0	0	0	0	0	0	0
Acsf3	1	1	0	1	1	1	1	1	0	1	1	1	0	0	1	1	1	0	1	1	0	0	0	1	1	0	0	1	1	0					Npc1l1	0	0	0	0	0	1	0	0	0	0	0	0	0	0
Acsl1	0	0	0	1	1	0	0	0	0	1	1	0	0	1	1	0	0	1	0	1	0	1	0	0	1	0	0	0	0	0					Nppb	1	0	0	0	0	1	0	0	0	0	0	0	0	0
Acsl3	1	0	0	1	1	0	1	0	1	1	1	0	0	1	0	1	0	1	0	1	0	0	0	0	1	0	0	1	1	0					Nps	0	0	0	0	0	0	0	1	0	0	0	0	0	0
Acsl4	1	0	0	1	0	0	1	1	0	1	0	0	0	1	1	0	1	0	0	0	0	0	0	0	0	0	0	0	0	0					Nr3c1	0	0	0	0	0	1	0	0	0	0	0	0	0	0
Acsl5	1	0	0	1	1	0	1	1	1	1	1	1	0	0	1	1	0	0	1	1	0	1	0	1	1	0	0	1	1	1					Nr5a1	0	0	0	0	0	0	0	0	0	0	0	0	0	0
Acsl6	1	0	0	0	0	0	1	1	0	0	0	0	0	0	0	0	0	0	0	0	0	1	0	1	1	0	0	1	1	0					Nsa2	1	0	0	0	0	1	0	0	0	0	0	0	0	0
Acsm1	0	0	0	0	0	0	0	0	0	0	0	0	0	0	0	0	0	1	0	0	0	0	0	0	0	0	0	0	0	0					Nuak2	0	0	0	0	0	0	0	1	0	0	0	0	0	0
Acsm2	0	0	0	0	0	0	0	0	0	0	0	0	0	0	0	0	0	1	1	0	0	0	0	0	0	0	0	0	0	0					Nudt14	0	0	0	0	0	1	0	0	0	0	0	0	0	0
Acsm3	0	0	0	0	0	0	1	1	0	0	0	0	0	0	0	0	0	1	1	0	0	1	0	0	0	0	0	0	0	0					Nudt15	0	0	0	0	0	0	0	0	0	0	0	0	0	0
Acsm4	0	0	0	0	0	1	1	0	0	0	1	0	0	0	1	0	0	0	0	0	0	1	0	0	0	0	0	0	0	0					Nup210l	0	0	0	0	0	1	0	0	0	0	0	0	0	0
Acsm5	0	0	0	0	0	0	1	0	0	0	0	0	0	0	0	0	0	1	1	0	0	0	0	0	0	0	0	0	0	0					Oas1a	0	0	0	0	0	0	0	0	0	0	0	0	0	0
Acss1	1	0	0	1	0	0	1	1	1	0	1	0	1	1	1	0	0	1	1	0	0	1	0	0	1	0	0	0	1	1					Oca2	0	0	0	0	0	0	0	0	0	0	0	0	0	0
Acss2	1	0	0	1	0	0	1	1	0	1	1	0	0	1	1	1	0	1	1	0	0	0	0	0	1	0	0	1	1	0					Ocln	0	0	0	0	0	1	0	0	0	0	0	0	0	0
Acss2os	1	0	0	0	0	0	0	1	0	0	0	0	0	0	0	0	0	1	1	0	0	1	0	0	0	0	0	0	0	0					Ogfr	0	0	0	0	0	0	1	0	0	0	0	0	0	0
Acss3	0	0	0	0	0	0	0	0	0	0	0	0	0	0	0	0	0	0	0	0	0	0	0	0	0	0	0	0	0	0					Olfr1131	0	0	0	0	0	0	0	0	0	0	0	0	0	0
Acta1	0	0	0	0	0	0	1	0	0	0	0	0	0	0	0	0	0	1	0	0	0	0	0	0	0	0	0	0	0	0					Olfr1426	0	0	0	0	0	0	0	0	0	0	0	0	0	0
Acta2	1	0	0	0	0	0	1	0	0	0	0	0	0	0	0	0	0	0	0	0	0	0	0	0	0	0	0	0	0	0					Olfr1427	1	0	0	0	0	1	0	0	0	0	0	0	0	0
Actb	1	1	1	1	1	0	1	1	1	1	0	0	0	1	1	0	1	1	1	1	0	1	0	0	1	0	0	1	1	1					Olfr1440	0	0	0	0	0	1	0	0	0	0	0	0	0	0
Actbl2	0	0	0	0	0	0	1	0	0	0	1	0	0	0	0	0	0	0	0	0	0	0	0	0	0	0	0	1	0	0					Olfr1494	0	0	0	0	0	1	0	1	0	0	0	0	0	0
Actc1	0	0	0	0	0	0	0	0	0	0	0	0	0	0	0	0	0	0	0	0	0	0	0	0	0	0	0	0	0	0					Olfr171	1	0	0	0	0	0	0	0	0	0	0	0	0	0
Actg1	0	0	0	1	1	0	1	1	1	1	0	0	0	1	0	1	1	1	0	1	0	1	0	0	1	0	0	1	1	1					Olfr20	0	0	0	0	0	0	0	1	0	0	0	0	0	0
Actg2	0	0	0	0	0	0	0	1	0	0	0	0	0	0	1	0	0	0	1	0	0	0	0	0	0	0	0	1	0	0					Olfr214	0	0	0	0	0	1	0	0	0	0	0	0	0	0
Actl10	0	0	0	1	0	0	1	0	0	0	0	0	0	1	0	0	0	0	0	0	0	0	0	0	1	0	0	0	1	0					Olfr464	0	0	0	0	0	1	0	0	0	0	1	0	0	0
Actl11	0	0	0	0	1	0	1	1	0	0	0	0	0	0	0	0	0	1	0	0	0	0	0	0	0	0	0	1	1	0					Olfr524	0	0	0	0	0	0	0	1	0	0	0	0	0	0
Actl6a	1	0	0	1	0	1	1	1	1	1	1	1	0	1	1	0	1	0	0	0	0	1	0	0	1	0	0	1	1	0					Olfr545	0	0	0	0	0	1	0	0	0	0	1	0	0	0
Actl6b	1	0	0	1	0	0	1	0	1	1	1	0	0	1	1	1	0	0	0	0	0	0	0	0	1	0	0	0	0	1					Olfr640	0	0	0	0	0	0	0	0	0	0	0	0	0	0
Actl7a	1	0	0	0	0	0	1	0	0	0	0	0	0	0	0	0	0	0	0	0	0	0	0	0	0	0	0	0	0	0					Olfr652	0	0	0	0	0	0	0	0	0	0	0	0	0	0
Actl7b	0	0	0	0	0	0	0	0	0	0	0	0	0	0	0	0	0	0	0	0	0	0	0	0	0	0	0	0	0	0					Olfr66	0	0	0	0	0	1	0	0	0	0	0	0	0	0
Actl9	0	0	0	0	0	0	0	0	0	0	0	0	0	0	0	0	0	0	0	0	0	0	0	0	0	0	0	0	0	0					Olfr684	0	0	0	0	0	1	0	0	0	0	0	0	0	0
Actn1	1	0	0	1	1	0	1	1	1	1	1	0	0	1	1	1	1	1	1	1	0	1	0	0	1	0	0	1	1	1					Olfr710	0	0	0	0	0	1	0	0	0	0	0	0	0	0
Actn2	1	0	0	0	1	0	1	0	0	0	1	0	0	0	1	0	0	1	1	0	0	1	0	0	1	0	0	1	1	0					Olfr835	0	0	0	0	0	1	0	0	0	0	0	0	0	0
Actn3	1	0	0	1	0	0	1	1	1	1	0	0	0	1	0	1	0	1	1	1	0	1	0	0	1	0	0	1	1	0					Olfr869	0	0	0	0	0	0	0	0	0	0	0	0	0	0
Actn4	1	0	1	1	1	0	1	1	1	1	1	1	1	1	1	1	1	1	1	1	0	1	0	1	1	0	0	1	1	1					Olfr902	0	0	0	0	0	1	0	1	0	0	0	0	0	0
Actr10	1	1	0	1	0	0	0	0	0	1	0	1	0	1	1	1	0	0	1	1	0	1	0	1	1	0	0	0	1	0					Olfr912	0	0	0	0	0	0	0	0	0	0	0	0	0	0
Actr1a	1	0	0	1	0	1	1	0	1	1	0	0	0	1	1	0	0	1	0	0	0	1	0	0	1	0	0	1	1	0					Olfr934	0	0	0	0	0	1	0	0	0	0	1	0	0	0
Actr1b	1	0	0	1	0	0	1	1	0	1	0	0	0	1	0	0	1	1	1	1	0	1	0	0	1	0	0	1	1	1					Olfr958	0	0	0	0	0	0	0	0	0	0	0	0	0	0
Actr2	1	0	0	1	1	0	1	1	1	1	1	1	0	1	1	1	1	0	1	1	0	1	0	0	1	0	0	1	1	0					Olfr981	0	0	0	0	0	1	1	0	0	0	0	0	0	0
Actr3	1	0	1	1	1	1	0	1	1	1	1	1	0	1	1	1	1	1	1	1	0	1	0	0	1	0	0	1	1	0					Olfr984	0	0	0	0	0	1	0	0	0	0	0	0	0	0
Actr3b	0	0	0	1	0	0	1	1	0	1	0	0	1	1	1	0	0	1	0	0	0	1	0	0	1	0	0	1	1	1					Olfr993	0	0	0	0	0	0	0	0	0	0	0	0	0	0
Actr5	0	0	0	1	0	1	1	0	0	0	0	0	0	1	0	1	0	0	0	1	0	0	0	0	1	0	0	0	0	0					Opa1	0	0	0	0	0	0	0	0	0	0	0	0	0	0
Actr6	1	1	0	1	0	0	1	1	0	1	1	0	0	1	1	1	1	1	1	1	0	1	0	0	1	0	0	0	1	0					Ophn1	0	0	0	0	0	1	0	0	0	0	0	0	0	0
Actr8	1	1	0	1	0	1	1	1	0	1	1	0	0	1	1	1	1	1	1	1	0	1	0	0	1	0	0	1	0	0					Ormdl2	0	0	0	0	0	1	0	0	0	0	0	0	0	0
Actrt1	0	0	0	0	0	0	0	0	0	0	0	0	0	0	0	0	0	0	0	0	0	0	0	0	0	0	0	0	0	0					Osgin1	0	0	0	0	0	1	0	0	0	0	0	0	0	0
Actrt2	0	0	0	0	0	0	1	0	0	0	0	0	0	0	0	0	0	0	0	0	0	0	0	0	0	0	0	0	0	0					Otor	0	0	0	0	0	1	0	0	0	0	0	0	0	0
Actrt3	1	0	0	1	1	0	1	1	0	1	1	1	0	1	1	0	0	1	1	0	0	1	1	0	1	0	0	1	0	0					Otud5	0	0	0	0	0	1	0	0	0	0	0	0	0	0
Acvr1	1	0	0	1	1	0	1	1	0	0	0	1	1	1	1	1	0	1	1	1	0	1	0	0	1	0	0	1	1	1					Ovgp1	1	0	0	0	0	1	0	0	0	0	0	0	0	0
Acvr1b	1	1	0	1	1	0	1	1	1	1	1	1	1	1	1	1	0	1	1	1	0	1	0	1	1	0	0	1	1	1					P2ry13	0	0	0	0	0	0	1	0	0	0	0	0	0	0
Acvr1c	0	0	1	0	0	0	1	1	0	0	1	0	0	0	0	0	0	1	0	0	0	1	0	0	0	0	0	0	1	0					P4ha2	0	0	0	0	0	1	0	0	0	0	0	0	0	0
Acvr2a	0	1	0	1	0	0	1	1	0	1	1	0	0	1	1	1	1	1	1	1	0	1	0	0	1	0	0	1	1	0					Padi6	0	0	0	0	0	0	0	0	0	0	0	0	0	0
Acvr2b	0	0	0	1	0	0	1	0	0	0	1	0	1	1	1	1	1	0	0	0	1	1	0	0	1	0	0	1	1	0					Pan3	0	0	0	0	0	0	1	0	0	0	0	0	0	0
[truncated: 22,286 more rows]
[truncated: 16 more columns]
