# Supplementary material for: Super-enhancer-guided mapping of regulatory networks controlling mouse trophoblast stem cells
Source: Nat Commun. 2019 Oct 18;10:4749. doi: 10.1038/s41467-019-12720-6 (PMC6802173; doi:10.1038/s41467-019-12720-6)
Supplement: Supplementary file 11 — Supplementary Data 8 [file 41467_2019_12720_MOESM11_ESM.xlsx]

## Sheet: Sheet1
Supplementary Table 8. SE-associated genes showing abnormal expression in human PE
Up-regulated genes	Down-regulated genes
TRIM24	ARHGDIB
HK2	CCDC3
GADD45G	EGFL6
ENG	FMOD
SLCO2A1	MEIS1
SLC2A1	METTL7B
SDC4	NPL
PPP2R5A	PMP22
PIK3CB	ACTB
NEK6	ARID5B
NDRG1	ARPC5
MYCN	ASS1
MAN1C1	AZIN1
HTRA1	CAPZA2
GATA3	CCL2
ERRFI1	CD2
DUSP5	CDH3
BCAR3	CHST3
YWHAG	CTDSPL
TLR5	CYR61
TINAGL1	ETS2
STX11	GNPDA1
SP3	ITGB5
SNX10	LAMB1
SMAD6	LAMC1
SH3BGRL2	LASP1
SERPINE1	LGALS3
RYBP	LHX2
RASSF8	LYPD6
PWWP2B	NUAK1
PURB	PARM1
PODXL	PDLIM1
PLIN2	RASL11B
PGRMC2	RPS14
PFKFB3	SLC20A1
PDCD4	SMAD3
NFKBIA	TMEM17
MSX2	TMEM176A
MME	TNC
MAFF	TNFRSF21
LPHN2	TUBA1A
LONRF1	TUBA1B
LAMC2	VDAC3
KLF5
JUP
IQGAP1
IGSF3
ID1
GPX3
FOS
FLT1
FLNB
FAM43A
EZR
ELF3
DDR1
CUL1
CORO1C
COL4A2
CLIC4
CDKN1C
CDA
CARD10
BMP1
ARID3A
ANXA3
