# Supplementary material for: Super-enhancer-guided mapping of regulatory networks controlling mouse trophoblast stem cells
Source: Nat Commun. 2019 Oct 18;10:4749. doi: 10.1038/s41467-019-12720-6 (PMC6802173; doi:10.1038/s41467-019-12720-6)
Supplement: Supplementary file 12 — Supplementary Data 9 [file 41467_2019_12720_MOESM12_ESM.xlsx]

## Sheet: Sheet1
Supplementary Table 9. TSC-specific genes bound by more than 22 TFs
2210016L21Rik
2210408I21Rik
2610005L07Rik
4933406J10Rik
6820431F20Rik
Ank1
Camk1d
Cdk5rap2
Cdk8
Chl1
Clcn4-2
Cmss1
Cntn5
E030030I06Rik
Eftud1
Fbxw4
Fcgr3
Filip1l
Hexb
Hic2
Ifngr2
Jarid2
Kctd16
Kpna1
Lars2
Limd1
Litaf
Mamdc2
Mdga2
Mir6546
Pgk1
Pisd-ps1
Pisd-ps2
Pisd-ps3
Raet1a
Txndc11
Vmn2r29
Xcr1
Zc3h7a
4930468A15Rik
Abca17
Abca3
Apool
Dock2
Dynlt1b
Frmpd1
Gphn
Gtpbp4
Mir6236
Mir6367
Oasl1
Osbpl1a
Sos2
Spag17
Speer8-ps1
Vps45
Arhgef1
Atcayos
Cables2
Cd209a
Cpsf1
D5Ertd579e
Dapk3
G530011O06Rik
Gm10354
Il1rapl1
Il31ra
Speer4e
Sulf2
Aco2
Adnp
Cks1b
Cln6
Cwc27
Dlgap2
Fbxo31
Fem1b
Flad1
Gm21119
Gm9758
Ktn1
Lrrc59
Map1lc3b
Mid1
Nsfl1c
Pbxip1
Pisd
Pitpnc1
Plxdc1
Pygo2
Smarcc2
Speer7-ps1
Tead1
Tob2
1200014J11Rik
1700001C19Rik
4921509C19Rik
6330415G19Rik
AI661453
Agap1
Amotl2
Ankrd40
Asb8
Bcl2l1
Bmp8b
Bptf
Casz1
Ccdc57
Ccnl2
Cldn3
Ctdspl
D17Wsu92e
Dhx8
Dst
Eef1a1
Gip
Gm3893
Gng7
Gpd1
Gpx4
H2afj
Hist4h4
Igf2bp1
Ints4
Lmbrd1
Ltbr
Luc7l3
Malat1
Mapt
Mrps23
Mtmr6
Myo5b
Nol11
Nupl1
Olfr1418
Pde4dip
Pias4
Polr2e
Polr3e
Prkca
Rgl2
Rptor
Rtn4rl1
Rxra
Scnn1a
Sdk2
Sf3a3
Slc16a3
Slc25a10
Slc9a3r1
Sos1
Tex14
Timm13
Tmem125
Tob1
Vps37b
Zfp42
1700006E09Rik
1700020M21Rik
1700021K19Rik
4930593C16Rik
9430015G10Rik
Abcg2
Acbd4
Adap1
Afap1l2
Anapc2
Arhgef12
Arid3a
Arl16
Auts2
C77080
Cacna1c
Cacna1d
Cacng2
Cadm1
Camsap3
Cdh1
Cdh3
Cdkn2d
Celf1
Ciapin1
Ciz1
Cltc
Cntnap5b
Ctnna3
Ctnnb1
Cuedc1
Dcakd
Dnm1
Ecd
Eef2k
Efs
Ell
Erbb3
Etl4
Fam149b
Fank1
Fer1l5
Frmd4b
Fyttd1
Gatad2a
Gm15417
Gne
Gosr2
Hsp90aa1
Id2
Inadl
Iqck
Irak3
Jup
Kansl3
Kcnk6
Kctd2
Kdm3b
Kif26a
Kxd1
Lasp1
Lgals1
Llgl2
Lsg1
Ltc4s
Macf1
Mad1l1
Mafk
Magi1
Maml3
Mgat5b
Mir6931
Mob3b
Mok
Morf4l1
Mpzl1
Mpzl3
Mrpl12
Mrpl4
Mrpl54
Myh9
Myo18a
Ncoa2
Ndor1
Nme1
Nme2
Nudt1
Pcnxl2
Pdxp
Pfkfb3
Phc2
Pip5k1c
Pknox1
Plcd3
Polr2c
Pomp
Ppp2r2b
Prkar1b
Pxk
Rab33b
Rbbp8nl
Rbfox3
Rbms1
Rfng
Rhoa
Rhof
Sae1
Setd1b
Sipa1l3
Slc25a12
Smim8
Snf8
Sost
Srcin1
St3gal2
Stat3
Supt5
Tcf7l1
Tead4
Tex2
Tjp3
Tmem104
Tnks1bp1
Tpk1
Trmt112
Ttc4
Vgll4
Vmp1
Vwa8
Wasf2
Wdr46
Wwc1
Wwox
Yif1b
Zbtb7b
Zfp839
Zmiz1
Znrd1as
0610040J01Rik
1110008F13Rik
1600002K03Rik
4930471M09Rik
9330133O14Rik
Aagab
Abhd14b
Actn4
Ajuba
Als2cr12
Anapc11
Anapc15
Ap4m1
Apobec3
Apopt1
Arhgdia
Arhgef18
Arid5b
Asph
Aspscr1
Atf2
Atg101
Atg16l1
Atrnl1
Bmf
Brd2
Brsk1
Btbd8
C130046K22Rik
C920021L13Rik
Cacna1a
Calm1
Card14
Ccdc125
Ccdc59
Cdc37
Cdk12
Cdkn2c
Chpf
Chst8
Cldn4
Cldn9
Cntln
Cog7
Cox11
Crebrf
Crocc
Csf3
Ctbp2
Ctif
Ctu2
Cwc22
Cwc25
Cyba
D330041H03Rik
Dab2ip
Dcp1a
Ddx20
Dnaaf1
Dnmt1
Dpy19l4
Dus1l
Eci1
Eef2
Efna2
Ehd1
Ehmt1
Eif2b4
Eif3l
Elf1
Elf2
Elmo1
Epb4.1l1
Epn3
Ercc1
Ergic1
Ext2
Faf1
Fam212b
Fan1
Fbxo21
Fbxo4
Fbxw2
Fgfr1
Fignl2
Flnb
Fpgs
Frmd4a
Fuk
Gdpd1
Ggnbp2
Gm10069
Gm17019
Gm37013
Gmeb1
Gmpr2
Gps1
Greb1l
Gtsf1
H2-DMa
Hexim1
Hjurp
Hk1
Hps4
Hspbp1
Hunk
Igf1r
Iqch
Itgae
Jmjd6
Kank1
Kat8
Kazn
Kbtbd4
Klrb1c
Kmt2b
Krt8
Lama5
Lenep
Lmnb1
Lmtk2
Lrrc8c
Man2a2
Man2b2
Map3k3
Mcl1
Mdc1
Mdm2
Mdp1
Med1
Mettl25
Mfsd11
Micu2
Mien1
Mir3089
Mir5098
Mir8105
Mllt10
Mpp7
Mras
Mroh8
Mrpl20
Mrpl24
Msi2
Msx2
Mta3
Mvd
Mxd1
Myo15
Myo1e
Nav2
Ncor2
Ndufv3
Nedd8
Nfib
Nhej1
Nlrx1
Npas4
Nrip1
Nrp2
Nsf
Nsun3
Nuak1
Nubpl
Nup153
Nwd1
Osbpl3
Oscp1
Ovol1
Oxr1
Pak4
Palld
Palm3
Pan3
Park2
Pcdha6-g
Pcdha7-g
Pcmtd1
Pcyt1a
Pde4a
Pdpk1
Pdzd3
Pgap3
Pgs1
Phlda3
Piezo1
Pigo
Pigyl
Pik3c2b
Plekhg3
Plekhm3
Poldip3
Por
Ppcdc
Ppp1r13l
Prdm4
Prrc2b
Prrx2
Psmd3
Ptcd1
Ptk7
Ptpn14
Pvt1
Pwwp2b
Pxn
Pxylp1
R3hdm4
Rab31
Rab7
Rabgap1l
Raet1b
Raet1c
Rapgef3
Rassf3
Rbm20
Rbm25
Rhpn2
Rnf43
Rpl29
Rpl7a
Rtn1
Scarna2
Scpep1
Setd8
Sgms1
Sh3bp5
Shb
Shc1
Shroom3
Slc25a16
Slc39a13
Slc44a2
Slc44a3
Smug1
Snai3
Snd1
Snord37
Snrnp27
Snrpc
Snx18
Spata20
Srsf2
Stat1
Stat5b
Stk32c
Stradb
Stxbp4
Surf6
Sync
Syngr1
Tab1
Taco1
Taf12
Taf13
Tanc1
Tet1
Tm2d1
Tmem108
Tmem216
Tmem54
Tmem88b
Tnfaip8
Trak2
Trim27
Trim71
Trio
Trip4
Trnau1ap
Trpm4
Ttc7
Uba2
Ube2z
Uhrf1bp1
Unc5b
Usp29
Usp4
Vil1
Vps25
Wbscr22
Wdr4
Wiz
Zfp113
Zfp384
Zfp523
Zfp771
Zfpm1
1700034P13Rik
2210015D19Rik
2610035D17Rik
2610507I01Rik
2810408M09Rik
3110082I17Rik
4930427A07Rik
4930444F02Rik
6330409D20Rik
6820408C15Rik
9330111N05Rik
9930021J03Rik
A330050F15Rik
A530016L24Rik
A630020A06
A630095N17Rik
A930015D03Rik
Aaas
Aacs
Abcb10
Abhd17c
Ablim2
Acer2
Acot8
Acp2
Acp5
Acvr1b
Adamts14
Adk
Adrm1
Aff1
Agbl5
Agfg1
Ahctf1
Ahdc1
Airn
Akap11
Akap8l
Amdhd2
Amt
Angptl6
Ankle2
Ap1g1
Ap2m1
Ap5b1
Apbb2
Arap2
Arf1
Arhgap21
Arhgap26
Arhgap9
Arid1b
Arl15
Arl4d
Armc9
Arpc3
Arrdc1
Arsg
Asb6
Ascl4
Atf6
Atl1
Atxn1
Atxn10
Atxn2l
Atxn7l1
Aurkaip1
BC048609
Bcas3
Bend3
Brd1
Cab39
Camkk1
Car9
Carm1
Casc5
Caskin2
Cc2d1b
Ccar2
Ccdc107
Ccdc32
Ccdc77
Ccdc85c
Ccdc9
Ccnd1
Cdc42bpb
Cdc73
Cdca5
Cdk17
Cdkl3
Cep104
Cfap53
Chka
Chmp4b
Chst12
Cipc
Cirbp
Cisd2
Cmip
Cnbd2
Cntnap2
Cobl
Cops8
Coro1c
Cox14
Cpsf4
Crtac1
Cryab
Ctnnbl1
Ctnnd1
Cyb561a3
D7Ertd143e
Daam1
Dag1
Dazap1
Ddc
Ddost
Depdc5
Dffa
Dgat1
Diap1
Dip2b
Diras1
Dis3l2
Dlgap4
Dnajc7
Dnmbp
Dot1l
Dph5
Drg2
Dstyk
Dtx2
Dynll1
E130309D02Rik
Eefsec
Ehd4
Eif2d
Eif4a3
Eml1
Eng
Engase
Epb4.1
Epb4.1l2
Epb4.1l4a
Epn1
Eps15
Eps8
Ercc2
Esrrb
Exoc2
Exoc6b
Fam132a
Fam219b
Fam222a
Fam227a
Farp1
Fastkd1
Fbrsl1
Fbxl18
Fbxo36
Fem1a
Fgfr2
Fggy
Fkbp6
Fntb
Frmd5
Fto
Galk1
Galnt10
Ganab
Gars
Gclm
Gcnt2
Gfm1
Gm13308
Gm15441
Gm20878
Gm21586
Gm4285
Gm5627
Gm572
Gm5801
Gnaq
Gorasp2
Gpatch8
Gpr161
Gpr56
Gpx1
Grb7
Grik3
Grk4
Gse1
Gsg2
Gstcd
H13
Hapln3
Hcn2
Hdgf
Hdhd3
Hist1h2bg
Hist1h2bh
Hist1h4f
Hmgxb4
Hook2
Hs6st1
Hsdl1
Ifih1
Ift46
Igf2r
Igll1
Il17re
Insr
Irak2
Itgb4
Jrk
Kctd1
Kctd5
Kdm2b
Kdm5a
Kdm5b
Kif2c
Klhdc4
Kndc1
Knop1
Krt18
Lats2
Llph
Lmnb2
Lmx1b
Lrrc20
Lrrc27
Lrrc75a
Lrrc8b
Lrrfip1
Lrrk1
Ltbp2
Luc7l2
Madd
Map4k5
Map7
Mapkap1
Mapkapk3
Mars
Mbp
Mbtps1
Mcee
Med16
Meis1
Mettl5
Mfge8
Mfsd7c
Mir1195
Mir203
Mir290a
Mir291a
Mir291b
Mir292
Mir293
Mir294
Mir295
Mir7049
Mnt
Mpdu1
Mpped2
Mrpl39
Mrpl49
Mrps15
Msra
Mtf2
Mtg1
Mtmr10
Myo10
Myo19
Nbeal1
Nckap1
Ncoa5
Ndufs3
Necap2
Nfyc
Nnt
Nop14
Nos1ap
Notch2
Npcd
Npepl1
Nr1h3
Nsd1
Nsmce2
Nsun5
P2rx3
Paqr5
Pard6b
Parp16
Pcbp2
Pcdh12
Pcdhga1
Pced1b
Pds5b
Pemt
Perp
Pex14
Phf20
Phldb3
Plcg2
Plekhg1
Plekhg2
Plvap
Pmepa1
Pnkd
Polr1c
Polr2j
Pou2f1
Ppfibp1
Ppig
Ppp2r4
Ppp6r1
Prcc
Prpf3
Prr14l
Psd
Psmb2
Psmd12
Ptk2b
Ptpn21
Ptprj
Rab6b
Rae1
Raf1
Rai1
Rasal2
Rbbp5
Rbbp8
Rbfox2
Rbpj
Reep3
Rmrp
Rnf14
Rnf185
Rnf220
Rnu11
Rora
Rpl18
Rpl23
Rps6kb2
Rufy3
Runx2
Rwdd1
S1pr2
Scd2
Sdc4
Sde2
Sec62
Serbp1
Sertad1
Sfn
Sh3bp4
Sh3pxd2a
Sit1
Slc10a7
Slc22a5
Slc25a28
Slc25a37
Slc2a1
Slc2a10
Slc39a11
Slc39a3
Slc39a4
Slc48a1
Slc9a3r2
Smarcad1
Snx29
Socs3
Sod2
Sp4
Spag1
Spata13
Spata21
Specc1
Sphk2
Spink10
Spred2
Srebf2
Ssbp3
Ssh1
Stk40
Stoml2
Ston2
Stx8
Svop
Synj2
Tac4
Tacc2
Tanc2
Taok3
Tardbp
Tbc1d7
Tcf4
Tchp
Tdrd7
Tes
Tet3
Tfip11
Tgfbr2
Them6
Tjp2
Tm7sf2
Tmbim4
Tmem18
Tmem181b-ps
Tmem198
Tmem41b
Tmpo
Tnfrsf12a
Tnfrsf1a
Tnr
Top3b
Tor1a
Tor1aip1
Tor1aip2
Tor2a
Tprn
Traf3ip1
Trappc9
Trim7
Trip12
Tsc22d1
Tsnax
Tspan9
Ttc16
Ttyh2
U2surp
Ubc
Ube2d3
Ube2j2
Ube2l3
Ubr3
Ubr4
Unk
Upp2
Uqcc3
Urgcp
Usp2
Usp20
Usp3
Usp30
Utf1
Uvrag
Vamp2
Vcpip1
Wbp2
Wdr70
Wtap
Xkr6
Xylt1
Zbtb44
Zbtb7c
Zc3h10
Zcchc4
Zcchc6
Zfp395
Zfp568
Zfp609
Zglp1
Zswim1
