# Supplementary material for: Super-enhancer-guided mapping of regulatory networks controlling mouse trophoblast stem cells
Source: Nat Commun. 2019 Oct 18;10:4749. doi: 10.1038/s41467-019-12720-6 (PMC6802173; doi:10.1038/s41467-019-12720-6)
Supplement: Supplementary file 13 — Supplementary Data 10 [file 41467_2019_12720_MOESM13_ESM.xlsx]

## Sheet: Sheet1
Supplementary Table 10. Validation of antibodies
No.	Gene	Comp	Source	M.W	Cat #	Validation or ChIP-grade evidence	Motif	Western
1	Arid3a	SC	goat	64	NB100-279	https://www.encodeproject.org/antibodies/ENCAB000ASP/	Yes
2	Bbx	SC	rabbit	105	sc-99279X		not enriched	Yes
3	Bhlhe40	SC	mouse	45	sc-101023	https://www.encodeproject.org/antibodies/ENCAB000AEJ/	Yes (Similar motif)
4	Cbfa2t3	Abcam	rabbit	71	ab33072		Yes (Similar motif)	Yes
5	Creb3l2	SC	rabbit	57	sc-366044		Yes	Yes
6	Ctcf	Millipore	rabbit		07-729	https://www.encodeproject.org/antibodies/ENCAB830JLB/	Yes
7	Elf5	SC	goat	30	sc-9645X	PMID:23300383	Yes
8	Eomes	SC	rabbit	73	sc-98555 X		Yes
9	Ets2	SC	rabbit	55	sc-351X	PMID:25993293	Yes
10	Fbxo21	Abcam	rabbit	71	ab179818		not defined	Yes
11	Fos	SC	rabbit	41	sc-7202X	https://www.encodeproject.org/antibodies/ENCAB000AEQ/	Yes
12	Foxj2	SC	goat	63	sc-54374		Yes (Similar motif)	Yes
13	H3K27ac	abcam	rabbit		AB4729	https://www.encodeproject.org/antibodies/ENCAB000APD/	not defined
14	H3K4me1	abcam	rabbit		ab8895	https://www.encodeproject.org/antibodies/ENCAB969VGQ/	not defined
15	Hic2	SC	goat	66	sc-86486 X		Yes
16	Hopx	SC	rabbit	8	sc-30216		not defined	Yes
17	Id2	SC	rabbit	15	sc-489 X		Yes (Similar motif)
18	Irf2	SC	rabbit	39	sc-498X		Yes
19	Lrrfip1	SC	rabbit	79	sc-68387X		not defined	Yes
20	Maff	SC	rabbit	17	sc-22831X		Yes
21	Mafk	SC	rabbit	18	sc-477X	https://www.encodeproject.org/antibodies/ENCAB000AIK/	Yes
22	Med12	Bethyl	rabbit	244	A300-774A	PMID:25083870	not defined
23	Mef2d	SC	mouse	55	sc-271153X		Yes	Yes
24	Meis1	SC	goat	43	sc-10599X	PMID:24760698	Yes
25	p300	SC	rabbit	300	sc-585	https://www.encodeproject.org/antibodies/ENCAB000AJM/	not defined
26	Pcgf5	Abcam	mouse	30	ab76724		not defined	Yes
27	Pou3f1	SC	goat	45	sc-11661X		Yes	Yes
28	Smad6	SC	goat	54	sc-7004X		not defined	Yes
29	Tbx20	SC	goat	33	sc-18486X		Yes (Similar motif)
31	Tead4	abcam	mouse	48	ab58310	PMID:26923725	Yes
30	Tfap2c	SC	rabbit	49	SC-8977	https://www.encodeproject.org/antibodies/ENCAB000AMZ/	Yes
32	Zfpm1	SC	goat	105	sc-9361X		Gata3
