# Supplementary material for: Super-enhancer-guided mapping of regulatory networks controlling mouse trophoblast stem cells
Source: Nat Commun. 2019 Oct 18;10:4749. doi: 10.1038/s41467-019-12720-6 (PMC6802173; doi:10.1038/s41467-019-12720-6)
Supplement: Supplementary file 14 — Supplementary Data 11 [file 41467_2019_12720_MOESM14_ESM.xlsx]

## Sheet: Sheet1
Supplementary Table 11. Sequences of primers, shRNAs, antibodies, and data deposited or used for analyses
Primers	Sequence
Gcm1_F	TGTTGAGCAGACCTTATCATGGAA
Gcm1_R	GTCAGTCGTTTTCACGTTCTGAG
Ascl2_F	GGAAGCACACCTTGACTGGTA
Ascl2_R	AGTGGACGTTTGCACCTTCA
Tssc3_F	TGTACTTCACCATCGTCACCA
Tssc3_R	ACGGTTCTGGAAGTCGATCAG
Cea4_F	CCCGGGAAGACACAGGATATT
Cea4_R	CGCCCACAGATGAAAAGAGAG
Tpbpa_F	GCAAGAGCAGAAGGATAAAGAAGTT
Tpbpa_R	CACTCATTTCTATGTTGGAGCCTTC
Ctsq_F	GTTGATTGGCGAAATGAAGGC
Ctsq_R	TTTGTCCTTCTATGGCACCAG
Prl2c2_F	CATCTCCAAAGCCACAGACA
Prl2c2_R	AACCAGGCAGGGTTCTTCTT
Hand1_F	CCTTCAAGGCTGAACTCAAAAA
Hand1_R	GCGCCCTTTAATCCTCTTCT
Fosl1_F	CTGGCCTATCCCCAGTACAGT
Fosl1_R	TCTTCCTCCTCTGGGCTGAT
Prl3d1_F	CGTTTGGCTGAACTGTCTCAT
Prl3d1_R	AGGGGAAGTGTTCTGTCTGTT
c-Fos_F	CAGGCTATCTCCTGAAGAGGAA
c-Fos_R	GCTTGGAGTGTATCTGTCAGCTC
shRNAs	Sequence
Cbfa2tc	CCGGGAGGCCGTTTGTTATCCCTTTCTCGAGAAAGGGATAACAAACGGCCTCTTTTTG
Creb3l2	CCGGCAGACGCTTATTCCTAAGATTCTCGAGAATCTTAGGAATAAGCGTCTGTTTTTG
Elf5	CCGGACCGATCTGTTCAGCAATGAACTCGAGTTCATTGCTGAACAGATCGGTTTTTTG
Ets2	GTACCGGCAACACCGTCAATGTCAATTACTCGAGTAATTGACATTGACGGTGTTGTTTTTTG
Foxj2	CCGGCCATGACTTCAAATTCTCCTACTCGAGTAGGAGAATTTGAAGTCATGGTTTTTG
Hand1	CCGGCGTTGCTGAATTTGTAACGTACTCGAGTACGTTACAAATTCAGCAACGTTTTTG
Hopx	CCGGGATCCTGGAGTACAACTTCAACTCGAGTTGAAGTTGTACTCCAGGATCTTTTTG
Id2	CCGGGCTTATGTCGAATGATAGCAACTCGAGTTGCTATCATTCGACATAAGCTTTTTG
Lrrfip1	CCGGGAACAGATTAAGAAGCTCAAACTCGAGTTTGAGCTTCTTAATCTGTTCTTTTTG
Maff	GTACCGGGACTCTTCCACACTCTTATTTCTCGAGAAATAAGAGTGTGGAAGAGTCTTTTTTG
Mafk	CCGGCAAGTATGAGGCCCTACAGACCTCGAGGTCTGTAGGGCCTCATACTTGTTTTTG
Meis1	CCGGCCATCCTTCAAGTGAACAATTCTCGAGAATTGTTCACTTGAAGGATGGTTTTT
Pcgf5	CCGGGCTGAATGAATCCTGCACTATCTCGAGATAGTGCAGGATTCATTCAGCTTTTTG
Pou3f1	CCGGCCACTTTCTCAAGTGTCCCAACTCGAGTTGGGACACTTGAGAAAGTGGTTTTTG
Tbx20	CCGGAGAAGAATTCAGGACGTTCATCTCGAGATGAACGTCCTGAATTCTTCTTTTTTG
Tead4	CCGGGCTGAAACACTTACCCGAGAACTCGAGTTCTCGGGTAAGTGTTTCAGCTTTTTG
Zfpm1	CCGGGCGAGATCACCTTTAACAATACTCGAGTATTGTTAAAGGTGATCTCGCTTTTTG
Antibodies	Source	Cat #
Anti-Arid3a	Home-made	NA
Anti-Bbx	Santa Cruz Biotechnology	sc-99279
Anti-Bhlhe40/DEC1	Santa Cruz Biotechnology	sc-101023
Anti-Cbfa2t3	Abcam	ab33072
Anti-Creb3l2	Santa Cruz Biotechnology	sc-366044
Anti-Elf5	Santa Cruz Biotechnology	sc-9645
Anti-Eomes	Santa Cruz Biotechnology	sc-98555
Anti-Ets2	Santa Cruz Biotechnology	sc-351
Anti-Fbxo21	Abcam	ab179818
Anti-cFos	Santa Cruz Biotechnology	sc-7202
Anti-Foxj2	Santa Cruz Biotechnology	sc-54374
Anti-H3K27ac	Abcam	ab4729
Anti-H3K4me1	Abcam	ab8895
Anti-H3K4me3	Active Motif	39159
Anti-H3K27me3	Active Motif	39155
Anti-Hic2	Santa Cruz Biotechnology	sc-86486
Anti-Hopx	Santa Cruz Biotechnology	sc-30216
Anti-Id2	Santa Cruz Biotechnology	sc-489
Anti-Irf2	Santa Cruz Biotechnology	sc-498
Anti-Lrrfip1	Santa Cruz Biotechnology	sc-68387
Anti-Maff	Santa Cruz Biotechnology	sc-22831
Anti-Mafk	Santa Cruz Biotechnology	sc-477
Anti-Mef2d	Santa Cruz Biotechnology	sc-271153
Anti-Meis1	Santa Cruz Biotechnology	sc-10599
Anti-Pcgf5	Abcam	ab76724
Anti-Pou3f1	Santa Cruz Biotechnology	sc-11661
Anti-Smad6	Santa Cruz Biotechnology	sc-7004
Anti-Tbx20	Santa Cruz Biotechnology	sc-18486
Anti-Tfap2c	Santa Cruz Biotechnology	sc-8977
Anti-Tead4	Abcam	ab58310
Anti-Zfpm1	Santa Cruz Biotechnology	sc-9361
Data deposited or used for analyses
ChIP-seq, RNA-seq, and ATAC-seq	This paper	GEO:GSE110950
CTCF ChIP-seq rep1 in ES cells	PMID: 22709888	GEO:GSE34094
CTCF ChIP-seq rep2 in ES cells	PMID: 21589869	GEO:GSE25777
Nanog, Oct4, and Sox2 ChIP-seq in ES cells	PMID: 18692474	GEO:GSE11724
Jarid2, Suz12, and Ezh2 ChIP-seq in ES cells	PMID: 20064375	GEO:GSE18776
Time-course differentiation of mouse TSC	PMID: 20176728	GEO:GSE18507
Affy array of mouse tissues	PMID: 21088282	GEO:GSE24207
RNA-seq of human tissues	https://www.proteinatlas.org/about/download	NA
