# Supplementary material for: Super-enhancer-guided mapping of regulatory networks controlling mouse trophoblast stem cells
Source: Nat Commun. 2019 Oct 18;10:4749. doi: 10.1038/s41467-019-12720-6 (PMC6802173; doi:10.1038/s41467-019-12720-6)
Supplement: Supplementary file 15 — Source Data [file 41467_2019_12720_MOESM15_ESM.xlsx]

## Sheet: Fig. 5a
Fig 5a. Relative expression fold change of marker genes upon differentiated TSCs for 3 days to self-renewing TSCs
d3/d0
NAME	replicate1	replicate 2
SynA	3.92472	10.2421
SynB	4.36484	5.59618
Gcm1	7.90807	3.0529
Ascl2	7.90807	6.26489
Tssc3 (Phla2)	5.39542	5.2652
Cea4(GcM7)	9.53196	9.52287
Tpbpa	8.16522	10.1652
Ctsq	7.03522	6.03522
Prl2c2	11.0519	12.0152
Hand1	6.97721	6.79948
Fosl1	5.95045	4.90948
Prl3d1	10.1542	10.1358
Fos	4.54024	4.59767

## Sheet: Fig. 5b
Relative expression fold change of marker genes upon KD of a TF to control.
KD_d3/control_d3
gene	Cbfa2t3	Cbfa2t3	Cbfa2t3	Ets2	Ets2	Ets2	Foxj2	Foxj2	Foxj2	Lrrfip1	Lrrfip1_	Lrrfip1_	Hand1	Hand1	Hand1	Maff	Maff	Maff	Mafk	Mafk	Mafk	Meis1	Meis1	Meis1	Elf5	Elf5	Elf5	Hopx	Hopx	Hopx	Id2	Id2	Id2	Zfpm1	Zfpm1	Zfpm1	Pou3f1	Pou3f1	Pou3f1	Creb3l2	Creb3l2	Creb3l2	Pcgf5	Pcgf5	Pcgf5	Tead4	Tead4_	Tead4_	Tbx20
SynA	-0.131318	-0.78084	-2.09034	1.77505	2.56146	2.66085	-0.271196	0.507947	0.6078	-1.72044	-2.16032	-3.68011	-2.61024	-1.82041	-2.61024	-1.03071	0.108444	0.887329	-0.880784	-1.18064	-2.8402	2.76019	2.56146	3.33536	2.94882	2.31281	3.08768	1.06697	1.29645	0.517933	1.99424	1.49593	2.27301	3.86877	3.12734	3.12734	2.39241	2.28296	3.06785	4.29147	3.70111	4.45794	2.67078	3.38485	4.15408	1.85477	1.58566	2.36256	0.218321
SynB	-1.73043	-1.10067	-2.2803	-3.97009	-0.650919	-2.70022	-3.9201	-5.19004	-0.650919	-0.760852	-1.25061	-4	-0.630932	-0.521006	-1.0507	0.757559	1.42612	1.93447	-0.700888	0.0984546	-0.570971	1.2366	0.727609	2.44214	-0.860795	-1.33057	-2.60024	-4.10008	-2.8302	-3.47013	-3.96009	-2.70022	-3.33014	-2.37028	-1.81041	-1.20063	-0.600952	-0.890778	-2.16032	9.96543	9.96564	1.25655	0.747576	1.49593	1.91455	-0.640925	-1.70044	-2.8802	0.0984546
Gcm1	0.188355	1.06697	0.817142	-0.401093	-0.0414026	0.696724	-1.03071	-0.8508	-0.493343	-1.50051	-0.0613833	-0.731685	-2.60024	-3.19016	-2.31542	2.11374	1.69532	0.00484346	0.83742	0.537904	0.00484346	0.0285277	0.178367	-0.320354	-2.23031	-2.33029	-1.35659	-5.68003	-3.77011	-2.14438	-2.90019	-2.34028	-4.07041	-3.30015	-3.32014	-2.90712	-1.37056	-1.5305	-1.02804	-0.00144197	-4.49041	-2.24548	-0.131318	0.348162	0.345526	-1.01072	-0.860795	0.0529637	-0.451056
Ascl2	0.3182	-0.800828	2.59443	-1.37056	-2.8202	-2.81578	-1.01072	-0.0713737	-3.19909	-2.19032	-1.91038	-0.8456	-4.31007	-3.62012	-6.1213	1.11687	-0.78084	0.552847	0.547889	-0.331147	0.552847	-0.471041	0.35815	-0.467511	-3.51013	-5.18004	-5.18295	0.0884653	0.0584968	-2.84426	0.108444	1.2366	1.23242	-0.301171	0.537904	-0.298144	-0.441063	-1.44053	1.12086	-5.0459	-2.364	-3.7049	1.3164	1.02706	1.02703	-0.1513	-2.61024	1.35116	0.827438
Tssc3 (Phla2)	-0.710882	-1.60048	-0.0831232	-1.2706	-0.830811	-1.74516	-1.47052	-1.5205	-2.57017	-2.91019	-2.20031	-1.6449	-3.27015	-2.81021	-3.94232	-0.530999	-0.540992	-0.991298	-0.990726	-0.950747	-0.991298	-1.08068	-0.840806	-1.08313	-2.29029	-1.73043	-2.94236	-0.0613833	0.1484	-1.12918	-0.960741	-1.09068	-0.0967174	0.3182	0.617784	0.313445	-0.301171	-0.391101	0.217616	-2.56038	-1.56256	-2.06145	1.22662	0.827438	0.82805	0.158389	-0.760852	0.755402	0.0784759
Cea4(GcM7)	-0.23123	-1.12066	-0.605445	-1.0407	-1.55049	-2.29449	0.198344	-0.1513	-0.146837	-1.70044	-0.750858	-1.83775	-0.0414026	0.737592	-5.49223	-2.03035	-1.92038	-0.91858	-1.28059	-1.45053	-0.91858	-0.281188	0.0784759	0.811348	1.93447	1.92451	1.92501	2.44214	2.40235	2.40514	2.36256	2.26306	2.36579	2.52169	2.24315	2.51966	1.98428	1.6056	1.12232	2.50871	2.73841	2.62359	1.99424	2.02412	1.37799	1.46601	0.987137	1.32177	0.657722
Tpbpa	-0.900773	-1.02071	-1.18133	-2.01036	-1.76043	-1.75722	0.0784759	-0.0613833	-0.0660471	-3.31015	-7.78001	-8.55014	-3.74011	-6.37002	-0.00144197	-3.7901	-3.20016	-3.81791	-4.52006	-4.50006	-3.81791	2.44214	1.69532	2.44124	4.18354	4.20318	4.20711	3.98694	3.75045	3.75434	4.00662	3.82934	3.82979	4.00662	4.0853	4.01038	2.35261	2.61116	1.6636	4.95412	5.1065	5.03038	3.79977	3.82934	3.8292	1.84481	1.72522	1.94076	0.977157
Ctsq	-0.341139	-1.17064	-1.29761	-3.05017	-1.72044	-0.00144197	-2.33029	-2.15033	-2.1516	-1.11067	-1.51051	-0.00144197	-4.31007	-4.11008	-24.5416	-3.50013	-3.26015	-5.14681	-2.55025	-1.79042	-5.14681	0.378124	1.82488	3.65938	3.86877	4.20318	4.20411	3.8392	3.46399	3.4607	3.632	3.62213	3.63236	3.78991	3.43432	4.75658	3.89833	3.28586	2.33894	3.2017	3.19217	3.19693	3.66163	3.46399	3.46741	2.56146	2.68072	2.10775	0.577845
Prl2c2	0.458017	-0.620938	-1.153	-4.37007	-4.01009	-5.62437	-2.53025	-2.59024	-1.42655	-4.32007	-13.12	-13.6177	-3.76011	-3.76011	-0.00144197	-4.50006	-4.01009	-4.05864	-8.00001	-7.48001	-4.05864	1.85477	2.78999	1.85005	4.0263	3.87862	3.87938	1.88466	2.77012	2.77258	3.98694	3.65175	3.05699	3.86877	3.6715	3.86608	2.30286	2.4123	-0.0299896	4.0178	2.88395	3.45212	2.60122	2.58134	2.58475	1.3563	1.79498	0.778294	1.34633
Hand1	0.258273	-0.590958	0.306812	2.15357	2.06395	1.68335	0.617784	0.428058	-0.218968	-1.2706	-2.61024	-1.63071	-4.34007	-4.37007	-4.37107	-2.09034	-2.78021	-0.618236	-0.620938	-0.491027	-0.618236	1.88466	1.73519	1.88958	3.59249	3.94757	2.90451	4.80898	5.23463	3.56896	2.65091	2.66085	3.66759	2.9885	3.10751	2.98711	3.23634	2.92897	3.59304	3.41638	3.61725	3.51686	1.74516	1.82488	1.82076	1.55575	0.458017	1.74597	0.717626
Fosl1	0.877347	2.07391	-1.21466	0.268261	0.907292	0.91226	-1.2706	0.178367	0.175561	0.218321	-0.890778	-0.948403	-0.670906	-1.44053	-1.44437	-1.96037	-2.37028	-0.275632	-0.271196	0.0984546	-0.275632	0.817455	0.79749	1.70865	1.83484	1.47598	1.4802	2.92897	3.23634	3.23564	2.26306	2.11374	2.26714	2.31281	1.6056	2.3119	2.71053	2.99842	2.99947	4.33355	0.925604	2.63664	1.49593	1.38622	1.38808	1.11687	-0.0414026	1.12968	-0.710882
Prl3d1	-0.870789	-0.271196	-0.258423	0.927254	0.907292	0.767183	0.697658	0.737592	0.737354	-1.06069	0.1484	-1.14947	1.40617	1.48595	-5.01797	-2.65023	-2.42027	-0.0794769	0.1484	0.288237	-0.0794769	1.3164	1.45604	1.32128	2.70059	2.90912	2.908	3.57273	3.64188	4.12715	2.20334	2.35261	2.20698	3.35516	3.62213	3.35768	2.27301	1.75512	1.75096	2.81814	3.24367	3.03104	1.62554	1.46601	1.4614	0.707642	1.26652	0.979721	0.0784759
cFos	-0.0913548	0.0485072	-0.203218	1.09691	1.19669	1.19899	-0.131318	-0.271196	0.142964	-1.46052	-0.990726	-1.28457	-0.0713737	0.0485072	-2.26929	-0.830811	-0.980731	0.226331	0.487975	0.727609	0.226331	1.07695	0.957196	1.07816	1.89463	1.84481	1.78094	2.69066	2.64097	2.19658	1.64548	1.66542	1.70317	1.78502	1.77505	1.78234	1.56572	1.30643	1.30841	1.8949	1.83954	1.86722	0.977157	0.947216	1.25582	0.977157	0.627769	0.944309	0.557875
[truncated: 2 more columns]

## Sheet: Fig. s6g
Fig. s6g. KD efficiency of TFs
KD/control
control	1
Cbfa2t3 rep1	0.340669
Cbfa2t3 rep2	0.319011
Ets2 rep1	0.146109
Ets2 rep2	0.129981
Foxj2 rep1	0.053556
Foxj2 rep2	0.0377754
Lrrfip1 rep1	0.020585
Lrrfip1 rep2	0.0781961
Hand1 rep1	0.0494761
Hand1 rep2	0.058024
Maff rep1	0.0506214
Maff rep2	0.0685159
Mafk rep1	0.34741
Mafk rep2	0.383341
Elf5 rep1	0.00834411
Elf5 rep2	0.00850929
Meis1 rep1	0.163514
Meis1 rep2	0.148316
Hopx rep1	0.0244374
Hopx rep2	0.0293465
Id2 rep1	0.0448884
Id2 rep2	0.0414352
Zfpm1 rep1	0.0814019
Zfpm1 rep2	0.0841165
Pou3f1 rep1	0.081215
Pou3f1 rep2	0.132716
Pou3f1 rep1	0.129888
Creb3l2 rep2	0.0967142
Pcgf5 rep1	0.0599916
Pcgf5 rep2	0.0550313
Tead4 rep1	0.037765
Tead4 rep2	0.0431216
Tbx20 rep1	0.0443781
Tbx20 rep2	0.150607

## Sheet: Fig. s10b
	Supplementary Fig. 10b
	WB: Bbx		WB: Cbfa2t3		WB: Creb3l2		WB: Fbxo21		WB: Foxj2		WB: Lrrfip1		WB: Mef2d		WB: Smad6		WB: Pcgf5		IP-WB: Pou3f1
